# Supplementary material for: Temporal dynamics in a red alga dominated geothermal feature in Yellowstone National Park
Source: ISME Commun. 2024 Dec 3;4(1):ycae151. doi: 10.1093/ismeco/ycae151 (PMC11662350; doi:10.1093/ismeco/ycae151)
Supplement: Stephens_etal_2024_Supplemental_Tables_1-21_ycae151 [file stephens_etal_2024_supplemental_tables_1-21_ycae151.xlsx]

## Sheet: Table_S1
Supplemental Table 1: Proportion of reads mapped to the contigs from each MAG in each metagenome sample, excluding viral MAGs with only single contigs.
MAG/Genome MetaData																							TPM
MAG_ID	Domain	Realm	Kingdom	Phylum	Class	Order	Family	Genus	Species	Label	CreekBiofilm_1	CreekBiofilm_2	CreekBiofilm_3	CreekBiofilm_4	Endolithic_1	Endolithic_2	Endolithic_3	Endolithic_4	Soil_1	Soil_2	Soil_3	Soil_4	CreekBiofilm_1	CreekBiofilm_2	CreekBiofilm_3	CreekBiofilm_4	Endolithic_1	Endolithic_2	Endolithic_3	Endolithic_4	Soil_1	Soil_2	Soil_3	Soil_4
Cmer_10D	d__Eukaryota	r__Eukaryota	k__Eukaryota	p__Rhodophyta	c__Bangiophyceae	o__Cyanidiales	f__Cyanidiaceae	g__Cyanidioschyzon	s__merolae	Cmer_10D	154754880	238320540	384671460	344139900	36908190	205219230	200575580	159350180	74181100	66044204	54759908	94301570	59221.3	51791	52840.7	51732.4	19016	43557.1	45652.3	41571.4	24540.5	22888.6	25220.4	35564.4
Cmer_10D_chloroplast	d__Eukaryota	r__Eukaryota	k__Eukaryota	p__Rhodophyta	c__Bangiophyceae	o__Cyanidiales	f__Cyanidiaceae	g__Cyanidioschyzon	s__merolae	Cmer_10D_chloroplast	13516895	23021706	35964540	35160160	2823014	18875376	11519262	7973161	7013366	3943715	3739031	5353359	570649	551937	545020	583093	160460	441973	289247	229473	255962	150782	189980	222732
Cmer_10D_mitochondria	d__Eukaryota	r__Eukaryota	k__Eukaryota	p__Rhodophyta	c__Bangiophyceae	o__Cyanidiales	f__Cyanidiaceae	g__Cyanidioschyzon	s__merolae	Cmer_10D_mitochondria	1050993	2381887	3551065	3565864	276768	1624278	1143807	573455	371592	221770	345144	345982	206605	265903	250580	275360	73252.1	177096	133735	76851.2	63148.7	39481.7	81657.9	67028.4
Gsulp_YNP5587_1_chloroplast	d__Eukaryota	r__Eukaryota	k__Eukaryota	p__Rhodophyta	c__Bangiophyceae	o__Galdieriales	f__Galdieriaceae	g__Galdieria	s__sulphurarius	Gsulp_YNP5587_1_chloroplast	1416	2933	13970	4191	1177865	670228	1942922	2548344	3255852	4384994	2130426	2429329	44.0522	51.8175	156.008	51.2173	49335.8	11564.7	35951.1	54047.1	87564.1	123545	79767.8	74482.6
Gsulp_YNP5587_1_mitochondria	d__Eukaryota	r__Eukaryota	k__Eukaryota	p__Rhodophyta	c__Bangiophyceae	o__Galdieriales	f__Galdieriaceae	g__Galdieria	s__sulphurarius	Gsulp_YNP5587_1_mitochondria	95	296	1172	594	77286	55281	150076	383002	416888	661135	190838	312653	15.6767	27.7385	69.4231	38.5046	17171	5059.58	14729.7	43086.6	59471.3	98803.6	37901.2	50846.1
Gsulp_YNP5587_1_nuclear	d__Eukaryota	r__Eukaryota	k__Eukaryota	p__Rhodophyta	c__Bangiophyceae	o__Galdieriales	f__Galdieriaceae	g__Galdieria	s__sulphurarius	Gsulp_YNP5587_1_nuclear	4414	5681	41982	7906	1654529	989208	4028866	9527995	4542647	6848516	4071948	5423277	1.96861	1.43884	6.72102	1.38509	993.49	244.693	1068.71	2896.93	1751.43	2766.14	2185.67	2383.7
Unassigned	Unassigned	Unassigned	Unassigned	Unassigned	Unassigned	Unassigned	Unassigned	Unassigned	Unassigned	Unassigned	41215620	62336595	108566922	85460946	75518995	122314619	165405303	185153382	195400826	213218742	162870419	183987510	NA	NA	NA	NA	NA	NA	NA	NA	NA	NA	NA	NA
YNP_Archaea_bin001	d__Archaea	r__Archaea	k__Archaea	p__Thermoproteota	c__Thermoproteia	o__Marsarchaeales	f__Marsarchaeaceae	g__ECH-B-1	s__	d__Archaea--p__Thermoproteota	1285	10416	30256	98557	12	0	164	518	0	4	16	14	3.96888	18.2695	33.5445	119.577	0.0499009	0	0.301273	1.0907	0	0.0111886	0.0594759	0.0426143
YNP_Archaea_bin002	d__Archaea	r__Archaea	k__Archaea	p__Thermoproteota	c__Thermoproteia	o__Marsarchaeales	f__Marsarchaeaceae	g__ECH-B-1	s__	d__Archaea--p__Thermoproteota	1002	14339	30690	134755	20	0	28	191	4	4	6	15	3.10217	25.2102	34.1067	163.884	0.0833663	0	0.0515594	0.403126	0.0107057	0.0112152	0.0223566	0.045767
YNP_Archaea_bin003	d__Archaea	r__Archaea	k__Archaea	p__Thermoplasmatota	c__Thermoplasmata	o__Thermoplasmatales	f__Thermoplasmataceae	g__Cuniculiplasma	s__Cuniculiplasma	d__Archaea--p__Thermoplasmatota	0	0	0	1	144006	2686	175848	1470645	14414	108398	116176	152993	0	0	0	0.00145605	718.663	5.52199	387.678	3716.2	46.1874	363.877	518.269	558.879
YNP_Archaea_bin004	d__Archaea	r__Archaea	k__Archaea	p__Thermoplasmatota	c__Thermoplasmata	o__UBA184	f__UBA184	g__	s__	d__Archaea--p__Thermoplasmatota	70	197	132	372	1380	4762138	173252	217968	8	0	0	6	0.271878	0.434512	0.184033	0.567562	7.21635	10258.5	400.227	577.136	0.0268611	0	0	0.0229663
YNP_Archaea_bin005	d__Archaea	r__Archaea	k__Archaea	p__Thermoplasmatota	c__Thermoplasmata	o__Thermoplasmatales	f__Thermoplasmataceae	g__	s__	d__Archaea--p__Thermoplasmatota	11	32	36	92	219655	134794	586347	291291	1710	2834	3949	4955	0.0440372	0.0727507	0.0517339	0.14468	1183.94	299.299	1396.15	794.993	5.91807	10.2749	19.027	19.5494
YNP_Archaea_bin006	d__Archaea	r__Archaea	k__Archaea	p__Thermoplasmatota	c__Thermoplasmata	o__Thermoplasmatales	f__GCA-001856825	g__GCA-001856825	s__GCA-001856825	d__Archaea--p__Thermoplasmatota	2	50	67	221	991	131390	8516	15303	1054	569	686	1272	0.00824215	0.117015	0.0991133	0.357765	5.49854	300.318	20.8737	42.9929	3.75499	2.12361	3.40245	5.16609
YNP_Archaea_bin007	d__Archaea	r__Archaea	k__Archaea	p__Thermoplasmatota	c__Thermoplasmata	o__Thermoplasmatales	f__Thermoplasmataceae	g__UBA582	s__UBA582	d__Archaea--p__Thermoplasmatota	22	3	20	48	9039482	11222603	15905811	12093577	24316	842368	2839037	2903404	0.0918011	0.00710896	0.0299571	0.0786793	50784.4	25973.2	39475.9	34402.4	87.7149	3183.3	14257.8	11939.8
YNP_Archaea_bin008	d__Archaea	r__Archaea	k__Archaea	p__Thermoplasmatota	c__Thermoplasmata	o__Thermoplasmatales	f__Thermoplasmataceae	g__JACWAH01	s__	d__Archaea--p__Thermoplasmatota	418	1045	1293	5319	11289402	7762089	16337932	12659413	246478	3047995	1954364	2094028	1.80748	2.5661	2.00697	9.03488	65725	18615.9	42019.1	37318.2	921.366	11936.1	10170.9	8923.67
YNP_Archaea_bin009	d__Archaea	r__Archaea	k__Archaea	p__Thermoplasmatota	c__Thermoplasmata	o__UBA184	f__UBA184	g__	s__	d__Archaea--p__Thermoplasmatota	0	0	0	0	46605	264277	192293	62918	4	2	0	8	0	0	0	0	295.709	690.777	538.997	202.141	0.0162962	0.00853595	0	0.0371556
YNP_Archaea_bin010	d__Archaea	r__Archaea	k__Archaea	p__Thermoproteota	c__Thermoproteia	o__Marsarchaeales	f__UBA168	g__UBA168	s__	d__Archaea--p__Thermoproteota	117	171	292	473	176445	6340	166130	54546	38	231	208	265	0.552889	0.45889	0.495314	0.878028	1122.6	16.6169	466.931	175.721	0.155236	0.988588	1.18297	1.23413
YNP_Archaea_bin011	d__Archaea	r__Archaea	k__Archaea	p__Thermoplasmatota	c__Thermoplasmata	o__Thermoplasmatales	f__Thermoplasmataceae	g__B-DKE	s__B-DKE	d__Archaea--p__Thermoplasmatota	8	12	41	24	1407527	1417804	1428300	4120144	2928	60931	157060	257695	0.0385185	0.0328111	0.0708611	0.0453927	9124.28	3786.2	4090.26	13523.9	12.1873	265.686	910.126	1222.78
YNP_Archaea_bin012	d__Archaea	r__Archaea	k__Archaea	p__Thermoplasmatota	c__Thermoplasmata	o__Thermoplasmatales	f__GCA-001856825	g__GCA-001856825	s__	d__Archaea--p__Thermoplasmatota	73	226	291	604	62573	6550	90427	33330	48	337	247	269	0.359267	0.631629	0.514082	1.16768	414.613	17.879	264.694	111.825	0.204217	1.50202	1.46301	1.3047
YNP_Archaea_bin013	d__Archaea	r__Archaea	k__Archaea	p__Thermoplasmatota	c__Thermoplasmata	o__Thermoplasmatales	f__GCA-001856825	g__GCA-001856825	s__GCA-001856825	d__Archaea--p__Thermoplasmatota	1081	5130	6422	16460	7615040	1469489	5295857	2091748	2769	15220	4999	9454	5.32657	14.3549	11.3589	31.8601	50519.2	4016.02	15520.7	7026.53	11.7951	67.9185	29.6457	45.9093
YNP_Archaea_bin014	d__Archaea	r__Archaea	k__Archaea	p__Thermoproteota	c__Nitrososphaeria	o__Conexivisphaerales	f__UBA164	g__	s__	d__Archaea--p__Thermoproteota	24	106	147	272	193975	183475	259267	111552	40	348	362	434	0.120834	0.303071	0.265669	0.537951	1314.88	512.346	776.387	382.882	0.174099	1.58675	2.19353	2.15344
YNP_Archaea_bin015	d__Archaea	r__Archaea	k__Archaea	p__Thermoplasmatota	c__Thermoplasmata	o__UBA184	f__UBA184	g__	s__	d__Archaea--p__Thermoplasmatota	336	3406	7747	53219	0	55	3	124	0	0	6	8	1.73355	9.97934	14.3475	107.86	0	0.157386	0.00920598	0.436142	0	0	0.0372567	0.0406772
YNP_Archaea_bin016	d__Archaea	r__Archaea	k__Archaea	p__Thermoplasmatota	c__Thermoplasmata	o__ARK-15	f__ARK-15	g__	s__	d__Archaea--p__Thermoplasmatota	4705	9749	45401	9693	6149661	91089	8615474	2791833	4430	520339	52332	76896	24.4647	28.7873	84.7406	19.7986	43052.1	262.697	26644.8	9896.46	19.9132	2450.29	327.495	394.047
YNP_Archaea_bin017	d__Archaea	r__Archaea	k__Archaea	p__Thermoproteota	c__Nitrososphaeria	o__Conexivisphaerales	f__Conexivisphaeraceae	g__Conexivisphaera	s__	d__Archaea--p__Thermoproteota	3335	299	5778	561	97593	302	606624	211572	0	4	0	0	17.4634	0.889127	10.8606	1.15396	688.039	0.877095	1889.31	755.266	0	0.018969	0	0
YNP_Archaea_bin018	d__Archaea	r__Archaea	k__Archaea	p__Thermoplasmatota	c__Thermoplasmata	o__Thermoplasmatales	f__Thermoplasmataceae	g__	s__	d__Archaea--p__Thermoplasmatota	8	0	5	22	4479200	1280610	6988119	18647676	5419842	3001613	4030008	7365963	0.0420566	0	0.00943539	0.045432	31703.5	3733.95	21850.2	66831	24631.3	14290.6	25498	38162.5
YNP_Archaea_bin019	d__Archaea	r__Archaea	k__Archaea	p__Thermoplasmatota	c__Thermoplasmata	o__ARK-15	f__ARK-15	g__	s__	d__Archaea--p__Thermoplasmatota	5098	288	9166	373	82070	402	318752	76923	0	62	30	117	27.0964	0.869287	17.4878	0.778779	587.297	1.18507	1007.66	278.725	0	0.298438	0.191906	0.612858
YNP_Archaea_bin020	d__Archaea	r__Archaea	k__Archaea	p__Thermoproteota	c__Nitrososphaeria	o__Conexivisphaerales	f__UBA164	g__	s__	d__Archaea--p__Thermoproteota	15908	41870	47619	103519	764682	9145	1157869	368499	571	364	628	1076	88.009	131.545	94.5664	224.971	5695.79	28.061	3809.98	1389.81	2.73089	1.82374	4.18145	5.86661
YNP_Archaea_bin021	d__Archaea	r__Archaea	k__Archaea	p__Thermoplasmatota	c__Thermoplasmata	o__Thermoplasmatales	f__Thermoplasmataceae	g__Ferroplasma	s__	d__Archaea--p__Thermoplasmatota	0	0	0	0	157	4	7	322220	0	0	0	12	0	0	0	0	1.29644	0.0136069	0.0255353	1347.26	0	0	0	0.072533
YNP_Archaea_bin022	d__Archaea	r__Archaea	k__Archaea	p__Thermoplasmatota	c__Thermoplasmata	o__Thermoplasmatales	f__GCA-001856825	g__	s__	d__Archaea--p__Thermoplasmatota	36250	76103	88213	195210	1161661	15567	5342472	1776738	32	120	112	112	223.274	266.19	195.033	472.31	9633.23	53.1793	19571.5	7460.42	0.170387	0.669365	0.830242	0.679848
YNP_Archaea_bin023	d__Archaea	r__Archaea	k__Archaea	p__Thermoplasmatota	c__Thermoplasmata	o__Methanomassiliicoccales	f__	g__	s__	d__Archaea--p__Thermoplasmatota	499	2607	5549	69817	136	409	193	424	1	8	9	9	3.09308	9.17682	12.3467	169.999	1.13499	1.40612	0.711541	1.7917	0.00535856	0.0449089	0.0671413	0.054979
YNP_Archaea_bin024	d__Archaea	r__Archaea	k__Archaea	p__Thermoplasmatota	c__Thermoplasmata	o__Thermoplasmatales	f__GCA-001856825	g__	s__	d__Archaea--p__Thermoplasmatota	59946	68493	76507	150154	53622	747	121791	34024	165	163	168	272	394.836	256.191	180.885	388.498	475.513	2.72889	477.116	152.775	0.939502	0.972289	1.33175	1.76559
YNP_Archaea_bin025	d__Archaea	r__Archaea	k__Archaea	p__Thermoproteota	c__Thermoproteia	o__Marsarchaeales	f__UBA168	g__UBA168	s__	d__Archaea--p__Thermoproteota	840	202	1983	1619	42276	126	158644	55482	0	0	0	0	5.66991	0.774299	4.80469	4.29278	384.197	0.47171	636.902	255.305	0	0	0	0
YNP_Archaea_bin026	d__Archaea	r__Archaea	k__Archaea	p__Thermoproteota	c__Thermoproteia	o__Marsarchaeales	f__Marsarchaeaceae	g__BE-D	s__	d__Archaea--p__Thermoproteota	216	1456	5116	33593	3	0	17	171	0	4	1	0	1.53806	5.88764	13.0766	93.9644	0.028761	0	0.0719981	0.830091	0	0.0257947	0.00856991	0
YNP_Archaea_bin027	d__Archaea	r__Archaea	k__Archaea	p__Thermoplasmatota	c__Thermoplasmata	o__Thermoplasmatales	f__GCA-001856825	g__JAFMDN01	s__JAFMDN01	d__Archaea--p__Thermoplasmatota	24124	76037	92698	107181	36	1	260	270	0	0	4	19	181.521	324.91	250.376	316.804	0.364706	0.00417336	1.1636	1.385	0	0	0.0362238	0.140895
YNP_Archaea_bin028	d__Archaea	r__Archaea	k__Archaea	p__Micrarchaeota	c__Micrarchaeia	o__Micrarchaeales	f__Micrarchaeaceae	g__Micrarchaeum_A	s__	d__Archaea--p__Micrarchaeota	21	36	31	124	2901215	1597261	4875990	5255607	2727	42764	1184894	1608372	0.161686	0.157404	0.085676	0.375032	30074.2	6820.81	22328.9	27585.7	18.1507	298.182	10979.6	12204
YNP_Archaea_bin029	d__Archaea	r__Archaea	k__Archaea	p__Thermoplasmatota	c__Thermoplasmata	o__Methanomassiliicoccales	f__	g__	s__	d__Archaea--p__Thermoplasmatota	206	1307	3972	37606	4	85	80	8	0	0	0	4	1.60421	5.78002	11.1032	115.039	0.0419388	0.36713	0.37054	0.0424711	0	0	0	0.0306985
YNP_Archaea_bin030	d__Archaea	r__Archaea	k__Archaea	p__Thermoproteota	c__Thermoproteia	o__Marsarchaeales	f__UBA168	g__UBA168	s__	d__Archaea--p__Thermoproteota	2647	1388	5705	11604	250304	671	963170	312130	0	8	9	0	21.8072	6.49373	16.8712	37.5532	2776.36	3.06602	4719.54	1753.03	0	0.0596878	0.0892368	0
YNP_Archaea_bin031	d__Archaea	r__Archaea	k__Archaea	p__Nanoarchaeota	c__Nanoarchaeia	o__Parvarchaeales	f__Parvarchaeaceae	g__Parvarchaeum	s__	d__Archaea--p__Nanoarchaeota	7	8	6	64	1312869	1081962	2148072	1436513	10011	127459	72517	73117	0.061569	0.0399589	0.0189435	0.221126	15547	5278.17	11237.4	8613.57	76.1199	1015.28	767.644	633.791
YNP_Archaea_bin032	d__Archaea	r__Archaea	k__Archaea	p__Micrarchaeota	c__Micrarchaeia	o__Micrarchaeales	f__Micrarchaeaceae	g__	s__	d__Archaea--p__Micrarchaeota	568	938	1536	3652	457735	26293	756703	258936	367	7374	2271	3303	5.19145	4.86859	5.03938	13.1119	5632.7	133.287	4113.56	1613.4	2.89977	61.0372	24.9812	29.7517
YNP_Archaea_bin033	d__Archaea	r__Archaea	k__Archaea	p__Micrarchaeota	c__Micrarchaeia	o__Micrarchaeales	f__Micrarchaeaceae	g__	s__	d__Archaea--p__Micrarchaeota	0	0	0	0	2477	1514	107532	39379	8	0	1624	573	0	0	0	0	30.8713	7.77321	592.047	248.508	0.0640197	0	18.0929	5.22739
YNP_Archaea_bin034	d__Archaea	r__Archaea	k__Archaea	p__Micrarchaeota	c__Micrarchaeia	o__Micrarchaeales	f__Micrarchaeaceae	g__	s__	d__Archaea--p__Micrarchaeota	2916	4480	10216	23261	686889	17121	1082783	389147	4	740	57	114	30.9378	26.9923	38.907	96.9447	9811.83	100.748	6832.73	2814.65	0.0366875	7.11023	0.727834	1.19198
YNP_Archaea_bin035	d__Archaea	r__Archaea	k__Archaea	p__Micrarchaeota	c__Micrarchaeia	o__Micrarchaeales	f__Micrarchaeaceae	g__	s__	d__Archaea--p__Micrarchaeota	1190	2626	4268	13304	247987	19085	518708	196380	149	333	291	437	14.3286	17.9561	18.4471	62.9268	4020.22	127.455	3714.78	1612	1.55096	3.63123	4.21704	5.18565
YNP_Archaea_bin036	d__Archaea	r__Archaea	k__Archaea	p__Micrarchaeota	c__Micrarchaeia	o__Micrarchaeales	f__Micrarchaeaceae	g__	s__	d__Archaea--p__Micrarchaeota	160	577	679	3898	461080	18367	766479	281814	118	27318	681	3344	2.20376	4.51315	3.35706	21.0902	8550.33	140.31	6279.08	2646.16	1.40502	340.756	11.2888	45.3914
YNP_Bacteria_bin001	d__Bacteria	r__Bacteria	k__Bacteria	p__Planctomycetota	c__Planctomycetia	o__Isosphaerales	f__Isosphaeraceae	g__	s__	d__Bacteria--p__Planctomycetota	10	3	11	0	74	241	398	636	161078	95243	24777	88505	0.011147	0.00189906	0.00440143	0	0.111058	0.148998	0.263871	0.483306	155.22	96.148	33.24	97.2272
YNP_Bacteria_bin002	d__Bacteria	r__Bacteria	k__Bacteria	p__Planctomycetota	c__Planctomycetia	o__Gemmatales	f__Gemmataceae	g__	s__	d__Bacteria--p__Planctomycetota	2512885	5375452	10146698	6280677	206	455	215	16450	297	1227	204	420	3550.94	4313.66	5146.85	3486.36	0.391923	0.356607	0.180701	15.847	0.362814	1.57024	0.346943	0.584903
YNP_Bacteria_bin003	d__Bacteria	r__Bacteria	k__Bacteria	p__Actinobacteriota	c__Actinomycetia	o__Mycobacteriales	f__Mycobacteriaceae	g__Mycobacterium	s__	d__Bacteria--p__Actinobacteriota	1284	1236	1225	478	62262984	74788630	22325618	74389330	85351410	33077734	30604652	22530764	1.95092	1.06648	0.668122	0.285297	127370	63025.7	20175.8	77053.9	112109	45515.7	55965.2	33737.6
YNP_Bacteria_bin004	d__Bacteria	r__Bacteria	k__Bacteria	p__Actinobacteriota	c__Actinomycetia	o__Mycobacteriales	f__Mycobacteriaceae	g__Mycobacterium	s__Mycobacterium	d__Bacteria--p__Actinobacteriota	80	4	18	0	7245807	862218	2655710	9342482	13334616	15837266	7333899	7776291	0.123414	0.00350425	0.00996766	0	15049.6	737.734	2436.73	9825.32	17783.3	22126.2	13616.5	11822.6
YNP_Bacteria_bin005	d__Bacteria	r__Bacteria	k__Bacteria	p__Actinobacteriota	c__Actinomycetia	o__Mycobacteriales	f__Mycobacteriaceae	g__Mycobacterium	s__	d__Bacteria--p__Actinobacteriota	920	1569	2846	1342	11516289	13282126	8742996	18093676	605847	494976	465953	382215	1.4217	1.3769	1.5787	0.814642	23960.4	11384	8035.85	19061.4	809.355	692.715	866.599	582.091
YNP_Bacteria_bin006	d__Bacteria	r__Bacteria	k__Bacteria	p__Planctomycetota	c__Planctomycetia	o__Isosphaerales	f__Isosphaeraceae	g__	s__	d__Bacteria--p__Planctomycetota	72018	36122	156982	32293	7	12	7	253	36	54	19	30	125.748	35.8173	98.3912	22.1495	0.0164559	0.0116212	0.00726961	0.301156	0.0543401	0.0853898	0.0399275	0.0516234
YNP_Bacteria_bin007	d__Bacteria	r__Bacteria	k__Bacteria	p__Actinobacteriota	c__Actinomycetia	o__Mycobacteriales	f__Mycobacteriaceae	g__Mycobacterium	s__	d__Bacteria--p__Actinobacteriota	26	8	6	4	643205	452238	1062686	3577045	231305	1368062	24328	157945	0.0459091	0.00802187	0.00380296	0.00277447	1529.1	442.894	1116.05	4305.85	353.075	2187.67	51.6997	274.849
YNP_Bacteria_bin008	d__Bacteria	r__Bacteria	k__Bacteria	p__Actinobacteriota	c__Actinomycetia	o__Mycobacteriales	f__Mycobacteriaceae	g__Mycobacterium	s__Mycobacterium	d__Bacteria--p__Actinobacteriota	248	992	851	1630	16993016	34533308	19968108	23485504	70821	25336	89571	17139	0.439643	0.998666	0.541531	1.13509	40558.4	33954.2	21054.1	28383	108.534	40.6759	191.105	29.9431
YNP_Bacteria_bin009	d__Bacteria	r__Bacteria	k__Bacteria	p__Planctomycetota	c__Phycisphaerae	o__WQYP01	f__WQYP01	g__JABEVA01	s__	d__Bacteria--p__Planctomycetota	466	351	1296	363	7782	829	473407	127637	67	295	452	7363	0.84807	0.362755	0.846635	0.259506	19.0678	0.836773	512.428	158.355	0.105409	0.486205	0.990013	13.2058
YNP_Bacteria_bin010	d__Bacteria	r__Bacteria	k__Bacteria	p__Desulfobacterota_B	c__Binatia	o__Binatales	f__Binataceae	g__JADMIL01	s__JADMIL01	d__Bacteria--p__Desulfobacterota_B	118892	209542	452459	272336	38	16	173	373	6	78	0	67	243.85	244.062	333.115	219.416	0.104934	0.0182011	0.211041	0.52154	0.0106384	0.144882	0	0.135428
YNP_Bacteria_bin011	d__Bacteria	r__Bacteria	k__Bacteria	p__Actinobacteriota	c__Thermoleophilia	o__Solirubrobacterales	f__Solirubrobacteraceae	g__Palsa-465	s__	d__Bacteria--p__Actinobacteriota	788383	1461266	2584639	1316869	235	670	2195	4951	82	402	52	194	1639.75	1725.96	1929.68	1075.91	0.658068	0.772898	2.71536	7.02009	0.147439	0.757212	0.130167	0.397654
YNP_Bacteria_bin012	d__Bacteria	r__Bacteria	k__Bacteria	p__Proteobacteria	c__Alphaproteobacteria	o__Acetobacterales	f__Acetobacteraceae	g__Acidibrevibacterium	s__Acidibrevibacterium	d__Bacteria--p__Proteobacteria	1886	1160	2791	408	627918	1605755	3859275	1489351	6734455	8721597	5281269	8165286	4.14329	1.44718	2.20094	0.352093	1857.24	1956.55	5042.67	2230.54	12789.8	17352	13963.6	17678.2
YNP_Bacteria_bin013	d__Bacteria	r__Bacteria	k__Bacteria	p__Desulfobacterota_B	c__Binatia	o__Binatales	f__Binataceae	g__	s__	d__Bacteria--p__Desulfobacterota_B	6953	35497	62537	84745	333	55678	202552	64946	6	10	0	12	15.3393	44.4719	49.5241	73.4417	0.989101	68.1279	265.78	97.6778	0.0114431	0.0199795	0	0.0260903
YNP_Bacteria_bin014	d__Bacteria	r__Bacteria	k__Bacteria	p__Proteobacteria	c__Alphaproteobacteria	o__Acetobacterales	f__Acetobacteraceae	g__Acidiphilium	s__	d__Bacteria--p__Proteobacteria	4	0	0	0	1381	122	277693	70866	130	264046	766	14853	0.00886268	0	0	0	4.11965	0.149924	365.95	107.042	0.249003	529.829	2.04263	32.4327
YNP_Bacteria_bin015	d__Bacteria	r__Bacteria	k__Bacteria	p__Firmicutes_E	c__Sulfobacillia	o__Sulfobacillales	f__	g__	s__	d__Bacteria--p__Firmicutes_E	0	0	1	1	55214	10216	102865	242180	242685	299307	295532	238942	0	0	0.000805311	0.000881278	166.775	12.7118	137.258	370.396	470.671	608.116	797.956	528.292
YNP_Bacteria_bin016	d__Bacteria	r__Bacteria	k__Bacteria	p__Proteobacteria	c__Alphaproteobacteria	o__Acetobacterales	f__Acetobacteraceae	g__Acidicaldus	s__	d__Bacteria--p__Proteobacteria	2898979	3852564	6977693	3553822	591	726	997	9705	1040	2254	1084	1767	6508.32	4911.72	5623.16	3134.11	1.78638	0.903999	1.33128	14.8535	2.01843	4.58277	2.92893	3.90952
YNP_Bacteria_bin017	d__Bacteria	r__Bacteria	k__Bacteria	p__Proteobacteria	c__Gammaproteobacteria	o__Steroidobacterales	f__Steroidobacteraceae	g__	s__	d__Bacteria--p__Proteobacteria	20	10	26	11	152655	226064	2298930	725270	1196290	4065235	1806342	3507518	0.0451723	0.0128263	0.0210796	0.00975956	464.212	283.192	3088.31	1116.74	2335.8	8315.33	4910.2	7807.39
YNP_Bacteria_bin018	d__Bacteria	r__Bacteria	k__Bacteria	p__Proteobacteria	c__Alphaproteobacteria	o__Acetobacterales	f__Acetobacteraceae	g__Acidicaldus	s__Acidicaldus	d__Bacteria--p__Proteobacteria	2448732	2079100	4961247	3049361	313	392	296	7510	657	1440	376	833	5635.41	2717.19	4098.46	2756.69	0.96982	0.500355	0.405161	11.7824	1.30709	3.00122	1.04143	1.88926
YNP_Bacteria_bin019	d__Bacteria	r__Bacteria	k__Bacteria	p__Actinobacteriota	c__Acidimicrobiia	o__Acidimicrobiales	f__UBA8190	g__	s__	d__Bacteria--p__Actinobacteriota	1	0	0	1	285	761	2262	6473	106690	84114	12646	19545	0.0023924	0	0	0.000939785	0.917997	1.00978	3.21868	10.5572	220.655	182.244	36.4119	46.0822
YNP_Bacteria_bin020	d__Bacteria	r__Bacteria	k__Bacteria	p__Proteobacteria	c__Alphaproteobacteria	o__Acetobacterales	f__Acetobacteraceae	g__	s__	d__Bacteria--p__Proteobacteria	283418	503650	776993	494566	26	111	85	1264	55	132	28	67	686.276	692.564	675.357	470.425	0.0847631	0.149074	0.122417	2.08654	0.115131	0.289465	0.0815991	0.159886
YNP_Bacteria_bin021	d__Bacteria	r__Bacteria	k__Bacteria	p__Actinobacteriota	c__Acidimicrobiia	o__Acidimicrobiales	f__	g__	s__	d__Bacteria--p__Actinobacteriota	74492	158170	274131	143606	1138	5095	5224	4069	4279	4493	3809	4545	182.385	219.92	240.926	138.117	3.75132	6.91881	7.60738	6.79168	9.05688	9.96247	11.224	10.9667
YNP_Bacteria_bin022	d__Bacteria	r__Bacteria	k__Bacteria	p__Actinobacteriota	c__Acidimicrobiia	o__Acidimicrobiales	f__Palsa-688	g__	s__	d__Bacteria--p__Actinobacteriota	168	380	672	410	2253	3511	231595	83947	22633	12486	9895	30487	0.42245	0.542637	0.606569	0.40499	7.62763	4.89671	346.375	143.907	49.2	28.4342	29.9459	75.5517
YNP_Bacteria_bin023	d__Bacteria	r__Bacteria	k__Bacteria	p__Firmicutes_E	c__Sulfobacillia	o__Sulfobacillales	f__	g__	s__	d__Bacteria--p__Firmicutes_E	10	18	36	39	149109	258271	420022	486043	170522	107815	86072	190230	0.0256403	0.0262093	0.0331337	0.0392809	514.741	367.287	640.541	849.585	377.972	250.353	265.608	480.691
YNP_Bacteria_bin024	d__Bacteria	r__Bacteria	k__Bacteria	p__Actinobacteriota	c__Acidimicrobiia	o__Acidimicrobiales	f__Palsa-688	g__	s__	d__Bacteria--p__Actinobacteriota	551	471	923	438	318467	409534	1883920	1600989	24209666	34555904	12793638	23969452	1.42285	0.690698	0.855568	0.4443	1107.22	586.55	2893.49	2818.42	54044.7	80812.9	39761	60999.9
YNP_Bacteria_bin025	d__Bacteria	r__Bacteria	k__Bacteria	p__Actinobacteriota	c__Thermoleophilia	o__Solirubrobacterales	f__Solirubrobacteraceae	g__Palsa-465	s__	d__Bacteria--p__Actinobacteriota	21	15	47	9	550	3706	46528	16141	4816	103508	39081	90132	0.0542414	0.022002	0.0435768	0.00913164	1.91265	5.30914	71.4788	28.4218	10.7536	242.123	121.488	229.432
YNP_Bacteria_bin026	d__Bacteria	r__Bacteria	k__Bacteria	p__Actinobacteriota	c__Acidimicrobiia	o__Acidimicrobiales	f__Palsa-688	g__	s__	d__Bacteria--p__Actinobacteriota	579	857	1541	686	182107	25863	846080	718780	3603073	3786184	1911414	1892557	1.49579	1.25728	1.42902	0.696161	633.403	37.0576	1300.03	1265.89	8046.75	8858.16	5942.95	4818.41
YNP_Bacteria_bin027	d__Bacteria	r__Bacteria	k__Bacteria	p__Actinobacteriota	c__Acidimicrobiia	o__Acidimicrobiales	f__UBA8190	g__	s__	d__Bacteria--p__Actinobacteriota	177	288	522	291	355630	449700	1121747	684687	2933437	3550571	2258396	2518643	0.467376	0.431863	0.494777	0.301843	1264.31	658.603	1761.73	1232.52	6696.17	8490.68	7177.11	6554.26
YNP_Bacteria_bin028	d__Bacteria	r__Bacteria	k__Bacteria	p__Actinobacteriota	c__Acidimicrobiia	o__Acidimicrobiales	f__Bog-793	g__	s__	d__Bacteria--p__Actinobacteriota	24	24	58	31	7330	4436	62045	30387	81573	74027	16740	34488	0.0639115	0.0362944	0.0554422	0.0324282	26.2805	6.55189	98.2712	55.1651	187.789	178.529	53.6511	90.5105
YNP_Bacteria_bin029	d__Bacteria	r__Bacteria	k__Bacteria	p__Actinobacteriota	c__Acidimicrobiia	o__Acidimicrobiales	f__Palsa-688	g__Fen-671	s__	d__Bacteria--p__Actinobacteriota	168	401	755	505	47249	219136	217986	78753	353284	694034	310741	385146	0.447419	0.60647	0.721767	0.528313	169.418	323.688	345.291	142.982	813.365	1673.93	996.001	1010.87
YNP_Bacteria_bin030	d__Bacteria	r__Bacteria	k__Bacteria	p__Actinobacteriota	c__Acidimicrobiia	o__Acidimicrobiales	f__RAAP-2	g__PALSA-457	s__	d__Bacteria--p__Actinobacteriota	33	99	122	73	14411	226236	63319	21163	73151	63350	19168	149705	0.088416	0.15063	0.117333	0.0768306	51.9844	336.191	100.903	38.6548	169.431	153.714	61.8088	395.291
YNP_Bacteria_bin031	d__Bacteria	r__Bacteria	k__Bacteria	p__Actinobacteriota	c__Acidimicrobiia	o__Acidimicrobiales	f__RAAP-2	g__	s__	d__Bacteria--p__Actinobacteriota	56	67	96	86	76300	205978	489186	317268	2298800	1856825	590550	942820	0.156794	0.106531	0.0964847	0.0945879	287.627	319.868	814.644	605.588	5564.16	4708.3	1990.01	2601.56
YNP_Bacteria_bin032	d__Bacteria	r__Bacteria	k__Bacteria	p__Firmicutes	c__Bacilli	o__Alicyclobacillales	f__Acidibacillaceae	g__	s__	d__Bacteria--p__Firmicutes	4	4	6	4	317	764	147	43748	5792	244028	123914	199030	0.0112715	0.00640091	0.00606902	0.00442768	1.20266	1.19405	0.246372	84.0407	14.1094	622.749	420.241	552.718
YNP_Bacteria_bin033	d__Bacteria	r__Bacteria	k__Bacteria	p__Actinobacteriota	c__Acidimicrobiia	o__Acidimicrobiales	f__Palsa-688	g__	s__	d__Bacteria--p__Actinobacteriota	260	548	1013	799	289908	112968	554085	182363	1223	11964	986	1371	0.734489	0.879128	1.02723	0.886651	1102.64	177.001	930.979	351.203	2.98672	30.6083	3.35232	3.81692
YNP_Bacteria_bin034	d__Bacteria	r__Bacteria	k__Bacteria	p__Proteobacteria	c__Gammaproteobacteria	o__Acidithiobacillales	f__Acidithiobacillaceae	g__Acidithiobacillus	s__Acidithiobacillus	d__Bacteria--p__Proteobacteria	26	53	73	71	21225	1117	232180	1499177	15538	116398	171129	299452	0.0738267	0.0854625	0.074406	0.0791941	81.1428	1.75914	392.118	2902.03	38.141	299.321	584.817	837.974
YNP_Bacteria_bin035	d__Bacteria	r__Bacteria	k__Bacteria	p__Firmicutes	c__Bacilli	o__Alicyclobacillales	f__	g__	s__	d__Bacteria--p__Firmicutes	4	4	12	8	66354	134266	176746	4087399	886003	2415653	2062137	2323241	0.0113932	0.00647002	0.0122691	0.00895097	254.457	212.109	299.424	7936.74	2181.61	6231.2	7069.03	6521.44
YNP_Bacteria_bin036	d__Bacteria	r__Bacteria	k__Bacteria	p__Actinobacteriota	c__Acidimicrobiia	o__Acidimicrobiales	f__Palsa-688	g__	s__	d__Bacteria--p__Actinobacteriota	182160	415782	770347	498325	119	645	664	1823	220	246	510	225	523.754	678.891	795.071	562.836	0.460663	1.02859	1.13552	3.57331	0.546832	0.640561	1.76482	0.637559
YNP_Bacteria_bin037	d__Bacteria	r__Bacteria	k__Bacteria	p__Firmicutes	c__Bacilli	o__Alicyclobacillales	f__Alicyclobacillaceae	g__	s__	d__Bacteria--p__Firmicutes	0	4	4	20	11761	11406	7206	644427	13633	12581	17125	62683	0	0.00659793	0.00417054	0.0228198	45.9933	18.375	12.449	1276.06	34.2323	33.0943	59.8652	179.433
YNP_Bacteria_bin038	d__Bacteria	r__Bacteria	k__Bacteria	p__Firmicutes_B	c__Desulfotomaculia	o__	f__	g__	s__	d__Bacteria--p__Firmicutes_B	41	97	155	171	51068	221	157027	45575	6	6	5	8	0.119186	0.16013	0.16174	0.195268	199.872	0.356321	271.499	90.3187	0.0150782	0.0157959	0.0174931	0.022919
YNP_Bacteria_bin039	d__Bacteria	r__Bacteria	k__Bacteria	p__Firmicutes	c__Bacilli	o__Alicyclobacillales	f__Acidibacillaceae	g__	s__	d__Bacteria--p__Firmicutes	4	4	6	4	1000	1671	1063	69682	34094	45228	58008	60188	0.0118027	0.00670255	0.00635503	0.00463634	3.97267	2.73466	1.86554	140.168	86.9671	120.859	205.999	175.023
YNP_Bacteria_bin040	d__Bacteria	r__Bacteria	k__Bacteria	p__Nitrospirota_A	c__Leptospirillia	o__Leptospirillales	f__Leptospirillaceae	g__UBA4572	s__	d__Bacteria--p__Nitrospirota_A	5	16	28	9	57846	53131	278552	159506	46004	381461	404999	319423	0.0148172	0.0269263	0.0297852	0.0104769	230.798	87.3277	490.97	322.243	117.855	1023.76	1444.46	932.881
YNP_Bacteria_bin041	d__Bacteria	r__Bacteria	k__Bacteria	p__Deinococcota	c__Deinococci	o__Deinococcales	f__Thermaceae	g__	s__	d__Bacteria--p__Deinococcota	1503605	3150006	6348346	4105270	185	295	150	11899	186	776	189	729	4460.46	5306.61	6760.08	4783.9	0.73889	0.485373	0.264661	24.0639	0.476997	2.08477	0.674783	2.13126
YNP_Bacteria_bin042	d__Bacteria	r__Bacteria	k__Bacteria	p__Actinobacteriota	c__Acidimicrobiia	o__Acidimicrobiales	f__Bog-793	g__	s__	d__Bacteria--p__Actinobacteriota	2402	3364	6135	3051	240626	1068150	4454327	4001165	26826432	33584030	22457684	25203212	7.15408	5.68979	6.55904	3.56958	964.907	1764.49	7890.68	8124.12	69071.7	90586.7	80501.1	73977.6
YNP_Bacteria_bin043	d__Bacteria	r__Bacteria	k__Bacteria	p__Actinobacteriota	c__Acidimicrobiia	o__Acidimicrobiales	f__RAAP-2	g__	s__	d__Bacteria--p__Actinobacteriota	4	0	0	0	33764	59744	46996	17782	2046	1799	614	951	0.0120121	0	0	0	136.513	99.5082	83.9402	36.4038	5.31153	4.8926	2.21913	2.8145
YNP_Bacteria_bin044	d__Bacteria	r__Bacteria	k__Bacteria	p__Dormibacterota	c__Dormibacteria	o__UBA8260	f__Bog-877	g__AG-12	s__	d__Bacteria--p__Dormibacterota	16	4	8	0	158686	581475	597389	305384	994831	647863	468946	840667	0.0483885	0.00686977	0.00868477	0	646.135	975.351	1074.56	629.62	2600.93	1774.42	1706.87	2505.59
YNP_Bacteria_bin045	d__Bacteria	r__Bacteria	k__Bacteria	p__Proteobacteria	c__Gammaproteobacteria	o__Acidithiobacillales	f__Acidithiobacillaceae	g__Acidithiobacillus_A	s__Acidithiobacillus_A	d__Bacteria--p__Proteobacteria	3908764	3972459	6768881	4205877	145002	965112	1403654	496038	265	1329	1120	1440	12017.5	6935.78	7470.3	5079.57	600.222	1645.74	2566.77	1039.68	0.704334	3.70042	4.14429	4.36317
YNP_Bacteria_bin046	d__Bacteria	r__Bacteria	k__Bacteria	p__Chlamydiota	c__Chlamydiia	o__Chlamydiales	f__Simkaniaceae	g__JAAKFF01	s__	d__Bacteria--p__Chlamydiota	4	0	0	0	3557	372	38474	523344	667892	300706	524199	236547	0.012362	0	0	0	14.8005	0.637647	70.7211	1102.62	1784.4	841.634	1949.76	720.461
YNP_Bacteria_bin047	d__Bacteria	r__Bacteria	k__Bacteria	p__Dormibacterota	c__Dormibacteria	o__UBA8260	f__Bog-877	g__AG-12	s__	d__Bacteria--p__Dormibacterota	0	0	0	6	7240	239791	131646	38354	69587	168864	26857	10321	0	0	0	0.00735578	30.4217	415.072	244.367	81.6024	187.745	477.278	100.878	31.7445
YNP_Bacteria_bin048	d__Bacteria	r__Bacteria	k__Bacteria	p__Nitrospirota_A	c__Leptospirillia	o__Leptospirillales	f__Leptospirillaceae	g__UBA4572	s__	d__Bacteria--p__Nitrospirota_A	0	0	10	0	132436	181062	431121	119054	233	20672	3150	1939	0	0	0.0112445	0	558.55	314.578	803.239	254.242	0.630967	58.6445	11.8757	5.98598
YNP_Bacteria_bin049	d__Bacteria	r__Bacteria	k__Bacteria	p__Proteobacteria	c__Gammaproteobacteria	o__Acidithiobacillales	f__Acidithiobacillaceae	g__Acidithiobacillus_B	s__	d__Bacteria--p__Proteobacteria	272	334	628	327	80387	401113	283078	102376	4607	65151	43449	78296	0.857229	0.597771	0.71045	0.404828	341.096	701.137	530.623	219.956	12.5517	185.952	164.803	243.182
YNP_Bacteria_bin050	d__Bacteria	r__Bacteria	k__Bacteria	p__Actinobacteriota	c__Acidimicrobiia	o__Acidimicrobiales	f__Bog-793	g__	s__	d__Bacteria--p__Actinobacteriota	334522	910065	1281947	730021	384	1564	1699	2431	1522	1729	1964	1795	1055.13	1630.09	1451.43	904.501	1.6307	2.73605	3.18731	5.22725	4.15002	4.93884	7.45551	5.57965
YNP_Bacteria_bin051	d__Bacteria	r__Bacteria	k__Bacteria	p__Actinobacteriota	c__Acidimicrobiia	o__Acidimicrobiales	f__	g__	s__	d__Bacteria--p__Actinobacteriota	14254763	21537228	40909850	16356487	687200	11517515	7110918	3492359	1763650	508635	7213909	1025564	45094.6	38691.3	46455.5	20325.8	2926.91	20208.3	13379.6	7531.69	4823.18	1457.21	27465.7	3197.35
YNP_Bacteria_bin052	d__Bacteria	r__Bacteria	k__Bacteria	p__Actinobacteriota	c__Acidimicrobiia	o__Acidimicrobiales	f__Acidimicrobiaceae	g__Ferrithrix	s__Ferrithrix	d__Bacteria--p__Actinobacteriota	269611	134969	359253	328815	395	450	1622	4209	1802	2718	2620	2800	853.34	242.593	408.16	408.818	1.68323	0.789958	3.05342	9.08181	4.93056	7.79085	9.98026	8.73385
YNP_Bacteria_bin053	d__Bacteria	r__Bacteria	k__Bacteria	p__Actinobacteriota	c__Acidimicrobiia	o__Acidimicrobiales	f__RAAP-2	g__Palsa-461	s__	d__Bacteria--p__Actinobacteriota	9600	54635	140842	120394	180	155	382	369	209	165	85	107	30.8746	99.7838	162.595	152.1	0.779406	0.276483	0.73071	0.809031	0.581076	0.480579	0.329007	0.339138
YNP_Bacteria_bin054	d__Bacteria	r__Bacteria	k__Bacteria	p__Proteobacteria	c__Gammaproteobacteria	o__UBA6186	f__UBA6186	g__CADEGZ01	s__	d__Bacteria--p__Proteobacteria	4	4	0	4	117	4	8488	7372	239936	278669	622066	243325	0.0128679	0.00730748	0	0.00505478	0.506753	0.00713699	16.2407	16.1675	667.267	811.871	2408.46	771.432
YNP_Bacteria_bin055	d__Bacteria	r__Bacteria	k__Bacteria	p__Actinobacteriota	c__Acidimicrobiia	o__Acidimicrobiales	f__	g__	s__	d__Bacteria--p__Actinobacteriota	18218	29058	60903	36494	2854275	9965069	6832443	7867345	11982787	15655560	13160447	16843328	58.7606	53.2245	70.5131	46.2383	12394.9	17826.8	13107.3	17299.1	33411.8	45730.4	51087.3	53539.8
YNP_Bacteria_bin056	d__Bacteria	r__Bacteria	k__Bacteria	p__Firmicutes_E	c__Sulfobacillia	o__	f__	g__	s__	d__Bacteria--p__Firmicutes_E	19225	38478	68349	36268	93	91	335	514	25	21	8	31	62.1326	70.6197	79.2923	46.0439	0.404668	0.163118	0.643947	1.13247	0.0698474	0.0614644	0.0311171	0.0987368
YNP_Bacteria_bin057	d__Bacteria	r__Bacteria	k__Bacteria	p__Actinobacteriota	c__Acidimicrobiia	o__Acidimicrobiales	f__Acidimicrobiaceae	g__Ferrimicrobium	s__	d__Bacteria--p__Actinobacteriota	71443	94408	180565	88597	405070	1975107	1970060	766904	23350	31845	35558	34384	231.476	173.706	210.003	112.761	1767.01	3549.32	3796.46	1693.94	65.402	93.4415	138.657	109.791
YNP_Bacteria_bin058	d__Bacteria	r__Bacteria	k__Bacteria	p__Proteobacteria	c__Gammaproteobacteria	o__UBA6186	f__UBA6186	g__	s__	d__Bacteria--p__Proteobacteria	0	0	0	0	28	0	1669	2313	41374	70453	81664	41265	0	0	0	0	0.122379	0	3.22251	5.11883	116.11	207.127	319.06	132.017
YNP_Bacteria_bin059	d__Bacteria	r__Bacteria	k__Bacteria	p__Actinobacteriota	c__Acidimicrobiia	o__Acidimicrobiales	f__RAAP-2	g__PALSA-457	s__	d__Bacteria--p__Actinobacteriota	6	9	10	7	14931	124210	137436	154313	207896	124324	101793	99170	0.019584	0.0166822	0.0117165	0.0089752	65.6149	224.861	266.811	343.37	586.616	367.5	399.876	319.003
YNP_Bacteria_bin060	d__Bacteria	r__Bacteria	k__Bacteria	p__Nitrospirota_A	c__Leptospirillia	o__Leptospirillales	f__Leptospirillaceae	g__Leptospirillum_A	s__Leptospirillum_A	d__Bacteria--p__Nitrospirota_A	0	18	19	8	295301	418261	640539	350266	99	210	23951	6937	0	0.0336979	0.0224838	0.0103599	1310.68	764.76	1255.94	787.187	0.282139	0.626961	95.0277	22.5375
YNP_Bacteria_bin061	d__Bacteria	r__Bacteria	k__Bacteria	p__Actinobacteriota	c__Acidimicrobiia	o__Acidimicrobiales	f__	g__	s__	d__Bacteria--p__Actinobacteriota	127280	256152	478658	267926	520	1424	1954	3274	1089	1539	1306	1334	420.849	480.976	568.115	347.997	2.3149	2.61146	3.84275	7.37996	3.1128	4.60846	5.19715	4.34695
YNP_Bacteria_bin062	d__Bacteria	r__Bacteria	k__Bacteria	p__Actinobacteriota	c__Acidimicrobiia	o__Acidimicrobiales	f__	g__	s__	d__Bacteria--p__Actinobacteriota	94	130	187	131	30863	1344667	288647	162843	9666	4202	75921	6362	0.311201	0.244408	0.222228	0.170364	137.567	2469.08	568.37	367.529	27.6641	12.5985	302.504	20.7573
YNP_Bacteria_bin063	d__Bacteria	r__Bacteria	k__Bacteria	p__Actinobacteriota	c__Acidimicrobiia	o__Acidimicrobiales	f__	g__	s__	d__Bacteria--p__Actinobacteriota	753013	1422324	2129633	1487735	4917351	20019698	18601744	8587402	13916821	15218828	14919902	17757256	2502.51	2684.3	2540.52	1942.2	22002.2	36901	36768.7	19455.6	39982.5	45804.2	59675.4	58158.4
YNP_Bacteria_bin064	d__Bacteria	r__Bacteria	k__Bacteria	p__Actinobacteriota	c__Acidimicrobiia	o__Acidimicrobiales	f__	g__	s__	d__Bacteria--p__Actinobacteriota	372101	837507	1407899	1241653	5088	16398	17394	16326	16133	18043	15851	20191	1237.18	1581.32	1680.3	1621.68	22.7762	30.2391	34.3972	37.005	46.3706	54.3289	63.4285	66.1595
YNP_Bacteria_bin065	d__Bacteria	r__Bacteria	k__Bacteria	p__Actinobacteriota	c__Acidimicrobiia	o__Acidimicrobiales	f__Palsa-688	g__JAFAWZ01	s__	d__Bacteria--p__Actinobacteriota	53838	74128	198552	71610	556	2989	2150	1586	1639	2047	1873	1801	181.304	141.762	240.014	94.7296	2.52089	5.58278	4.30633	3.64108	4.77148	6.2429	7.59121	5.97716
YNP_Bacteria_bin066	d__Bacteria	r__Bacteria	k__Bacteria	p__Actinobacteriota	c__Acidimicrobiia	o__Acidimicrobiales	f__RAAP-2	g__PALSA-457	s__	d__Bacteria--p__Actinobacteriota	38	37	55	40	125447	85920	315262	128500	3375002	4145648	906310	2310314	0.129626	0.0716757	0.0673469	0.0535999	576.145	162.559	639.636	298.829	9952.68	12807.2	3720.85	7766.83
YNP_Bacteria_bin067	d__Bacteria	r__Bacteria	k__Bacteria	p__Proteobacteria	c__Alphaproteobacteria	o__UBA9655	f__UBA9655	g__UBA9655	s__	d__Bacteria--p__Proteobacteria	0	0	0	0	13169	893	1347	2858	181279	17091	332899	23754	0	0	0	0	60.6726	1.69487	2.74156	6.66729	536.268	52.9659	1371.03	80.1084
YNP_Bacteria_bin068	d__Bacteria	r__Bacteria	k__Bacteria	p__Actinobacteriota	c__Acidimicrobiia	o__Acidimicrobiales	f__Palsa-688	g__JAFAWZ01	s__	d__Bacteria--p__Actinobacteriota	13	27	31	27	2112	8052	84720	26480	65062	268841	104981	131581	0.0445857	0.0525868	0.0381645	0.0363757	9.75233	15.3166	172.819	61.9127	192.902	835.024	433.331	444.743
YNP_Bacteria_bin069	d__Bacteria	r__Bacteria	k__Bacteria	p__Actinobacteriota	c__Acidimicrobiia	o__Acidimicrobiales	f__Acidimicrobiaceae	g__Ferrimicrobium	s__	d__Bacteria--p__Actinobacteriota	2440340	3128141	6078100	2675596	18311	66318	84377	45557	6492	7764	9018	8611	8425.66	6133.38	7532.98	3628.85	85.1193	126.997	173.272	107.23	19.3771	24.2767	37.4731	29.3002
YNP_Bacteria_bin070	d__Bacteria	r__Bacteria	k__Bacteria	p__Actinobacteriota	c__Acidimicrobiia	o__Acidimicrobiales	f__	g__	s__	d__Bacteria--p__Actinobacteriota	39164	78982	129401	82052	120	363	355	378	204	230	191	218	135.921	155.664	161.207	111.863	0.560717	0.698739	0.732792	0.894339	0.612051	0.722902	0.797793	0.745626
YNP_Bacteria_bin071	d__Bacteria	r__Bacteria	k__Bacteria	p__Actinobacteriota	c__Acidimicrobiia	o__Acidimicrobiales	f__Acidimicrobiaceae	g__Ferrimicrobium	s__	d__Bacteria--p__Actinobacteriota	7	9	9	8	7847	26446	220719	311697	142685	16027	47913	27567	0.0243336	0.0177668	0.0112304	0.0109243	36.726	50.9889	456.352	738.669	428.789	50.4558	200.455	94.4411
YNP_Bacteria_bin072	d__Bacteria	r__Bacteria	k__Bacteria	p__Actinobacteriota	c__Acidimicrobiia	o__Acidimicrobiales	f__Acidimicrobiaceae	g__Acidimicrobium	s__	d__Bacteria--p__Actinobacteriota	1825883	2214153	3861705	1769812	633	1437	1565	8725	347	881	371	662	6647.68	4577.88	5046.86	2531.15	3.10287	2.90176	3.38893	21.6557	1.09215	2.90485	1.62565	2.3753
YNP_Bacteria_bin073	d__Bacteria	r__Bacteria	k__Bacteria	p__Desulfobacterota_B	c__Binatia	o__Binatales	f__Binataceae	g__DTIX01	s__DTIX01	d__Bacteria--p__Desulfobacterota_B	9015	20325	47597	20309	8	32	187	104	4	4	4	16	32.9383	42.1722	62.4253	29.1487	0.0393539	0.0648475	0.406377	0.259047	0.0126343	0.0132357	0.0175894	0.0576129
YNP_Bacteria_bin074	d__Bacteria	r__Bacteria	k__Bacteria	p__Actinobacteriota	c__Acidimicrobiia	o__Acidimicrobiales	f__JABEUL01	g__	s__	d__Bacteria--p__Actinobacteriota	7800	26259	38770	62632	926066	1484741	2381828	2798280	124	20	3801	112	28.6274	54.7301	51.0774	90.2981	4576.06	3022.36	5199.36	7001.46	0.393429	0.0664767	16.7897	0.405106
YNP_Bacteria_bin075	d__Bacteria	r__Bacteria	k__Bacteria	p__Actinobacteriota	c__Acidimicrobiia	o__Acidimicrobiales	f__RAAP-2	g__PALSA-457	s__	d__Bacteria--p__Actinobacteriota	24	27	59	30	41369	178443	312692	98152	239559	155026	80004	253008	0.0883071	0.0564167	0.0779259	0.0433611	204.938	364.159	684.31	246.203	761.997	516.583	354.285	917.449
YNP_Bacteria_bin076	d__Bacteria	r__Bacteria	k__Bacteria	p__Thermotogota	c__Thermotogae	o__Mesoaciditogales	f__Mesoaciditogaceae	g__DTPE01	s__DTPE01	d__Bacteria--p__Thermotogota	3561	6251	4414	13402	2964139	577203	3356762	1018943	19457	1482054	659415	518031	13.5215	13.4792	6.01632	19.9902	15153.6	1215.6	7580.99	2637.62	63.8684	5096.46	3013.48	1938.53
YNP_Bacteria_bin077	d__Bacteria	r__Bacteria	k__Bacteria	p__Proteobacteria	c__Alphaproteobacteria	o__Caedimonadales	f__Caedimonadaceae	g__Caedimonas	s__Caedimonas	d__Bacteria--p__Proteobacteria	4	0	0	0	60	8	2985	13034	45615	46163	10698	16944	0.0154236	0	0	0	0.311486	0.0171089	6.84575	34.262	152.051	161.202	49.646	64.3879
YNP_Bacteria_bin078	d__Bacteria	r__Bacteria	k__Bacteria	p__Actinobacteriota	c__Acidimicrobiia	o__Acidimicrobiales	f__RAAP-2	g__	s__	d__Bacteria--p__Actinobacteriota	801	1172	1998	1203	521626	637306	1551898	2463224	8132462	5967709	4342435	3791183	3.09872	2.57476	2.77454	1.82814	2716.89	1367.43	3570.8	6496.26	27197.5	20907.8	20218.1	14454
YNP_Bacteria_bin079	d__Bacteria	r__Bacteria	k__Bacteria	p__Actinobacteriota	c__Acidimicrobiia	o__Acidimicrobiales	f__RAAP-2	g__	s__	d__Bacteria--p__Actinobacteriota	25	13	32	8	163616	41374	341503	448616	4156788	3733666	1148790	2776947	0.0967447	0.0285687	0.0444512	0.0121611	852.463	88.802	786.021	1183.51	13906	13085	5350.38	10590.6
YNP_Bacteria_bin080	d__Bacteria	r__Bacteria	k__Bacteria	p__Actinobacteriota	c__Acidimicrobiia	o__Acidimicrobiales	f__RAAP-2	g__PALSA-457	s__	d__Bacteria--p__Actinobacteriota	39	181	293	305	44780	80008	92942	25973	242	207	141	182	0.150937	0.397804	0.407046	0.463688	233.333	171.74	213.941	68.5271	0.80966	0.725524	0.656759	0.69417
YNP_Bacteria_bin081	d__Bacteria	r__Bacteria	k__Bacteria	p__SZUA-79	c__SZUA-79	o__Acidulodesulfobacterales	f__SZUA-79	g__Acididesulfobacter	s__	d__Bacteria--p__SZUA-79	0	0	0	4	143392	41765	278061	110426	24626	961260	590498	851594	0	0	0	0.00620588	762.494	91.489	653.192	297.324	84.0813	3438.28	2806.88	3314.71
YNP_Bacteria_bin082	d__Bacteria	r__Bacteria	k__Bacteria	p__Actinobacteriota	c__Acidimicrobiia	o__Acidimicrobiales	f__JABEUL01	g__	s__	d__Bacteria--p__Actinobacteriota	80971	194107	275413	231885	95070	159564	256342	283037	26	26	387	30	321.254	437.341	392.237	361.398	507.837	351.124	604.909	765.545	0.0891761	0.0934207	1.84793	0.117301
YNP_Bacteria_bin083	d__Bacteria	r__Bacteria	k__Bacteria	p__Actinobacteriota	c__Acidimicrobiia	o__Acidimicrobiales	f__Acidimicrobiaceae	g__Acidimicrobium	s__	d__Bacteria--p__Actinobacteriota	109893	168709	290827	191002	101	404	466	1054	197	232	138	206	444.688	387.689	422.44	303.611	0.55026	0.906721	1.12156	2.9076	0.689141	0.850206	0.672079	0.821515
YNP_Bacteria_bin084	d__Bacteria	r__Bacteria	k__Bacteria	p__Actinobacteriota	c__Acidimicrobiia	o__Acidimicrobiales	f__RAAP-2	g__	s__	d__Bacteria--p__Actinobacteriota	26	34	53	29	38798	33768	82144	32535	14357	5478	4695	4062	0.106592	0.0791569	0.0779958	0.0467028	214.152	76.7826	200.299	90.9307	50.8828	20.3387	23.1655	16.4117
YNP_Bacteria_bin085	d__Bacteria	r__Bacteria	k__Bacteria	p__Actinobacteriota	c__Acidimicrobiia	o__Acidimicrobiales	f__Acidimicrobiaceae	g__Ferrimicrobium	s__	d__Bacteria--p__Actinobacteriota	1645	2237	4340	2497	9567	68315	44070	14974	73	83	74	43	6.85897	5.29686	6.49574	4.08984	53.707	157.985	109.292	42.5638	0.263132	0.313417	0.371348	0.176695
YNP_Bacteria_bin086	d__Bacteria	r__Bacteria	k__Bacteria	p__Actinobacteriota	c__Acidimicrobiia	o__Acidimicrobiales	f__	g__	s__	d__Bacteria--p__Actinobacteriota	385031	784761	1101129	937999	922	2063	3148	4030	333	528	266	318	1650.39	1910.25	1694.24	1579.39	5.3209	4.90454	8.02562	11.7762	1.23394	2.04964	1.37224	1.34333
YNP_Bacteria_bin087	d__Bacteria	r__Bacteria	k__Bacteria	p__Thermotogota	c__Thermotogae	o__Mesoaciditogales	f__Mesoaciditogaceae	g__Athalassotoga	s__	d__Bacteria--p__Thermotogota	50393	74681	63140	163289	1117960	11968	2093632	517271	36	2803	1143	982	216.621	182.305	97.4271	275.728	6470.21	28.5337	5352.81	1515.85	0.133779	10.912	5.91333	4.16011
YNP_Bacteria_bin088	d__Bacteria	r__Bacteria	k__Bacteria	p__Proteobacteria	c__Gammaproteobacteria	o__UBA2770	f__	g__	s__	d__Bacteria--p__Proteobacteria	9321849	11052145	19508888	12543458	252467	2171761	4203780	1249946	16845	707745	944042	997453	40475.2	27251.7	30406.4	21394.3	1475.89	5230.06	10856.2	3699.88	63.2288	2783.01	4933.27	4268.18
YNP_Bacteria_bin089	d__Bacteria	r__Bacteria	k__Bacteria	p__Bacteroidota	c__Bacteroidia	o__Cytophagales	f__Amoebophilaceae	g__	s__	d__Bacteria--p__Bacteroidota	0	0	0	0	6908	2835	43744	151558	280402	107534	119705	109226	0	0	0	0	40.6167	6.86674	113.622	451.21	1058.59	425.292	629.157	470.089
YNP_Bacteria_bin090	d__Bacteria	r__Bacteria	k__Bacteria	p__Actinobacteriota	c__Acidimicrobiia	o__Acidimicrobiales	f__RAAP-2	g__PALSA-457	s__	d__Bacteria--p__Actinobacteriota	2762	16795	31684	26318	191	400	423	306	117	90	102	124	12.5259	43.2538	51.5786	46.8848	1.16622	1.00612	1.14098	0.946052	0.458698	0.369639	0.556725	0.554204
YNP_Bacteria_bin091	d__Bacteria	r__Bacteria	k__Bacteria	p__Proteobacteria	c__Alphaproteobacteria	o__Paracaedibacterales	f__VGCI01	g__VGCI01	s__	d__Bacteria--p__Proteobacteria	6	0	0	0	322	130	2856	27815	122600	80113	51215	54627	0.0277455	0	0	0	2.00475	0.33342	7.85509	87.6859	490.104	335.502	285.033	248.95
YNP_Bacteria_bin092	d__Bacteria	r__Bacteria	k__Bacteria	p__Actinobacteriota	c__Acidimicrobiia	o__Acidimicrobiales	f__RAAP-2	g__PALSA-457	s__	d__Bacteria--p__Actinobacteriota	53	141	210	157	75109	143394	151194	81289	19237	18819	11477	11839	0.245112	0.370312	0.348621	0.285222	467.673	367.813	415.886	256.289	76.9099	78.8199	63.8812	53.9593
YNP_Bacteria_bin093	d__Bacteria	r__Bacteria	k__Bacteria	p__Firmicutes_E	c__RBS10-35	o__	f__	g__	s__	d__Bacteria--p__Firmicutes_E	13	31	101	58	690	236	1747	2324	2906	23	11480	48408	0.060326	0.0816926	0.168239	0.105726	4.31094	0.607408	4.82176	7.35202	11.6577	0.0966584	64.115	221.382
YNP_Bacteria_bin094	d__Bacteria	r__Bacteria	k__Bacteria	p__Proteobacteria	c__Alphaproteobacteria	o__UBA9655	f__UBA9655	g__JACPNY01	s__	d__Bacteria--p__Proteobacteria	0	0	0	0	6920	41702	49857	37337	3774	973	7584	6979	0	0	0	0	43.4313	107.82	138.233	118.654	15.2087	4.1077	42.549	32.062
YNP_Bacteria_bin095	d__Bacteria	r__Bacteria	k__Bacteria	p__Aquificota	c__Aquificae	o__Aquificales	f__Hydrogenobaculaceae	g__Hydrogenobaculum	s__	d__Bacteria--p__Aquificota	228726	342804	552250	612177	84	6	401	2362	8	12	16	26	1078.43	917.876	934.671	1133.83	0.533236	0.0156905	1.12454	7.59219	0.0326081	0.0512401	0.0907934	0.120813
YNP_Bacteria_bin096	d__Bacteria	r__Bacteria	k__Bacteria	p__Campylobacterota	c__Desulfurellia	o__Desulfurellales	f__Desulfurellaceae	g__Desulfurella	s__	d__Bacteria--p__Campylobacterota	112094	214339	230873	436973	415898	152464	487948	123023	49	29904	13712	12320	530.175	575.703	391.972	811.87	2648.42	399.956	1372.66	396.673	0.20035	128.091	78.0538	57.4264
YNP_Bacteria_bin097	d__Bacteria	r__Bacteria	k__Bacteria	p__Actinobacteriota	c__Acidimicrobiia	o__Acidimicrobiales	f__RAAP-2	g__PALSA-457	s__	d__Bacteria--p__Actinobacteriota	0	0	6	0	1779	16032	11501	7725	60515	20056	12672	32078	0	0	0.0104607	0	11.6333	43.1877	33.224	25.5784	254.088	88.2186	74.0741	153.545
YNP_Bacteria_bin098	d__Bacteria	r__Bacteria	k__Bacteria	p__SZUA-79	c__SZUA-79	o__Acidulodesulfobacterales	f__SZUA-79	g__Acidulodesulfobacterium	s__Acidulodesulfobacterium	d__Bacteria--p__SZUA-79	10	25	21	22	98037	602443	1167758	271919	42	2416	1573	6301	0.048703	0.0691442	0.0367131	0.0420894	642.848	1627.34	3382.68	902.827	0.176832	10.6562	9.22021	30.2433
YNP_Bacteria_bin099	d__Bacteria	r__Bacteria	k__Bacteria	p__Actinobacteriota	c__Thermoleophilia	o__Solirubrobacterales	f__Solirubrobacteraceae	g__Palsa-744	s__	d__Bacteria--p__Actinobacteriota	18873	38450	81433	88642	1076	14970	10000	5373	1345	435	5621	905	92.965	107.556	143.987	171.519	7.13597	40.8986	29.2975	18.0428	5.7274	1.94052	33.3233	4.3933
YNP_Bacteria_bin100	d__Bacteria	r__Bacteria	k__Bacteria	p__Actinobacteriota	c__Acidimicrobiia	o__Acidimicrobiales	f__Acidimicrobiaceae	g__Ferrimicrobium	s__	d__Bacteria--p__Actinobacteriota	157	84	256	177	1048666	978858	5075752	6042183	7272038	11218075	11044956	10884816	0.786951	0.239104	0.46061	0.348511	7076.98	2721.29	15132.1	20646.7	31510.9	50923.4	66629.8	53769.1
YNP_Bacteria_bin101	d__Bacteria	r__Bacteria	k__Bacteria	p__Aquificota	c__Aquificae	o__Aquificales	f__Hydrogenobaculaceae	g__Hydrogenobaculum	s__Hydrogenobaculum	d__Bacteria--p__Aquificota	77672	121874	294389	203987	21	4	89	428	12	10	6	41	393.031	350.214	534.723	405.47	0.143068	0.0112261	0.267858	1.47644	0.0524929	0.0458262	0.0365401	0.20446
YNP_Bacteria_bin102	d__Bacteria	r__Bacteria	k__Bacteria	p__Proteobacteria	c__Alphaproteobacteria	o__Paracaedibacterales	f__UBA11393	g__CAITNM01	s__	d__Bacteria--p__Proteobacteria	0	0	0	0	40	0	474	10644	27402	12333	31109	49035	0	0	0	0	0.279087	0	1.46099	37.6038	122.76	57.8812	194.026	250.43
YNP_Bacteria_bin103	d__Bacteria	r__Bacteria	k__Bacteria	p__Actinobacteriota	c__Acidimicrobiia	o__Acidimicrobiales	f__UBA8190	g__	s__	d__Bacteria--p__Actinobacteriota	0	0	2	0	1386	8255	16072	42251	29952	9473	21809	6009	0	0	0.00434549	0	11.2951	27.7133	57.8609	174.345	156.728	51.928	158.875	35.845
YNP_Bacteria_bin104	d__Bacteria	r__Bacteria	k__Bacteria	p__Proteobacteria	c__Alphaproteobacteria	o__Rickettsiales	f__Rickettsiaceae	g__SXXS01	s__SXXS01	d__Bacteria--p__Proteobacteria	0	0	0	0	8554	1946	70114	148423	403652	147401	197280	113040	0	0	0	0	69.871	6.54811	253.001	613.869	2117.04	809.872	1440.47	675.867
YNP_Bacteria_bin105	d__Bacteria	r__Bacteria	k__Bacteria	p__Firmicutes	c__Bacilli	o__Thermoactinomycetales	f__Thermoactinomycetaceae	g__	s__	d__Bacteria--p__Firmicutes	2543	13962	30921	26938	21	0	14	22	0	0	4	2	16.359	51.0057	71.402	68.0724	0.181884	0	0.0535663	0.0964814	0	0	0.030969	0.0126796
YNP_Bacteria_bin106	d__Bacteria	r__Bacteria	k__Bacteria	p__Patescibacteria	c__Saccharimonadia	o__Saccharimonadales	f__UBA4665_A	g__	s__	d__Bacteria--p__Patescibacteria	0	2	11	0	2771	1658	225499	68915	99050	255243	184080	328498	0	0.00734053	0.0255197	0	24.1122	5.94333	866.832	303.642	553.413	1493.97	1431.86	2092.35
YNP_Bacteria_bin107	d__Bacteria	r__Bacteria	k__Bacteria	p__Firmicutes_E	c__Sulfobacillia	o__Sulfobacillales	f__	g__	s__	d__Bacteria--p__Firmicutes_E	4080	7837	22019	12279	24	42	34	84	2	8	8	13	28.1802	30.7393	54.5917	33.3152	0.223181	0.160894	0.139674	0.395524	0.0119418	0.0500409	0.0665014	0.0884894
YNP_Bacteria_bin108	d__Bacteria	r__Bacteria	k__Bacteria	p__Patescibacteria	c__Saccharimonadia	o__Saccharimonadales	f__UBA4665_A	g__	s__	d__Bacteria--p__Patescibacteria	0	0	0	0	4813	9243	370630	168362	208735	377850	126417	478921	0	0	0	0	45.9666	36.3651	1563.71	814.175	1280.02	2427.36	1079.26	3348.05
YNP_Bacteria_bin109	d__Bacteria	r__Bacteria	k__Bacteria	p__Actinobacteriota	c__Acidimicrobiia	o__Acidimicrobiales	f__	g__	s__	d__Bacteria--p__Actinobacteriota	0	0	0	0	983	25970	13033	6004	2	0	4	0	0	0	0	0	9.59063	104.378	56.173	29.6607	0.0125291	0	0.0348857	0
YNP_Bacteria_bin110	d__Bacteria	r__Bacteria	k__Bacteria	p__Firmicutes_E	c__RBS10-35	o__	f__	g__	s__	d__Bacteria--p__Firmicutes_E	0	0	2	0	1017	24	118	108271	5505	41	6169	27768	0	0	0.00540337	0	10.3056	0.100186	0.52823	555.535	35.8182	0.279463	55.8806	205.967
YNP_Bacteria_bin111	d__Bacteria	r__Bacteria	k__Bacteria	p__Dependentiae	c__Babeliae	o__Babeliales	f__Babeliaceae	g__Babela	s__	d__Bacteria--p__Dependentiae	4	3	0	8	12543	20196	23971	9552	11	24	12	46	0.0302977	0.0129042	0	0.0238032	127.913	84.8444	107.991	49.3236	0.0720277	0.164631	0.109393	0.343377
YNP_Bacteria_bin112	d__Bacteria	r__Bacteria	k__Bacteria	p__Dependentiae	c__Babeliae	o__Babeliales	f__Babeliaceae	g__	s__	d__Bacteria--p__Dependentiae	5329	58487	59471	55260	6	6	9	46	4	4	4	0	44.7013	278.608	179.071	182.087	0.0677622	0.0279147	0.0449023	0.263052	0.0290062	0.0303868	0.0403822	0
YNP_Bacteria_bin113	d__Bacteria	r__Bacteria	k__Bacteria	p__Proteobacteria	c__Alphaproteobacteria	o__Rickettsiales	f__	g__	s__	d__Bacteria--p__Proteobacteria	4317	5042	23556	25876	0	0	16	147	0	0	0	0	36.8581	24.4463	72.1934	86.7845	0	0	0.0812498	0.855613	0	0	0	0
YNP_Bacteria_bin114	d__Bacteria	r__Bacteria	k__Bacteria	p__Proteobacteria	c__Alphaproteobacteria	o__Rickettsiales	f__Rickettsiaceae	g__GCA-2402195	s__	d__Bacteria--p__Proteobacteria	0	0	0	0	35	4	432	9666	4811	11621	15376	8024	0	0	0	0	0.423097	0.0199194	2.30698	59.165	37.3423	94.4939	166.153	71.0009
YNP_Bacteria_bin115	d__Bacteria	r__Bacteria	k__Bacteria	p__Patescibacteria	c__Saccharimonadia	o__Saccharimonadales	f__UBA4665_A	g__	s__	d__Bacteria--p__Patescibacteria	16	11	18	13	143894	100805	760637	216340	123001	237189	484204	322000	0.160385	0.0626176	0.0647681	0.0511896	1942	560.446	4534.96	1478.39	1065.88	2153.23	5841.56	3181
YNP_Bacteria_bin116	d__Bacteria	r__Bacteria	k__Bacteria	p__Patescibacteria	c__Saccharimonadia	o__Saccharimonadales	f__UBA4665_A	g__	s__	d__Bacteria--p__Patescibacteria	0	0	0	0	1863	76	43956	17106	5672	11004	48489	18939	0	0	0	0	26.0064	0.437044	271.066	120.91	50.839	103.325	605.068	193.52
YNP_Bacteria_bin117	d__Bacteria	r__Bacteria	k__Bacteria	p__Actinobacteriota	c__Acidimicrobiia	o__Acidimicrobiales	f__JABEUL01	g__	s__	d__Bacteria--p__Actinobacteriota	21646	59903	85519	73149	35027	54570	89654	102398	57	105	470	171	227.231	357.107	322.253	301.643	495.057	317.725	559.772	732.809	0.517275	0.998229	5.93805	1.76909
YNP_Bacteria_bin118	d__Bacteria	r__Bacteria	k__Bacteria	p__Actinobacteriota	c__Acidimicrobiia	o__Acidimicrobiales	f__RAAP-2	g__PALSA-457	s__	d__Bacteria--p__Actinobacteriota	29	142	286	166	13615	14886	26235	10454	3270	889	843	735	0.306952	0.853535	1.08664	0.690201	194.023	87.3892	165.16	75.4336	29.921	8.52169	10.7388	7.66697
YNP_Bacteria_bin119	d__Bacteria	r__Bacteria	k__Bacteria	p__Patescibacteria	c__Saccharimonadia	o__Saccharimonadales	f__UBA4665_A	g__	s__	d__Bacteria--p__Patescibacteria	906	240	3394	527	141964	102893	328617	117436	46123	74923	181687	122073	9.85779	1.48294	13.2559	2.25246	2079.66	620.933	2126.64	871.088	433.836	738.274	2379.2	1308.98
YNP_Bacteria_bin120	d__Bacteria	r__Bacteria	k__Bacteria	p__Patescibacteria	c__Saccharimonadia	o__Saccharimonadales	f__UBA4665	g__	s__	d__Bacteria--p__Patescibacteria	0	0	0	0	5188	1675	56291	15942	6227	56164	26783	57630	0	0	0	0	80.9358	10.7647	387.944	125.931	62.3756	589.37	373.503	658.099
YNP_Bacteria_bin121	d__Bacteria	r__Bacteria	k__Bacteria	p__Proteobacteria	c__Gammaproteobacteria	o__UBA6186	f__UBA6186	g__CADEGZ01	s__	d__Bacteria--p__Proteobacteria	0	0	0	0	41	10	237	276	500	8702	933	968	0	0	0	0	1.46844	0.147543	3.74982	5.00529	11.4984	209.643	29.8709	25.3775
YNP_Bacteria_bin122	d__Bacteria	r__Bacteria	k__Bacteria	p__Bacteroidota	c__Bacteroidia	o__Cytophagales	f__Amoebophilaceae	g__	s__	d__Bacteria--p__Bacteroidota	0	0	0	0	0	0	7	1522	177	180	901	5345	0	0	0	0	0	0	0.174821	43.5681	6.42502	6.84492	45.533	221.185
YNP_Bacteria_bin123	d__Bacteria	r__Bacteria	k__Bacteria	p__Proteobacteria	c__Gammaproteobacteria	o__UBA2770	f__	g__	s__	d__Bacteria--p__Proteobacteria	303315	413855	844147	290675	1507	13776	25551	7808	125	5090	6631	7349	13707.6	10621.3	13694	5160.24	91.6945	345.301	686.795	240.556	4.88354	208.322	360.664	327.31
YNP_Eukaryota_Acanthamoeba_sp	d__Eukaryota	d__Eukaryota	d__Eukaryota	p__Amoebozoa	c__Discosea	o__Longamoebia	f__Acanthamoebidae	g__Acanthamoeba	s__	d__Eukaryota--d__Eukaryota	2	5	2	8	78056	62512	135205	1698421	1886299	687837	922329	232740	0.000388264	0.000551223	0.000139371	0.000610074	20.4017	6.73083	15.6114	224.777	316.566	120.93	215.496	44.5279
YNP_Eukaryota_Acidomyces_sp	d__Eukaryota	d__Eukaryota	d__Eukaryota	p__Ascomycota	c__Dothideomycetes	o__Mycosphaerellales	f__Teratosphaeriaceae	g__Acidomyces	s__	d__Eukaryota--d__Eukaryota	26	0	0	4	11007	30622	371643	1457034	3941238	3231891	1754709	2021092	0.00620399	0	0	0.000374932	3.53614	4.05265	52.7443	237.016	812.994	698.402	503.917	475.278
YNP_Eukaryota_Diptera_sp	d__Eukaryota	d__Eukaryota	d__Eukaryota	p__Arthropoda	c__Insecta	o__Diptera	f__	g__	s__	d__Eukaryota--d__Eukaryota	0	0	0	0	1024	740	9093	17481	931443	337226	474779	16679	0	0	0	0	0.230818	0.0687143	0.905456	1.99519	134.81	51.1305	95.6656	2.75196
YNP_Eukaryota_Stylonychia_sp	d__Eukaryota	d__Eukaryota	d__Eukaryota	p__Ciliophora	c__Spirotrichea	o__Sporadotrichida	f__Oxytrichidae	g__Stylonychia	s__	d__Eukaryota--d__Eukaryota	0	0	0	0	987	245	46847	30533	10859	928595	1632431	1507216	0	0	0	0	0.298758	0.0305502	6.26431	4.67971	2.1105	189.068	441.704	333.948
YNP_Eukaryota_Trebouxiophyceae_sp	d__Eukaryota	d__Eukaryota	d__Eukaryota	p__Chlorophyta	c__Trebouxiophyceae	o__	f__	g__	s__	d__Eukaryota--d__Eukaryota	7	0	1	27	1335	98	7316	27793	3842757	3104996	204567	417104	0.000893993	0	4.58439e-05	0.00135455	0.229552	0.00694177	0.555727	2.41981	424.264	359.127	31.4433	52.4982
YNP_Virus_vOTUs.bin1029	d__Viruses	r__Monodnaviria	k__Shotokuvirae	p__Cressdnaviricota	c__Arfiviricetes	o__Cirlivirales	f__Circoviridae	g__Circovirus	s__unclassified Circovirus	d__Viruses--r__Monodnaviria	0	0	0	0	187	61	244	4988	825	212	1419	197	0	0	0	0	203.865	27.3953	117.512	2753.44	577.497	155.463	1382.86	157.206
YNP_Virus_vOTUs.bin1041	d__Viruses	r__Monodnaviria	k__Shotokuvirae	p__Cressdnaviricota	c__	o__	f__	g__	s__	d__Viruses--r__Monodnaviria	0	0	0	0	4	0	16	516	1101	231	862	299	0	0	0	0	10.8154	0	19.1115	706.449	1911.46	420.131	2083.46	591.775
YNP_Virus_vOTUs.bin130	d__Viruses	r__environmental samples	k__	p__	c__	o__	f__	g__	s__	d__Viruses--r__environmental samples	56	218	281	362	0	0	0	0	0	0	0	0	69.5696	153.797	125.309	176.658	0	0	0	0	0	0	0	0
YNP_Virus_vOTUs.bin1304	d__Viruses	r__unclassified viruses	k__unclassified DNA viruses	p__unclassified dsDNA viruses	c__	o__	f__Pithoviridae	g__	s__	d__Viruses--r__unclassified viruses	0	0	0	0	10961	10150	22683	148813	17761	14935	7797	56152	0	0	0	0	483.497	184.44	442.012	3323.78	503.044	443.137	307.443	1813.05
YNP_Virus_vOTUs.bin193	d__Viruses	r__	k__	p__	c__	o__	f__	g__	s__	d__Viruses--r__	10	113	134	125	0	0	0	0	0	0	0	0	17.943	115.142	86.3066	88.1047	0	0	0	0	0	0	0	0
YNP_Virus_vOTUs.bin232	d__Viruses	r__	k__	p__	c__	o__	f__	g__	s__	d__Viruses--r__	0	0	0	0	36	1	22	834	499	338	290	235	0	0	0	0	103.721	1.18688	28.0011	1216.68	923.12	655.041	746.888	495.601
YNP_Virus_vOTUs.bin250	d__Viruses	r__Varidnaviria	k__Bamfordvirae	p__Preplasmiviricota	c__Tectiliviricetes	o__Kalamavirales	f__Tectiviridae	g__Alphatectivirus	s__Alphatectivirus PRD1	d__Viruses--r__Varidnaviria	0	0	0	0	0	8	405	117	0	0	0	0	0	0	0	0	0	3.14871	170.939	56.6018	0	0	0	0
YNP_Virus_vOTUs.bin376	d__Viruses	r__	k__	p__	c__	o__	f__	g__	s__	d__Viruses--r__	0	0	0	0	355	7152	1318	112934	43	30	50	103	0	0	0	0	11.3195	93.9442	18.5653	1823.35	0.880359	0.643439	1.42515	2.40401
YNP_Virus_vOTUs.bin403	d__Viruses	r__unclassified viruses	k__unclassified DNA viruses	p__unclassified dsDNA viruses	c__	o__	f__Pithoviridae	g__	s__	d__Viruses--r__unclassified viruses	0	0	0	4	66	6601	5209	1590	703	149	435	66	0	0	0	0.0712643	4.03017	166.048	140.515	49.1613	27.5631	6.12004	23.7445	2.95002
YNP_Virus_vOTUs.bin421	d__Viruses	r__unclassified viruses	k__unclassified DNA viruses	p__unclassified dsDNA viruses	c__	o__	f__Pithoviridae	g__	s__	d__Viruses--r__unclassified viruses	0	0	0	0	4	306	3049	646	2050	39269	44751	22209	0	0	0	0	0.0998849	3.14779	33.6346	8.16806	32.8691	659.596	998.933	405.947
YNP_Virus_vOTUs.bin569	d__Viruses	r__Monodnaviria	k__Shotokuvirae	p__Cressdnaviricota	c__unclassified Cressdnaviricota	o__CRESS viruses	f__	g__	s__	d__Viruses--r__Monodnaviria	17	55	101	71	0	0	0	0	0	0	0	0	63.9603	117.513	136.404	104.934	0	0	0	0	0	0	0	0
YNP_Virus_vOTUs.bin594	d__Viruses	r__Monodnaviria	k__Shotokuvirae	p__Cressdnaviricota	c__unclassified Cressdnaviricota	o__	f__	g__	s__	d__Viruses--r__Monodnaviria	0	0	0	0	4168	9907	6433	5288	4	0	468	0	0	0	0	0	15591.6	15266.9	10630.8	10016.2	9.60768	0	1564.96	0
YNP_Virus_vOTUs.bin690	d__Viruses	r__	k__	p__	c__	o__	f__	g__	s__	d__Viruses--r__	439	1333	1775	934	0	0	0	16	0	0	0	0	211.986	365.539	307.672	177.168	0	0	0	5.26712	0	0	0	0
YNP_Virus_vOTUs.bin705	d__Viruses	r__	k__	p__	c__	o__	f__	g__	s__	d__Viruses--r__	0	0	0	0	147	0	63	1350	0	0	0	0	0	0	0	0	695.844	0	131.742	3235.75	0	0	0	0
YNP_Virus_vOTUs.bin750	d__Viruses	r__	k__	p__	c__	o__	f__	g__	s__	d__Viruses--r__	0	0	0	0	17601	12533	34130	68055	45429	50649	72130	28099	0	0	0	0	187.056	54.8699	160.236	366.219	310	362.071	685.242	218.588
YNP_Virus_vOTUs.bin757	d__Viruses	r__unclassified viruses	k__unclassified DNA viruses	p__unclassified dsDNA viruses	c__	o__	f__Pithoviridae	g__	s__	d__Viruses--r__unclassified viruses	0	0	0	0	897	5251	5547	14559	3111	34	8914	499	0	0	0	0	35.7117	86.1203	97.5587	293.493	79.5267	0.910513	317.238	14.5419
YNP_Virus_vOTUs.bin763	d__Viruses	r__unclassified viruses	k__unclassified DNA viruses	p__unclassified dsDNA viruses	c__	o__	f__Pithoviridae	g__	s__	d__Viruses--r__unclassified viruses	0	0	0	0	3586	6397	31053	197685	50013	44320	25736	38693	0	0	0	0	149.354	109.756	571.345	4168.94	1337.47	1241.63	958.165	1179.61
YNP_Virus_vOTUs.bin787	d__Viruses	r__environmental samples	k__	p__	c__	o__	f__	g__	s__	d__Viruses--r__environmental samples	0	0	0	0	147376	190345	227376	52717	26	4	7870	44	0	0	0	0	570.648	303.618	388.934	103.357	0.0646411	0.0104181	27.2402	0.124708
YNP_Virus_vOTUs.bin795	d__Viruses	r__unclassified viruses	k__	p__	c__	o__	f__	g__	s__	d__Viruses--r__unclassified viruses	0	0	0	0	14995	123	17741	45147	18177	8084	31169	28662	0	0	0	0	357.457	1.20789	186.829	544.945	278.223	129.626	664.192	500.132
YNP_Virus_vOTUs.bin800	d__Viruses	r__unclassified viruses	k__unclassified DNA viruses	p__unclassified dsDNA viruses	c__	o__	f__	g__Pandoravirus	s__	d__Viruses--r__unclassified viruses	0	0	0	0	2566	3988	95303	244090	319401	173812	85870	347207	0	0	0	0	16.0464	10.2736	263.279	772.89	1282.48	731.121	480.016	1589.32
YNP_Virus_vOTUs.bin871	d__Viruses	r__Varidnaviria	k__Bamfordvirae	p__Nucleocytoviricota	c__Pokkesviricetes	o__Asfuvirales	f__Asfarviridae	g__unclassified Asfarviridae	s__	d__Viruses--r__Varidnaviria	0	0	0	0	1498	1017	3317	63930	43591	12288	21237	3971	0	0	0	0	17.5727	4.91466	17.1895	379.734	328.336	96.961	222.697	34.098
YNP_Virus_vOTUs.bin901	d__Viruses	r__Monodnaviria	k__Shotokuvirae	p__Cressdnaviricota	c__unclassified Cressdnaviricota	o__	f__	g__	s__	d__Viruses--r__Monodnaviria	0	0	0	0	67	0	0	2162	0	0	0	0	0	0	0	0	349.567	0	0	5711.61	0	0	0	0
YNP_Virus_vOTUs.bin932	d__Viruses	r__Varidnaviria	k__Bamfordvirae	p__Nucleocytoviricota	c__Megaviricetes	o__Imitervirales	f__Mimiviridae	g__unclassified Mimiviridae	s__	d__Viruses--r__Varidnaviria	9381	23331	36719	30378	0	0	0	136	2	6	0	0	114.928	162.32	161.478	146.195	0	0	0	1.13586	0.0211819	0.0665703	0	0
YNP_Virus_vOTUs.bin941	d__Viruses	r__Monodnaviria	k__Shotokuvirae	p__Cressdnaviricota	c__Arfiviricetes	o__Cirlivirales	f__Circoviridae	g__Circovirus	s__unclassified Circovirus	d__Viruses--r__Monodnaviria	0	0	0	0	5	0	0	4227	0	0	0	0	0	0	0	0	13.5537	0	0	5801.85	0	0	0	0
YNP_Virus_vOTUs.bin979	d__Viruses	r__unclassified viruses	k__unclassified DNA viruses	p__unclassified dsDNA viruses	c__	o__	f__Pithoviridae	g__	s__	d__Viruses--r__unclassified viruses	0	0	0	0	0	0	0	0	25293	16890	8240	7700	0	0	0	0	0	0	0	0	620.716	434.227	281.527	215.422

## Sheet: Table_S2
Supplemental Table 2: Proportion of reads mapped to transcripts from each MAG and domain level classification in each Sample of the Poly-A selected libraries.
MAG_ID	CreekBiofilm_T1_1	CreekBiofilm_T1_2	CreekBiofilm_T1_3	CreekBiofilm_T1_4	CreekBiofilm_T2_1	CreekBiofilm_T2_2	CreekBiofilm_T2_4	CreekBiofilm_T3_1	CreekBiofilm_T3_2	CreekBiofilm_T3_3	CreekBiofilm_T3_4	CreekBiofilm_T4_1	CreekBiofilm_T4_2	CreekBiofilm_T4_3	Soil_T1_1	Soil_T1_2	Soil_T1_3	Soil_T1_4	Soil_T2_1	Soil_T2_2	Soil_T2_3	Soil_T2_4	Soil_T3_1	Soil_T3_2	Soil_T3_3	Soil_T3_4	Soil_T4_1	Soil_T4_2	Soil_T4_3	Soil_T4_4		Domain	CreekBiofilm_T1_1	CreekBiofilm_T1_2	CreekBiofilm_T1_3	CreekBiofilm_T1_4	CreekBiofilm_T2_1	CreekBiofilm_T2_2	CreekBiofilm_T2_4	CreekBiofilm_T3_1	CreekBiofilm_T3_2	CreekBiofilm_T3_3	CreekBiofilm_T3_4	CreekBiofilm_T4_1	CreekBiofilm_T4_2	CreekBiofilm_T4_3	Soil_T1_1	Soil_T1_2	Soil_T1_3
Cmer_10D	50.7672	30.1143	36.8252	24.0384	22.7761	93.6197	94.2219	88.0193	89.1093	94.6445	96.454	39.7878	48.9077	48.8733	36.7633	29.6201	36.1042	36.4645	73.7955	70.9535	50.5416	53.2174	64.0371	51.6677	53.0327	57.6807	58.5279	68.0641	68.5066	55.3949		d__Archaea	0.575998	0.699647	0.381406	0.422676	0.30782	0.00299879	0.00204251	0.00979938	0.0164089	0.00630855	0.0037848	0.804258	1.10695	0.212213	0.0232712	0.00509212	0.0228513
Cmer_10D_chloroplast	2.54777	2.44403	1.99345	1.79286	1.54282	2.32498	2.26762	2.32052	1.69944	1.39657	1.53973	1.89036	1.23617	1.19646	2.55298	1.72553	1.91287	1.97305	3.30857	3.78282	1.71132	1.9369	1.63584	3.3018	2.26395	1.57187	2.28232	3.43513	3.95254	2.88206		d__Bacteria	28.5171	47.8549	47.995	49.197	40.0703	2.10261	1.74609	7.02404	7.14638	2.09403	1.1979	28.8326	28.4371	25.642	0.387154	0.378985	0.398137
Cmer_10D_mitochondria	0.00977914	0.00597387	0.00833745	0.00450651	0.010862	0.0105556	0.0128265	0.0122101	0.00611867	0.00765021	0.00732902	0.00578273	0.0071398	0.00691333	0.000398036	0.00020724	0.000217028	0.000359616	0.00226904	0.00176258	0.00217182	0.000400444	0.000753596	0.00109322	0.000362959	0.000636071	0.00100349	0.000405178	0.000693887	0.000687195		d__Eukaryota	54.5082	32.5857	38.9716	25.9014	24.3422	95.997	96.5258	90.375	90.8384	96.1108	98.0547	41.7218	50.1637	50.9216	98.987	99.3228	99.0413
Gsulp_YNP5587_1	0.0410615	0.0162533	0.0377847	0.00954339	0.00953245	0.0378244	0.0205641	0.0228067	0.0232886	0.0609781	0.0535399	0.0336629	0.00964017	0.797567	21.5551	34.0199	29.1158	37.5008	9.88752	17.095	35.1566	20.5138	12.1645	14.2879	22.4232	22.518	23.9106	17.0394	18.3676	20.3757		d__Viruses	16.3988	18.8597	12.652	24.4789	35.2797	1.89737	1.72602	2.5912	1.99882	1.78887	0.74362	28.6414	20.2922	23.2242	0.602598	0.293158	0.53771
Gsulp_YNP5587_1_chloroplast	7.8236e-06	0	0.000105567	2.9417e-05	0	4.8856e-06	3.71507e-05	5.58993e-05	0	0	1.41316e-05	4.21065e-05	0	0.000116614	0.0307159	0.0187368	0.0256381	0.0375986	0.00318275	0.0119304	0.00822948	0.0113249	0.00479846	0.00684057	0.0114988	0.00867375	0.00762016	0.00933527	0.00658719	0.0056663
Gsulp_YNP5587_1_mitochondria	0	0	3.12028e-05	0	0	0	0	0	0	0	0	0	0	0.000758843	0.0183525	0.00364398	0.0103201	0.011571	0.00480883	0.0133386	0.00725714	0.00316542	0.00426707	0.00507344	0.00336113	0.00624993	0.0105618	0.00367612	0.00322969	0.00390667
YNP_Archaea_bin001	0.00683401	0.0196105	0.00815651	0.00541827	0.00438099	2.2401e-06	3.69535e-05	0.000113201	0.000304998	8.39638e-05	2.01214e-05	0.033316	0.0136299	0.00767065	0	0	0	0	0	0	0	0	0	0	0	0	0	0	0	0
YNP_Archaea_bin002	0.0286988	0.0454907	0.0270751	0.00611231	0.00773651	5.76241e-05	6.98041e-05	0.00132553	0.00217979	0.000486612	0.000135795	0.0307088	0.0242112	0.0086354	0	0	0	0	0	0	0	0	0	0	0	0	0	0	0	0
YNP_Archaea_bin003	0	0	0	0	0	0	0	0	0	0	0	0	0	0	0	0	1.3464e-06	2.09384e-05	1.19177e-05	5.4638e-06	8.80604e-05	4.40833e-05	0	0	4.3125e-06	0.000193755	2.80895e-05	0	0	0
YNP_Archaea_bin004	0.00540661	0.0055483	0.00816633	0.00656006	0.000334309	4.38524e-05	0	1.73104e-05	2.31528e-05	5.8714e-06	7.5065e-06	0.000633631	0.0010016	0.00198074	0	0	0	0	0	0	0	0	0	0	0	0	0	0	0	0
YNP_Archaea_bin005	0.000179867	0.000862616	0	0	0	0	0	0	0	0	0	0.000124974	0.00113629	8.44962e-05	0	0	0	5.2681e-06	0	0	0	0	0	0	0	0.000180784	0	0.000175814	6.95408e-05	0.000207559
YNP_Archaea_bin006	0.000303954	0.0001486	0.0006797	0.00040113	0	3.8224e-06	1.4352e-06	0	4.75538e-05	0	2.20529e-05	4.98089e-05	2.4141e-06	2.9482e-06	0	0	0	0	0	0	0	0	0	0	0	0	0	0	0	0
YNP_Archaea_bin007	0.00528241	0.00439904	0.011872	0.0154834	0.000210001	2.98658e-05	2.58851e-05	0	0.000148457	7.3628e-06	5.37433e-05	0.000269194	3.82785e-05	0.00265279	0.0110873	0.000896515	0.0107591	0.0166575	0.00591082	0.00176568	0.00110335	0.0027876	0.00795789	0.104506	0.0166159	0.00687074	0.0185052	0.0694397	0.0298559	0.0396019
YNP_Archaea_bin008	0.0117772	0.00304344	0.00519933	0.00421248	0.00133432	4.4164e-06	7.4591e-06	0	0.000181153	2.23993e-05	2.66172e-05	0.0029385	0.00298666	0.00142148	0.00459343	0.000364606	0.00204563	0.00418673	0.000236597	0.000370437	0.00059915	0.000280551	0.00112345	0.0388112	0.000178996	0.00109196	0.00269008	0.00826795	0.00370698	0.0280348
YNP_Archaea_bin009	8.07215e-05	0.000164874	0.000125906	0.000123251	9.55727e-05	0	0	0	0	0	7.446e-07	7.29573e-05	0.000134354	4.50342e-05	1.7037e-05	0	7.6054e-06	0	0	0	0	0	0	0	0	0	3.1071e-06	0.000633415	0.000284085	0
YNP_Archaea_bin010	0.00442327	0.00264729	0.00277678	0.00217217	0.000838382	0	0	0	0.000103636	1.19257e-05	1.57065e-05	0.00262069	0.00578617	0.00140523	0	0	0	0	6.2627e-06	0	0	0	0	0	0	0	0	0	3.50603e-05	0
YNP_Archaea_bin011	0	0	5.40783e-05	7.0506e-05	0	0	1.42543e-05	0	5.836e-07	0	0	8.58615e-05	0.000106033	0	0.000214402	0	0.000201489	0.000210227	1.25089e-05	0	1.00354e-05	5.0792e-06	1.21914e-05	4.55482e-05	5.84747e-05	2.07739e-05	0.000136016	0.000108274	0.000134149	0.00107509
YNP_Archaea_bin012	0.00124553	0.00172575	0.00152825	0.000796591	0.00178025	0	0	0	1.11672e-05	8.0962e-06	1.52751e-05	0.00215529	0.00459655	0.00120174	0.000152537	3.6638e-06	0.000190463	0.000235967	0.000294213	6.63635e-05	5.25349e-05	0.000181195	5.16231e-05	6.45905e-05	0.000155718	5.18646e-05	0.000209602	0.000147013	0.000231622	0.000742737
YNP_Archaea_bin013	0.0112852	0.00248973	0.0129755	0.0167176	0.00361467	8.08667e-05	1.00625e-05	6.92013e-05	0.000124983	8.31941e-05	0.000202116	0.00885249	0.00648468	0.00320579	0.000116892	8.3844e-06	1.28934e-05	0	0	0	0	0	0	0	0	0	0	1.68986e-05	1.14448e-05	0
YNP_Archaea_bin014	0.00146466	0.000844806	0.001055	0.00120988	7.55625e-05	0	0	1.56913e-05	2.1301e-06	3.8408e-06	2.2653e-06	0.00174737	0.00275398	0.000284327	0	0	4.0641e-06	2.7124e-06	0	0	0	0	0	0	0	0	0	9.47337e-05	0	0
YNP_Archaea_bin015	0.0015856	0.000733198	0.000526757	0.00174704	8.32499e-05	0	0	2.7057e-06	1.24837e-05	0	0	0.00160152	0.000211107	0.000292737	0	0	0	0	0	0	0	0	0	0	0	0	0	0	0	0
YNP_Archaea_bin016	0.0760082	0.0734637	0.0183493	0.0448771	0.00871304	0.000226891	9.83495e-05	0.000689945	0.000999171	0.000380689	4.46623e-05	0.0566398	0.182071	0.01366	0.000721552	0.00013753	0.000776344	0.00209291	0.000228615	1.42605e-05	2.47573e-05	2.53745e-05	0.0011828	0.000863329	0.000102191	0.000504531	0.000524563	0.000958709	0.00027332	0.00133877
YNP_Archaea_bin017	0.0021863	0.000787841	0.000492594	0.000661029	0.00100292	2.47715e-05	0	1.99698e-05	3.1536e-06	1.96098e-05	9.721e-07	0.00387894	0.00565128	0.000356409	0	0	0	0	0	0	0	0	0	0	0	0	0	0	0	0
YNP_Archaea_bin018	0.000452939	0.000359423	6.69009e-05	0.000540706	0	0	0	0	0	0	0	0.000468855	0.000424168	0.00215522	0.00135375	0.00333847	0.00252402	0.00245159	0.000846743	0.000773169	0.000863607	0.00261454	0.00260028	0.012774	0.00636478	0.0203201	0.00671221	0.00166371	0.00061988	0.00189177
YNP_Archaea_bin019	0.0182091	0.00382315	0.00100535	0.000886452	0.000375703	0	1.92521e-05	0.000148528	0.000421148	3.3579e-05	3.44633e-05	0.0422852	0.0121174	0.00187773	0	0	0	0	0	0	0	0	0	0	0	0	0	0	0	0
YNP_Archaea_bin020	0.078281	0.0590832	0.0679205	0.0664516	0.0582181	0.000232358	0.00013994	0.000193976	0.000173535	0.000234349	0.000297244	0.132874	0.152801	0.0334678	0	0	0	0	0	0	0	0	0	0	0	0	0	0	0	0
YNP_Archaea_bin021	0	0	0	0	0	0	0	0	0	0	0	0	0	0	0	0	0	0	0	0	0	0	0	0	0	0	0	0	0	0
YNP_Archaea_bin022	0.0379813	0.0201006	0.022184	0.032515	0.0490471	3.7598e-05	0.000105435	0.000292139	0.000438502	0.000251001	0.000270275	0.0931875	0.14272	0.0237425	0	0	0	0	0	0	0	0	0	0	0	0	0	3.0116e-06	0	0
YNP_Archaea_bin023	0.0703825	0.176883	0.0434882	0.041977	0.0171361	0.000836574	0.000409445	0.00144308	0.00235294	0.00210755	0.000558943	0.0698046	0.0105318	0.0260079	0	0	0	2.52213e-05	0	0	0	0	0	0	0	0	0	0	0	0
YNP_Archaea_bin024	0.0800702	0.0491564	0.0660997	0.0545476	0.0378392	0.000174276	0.000154776	0.00119299	0.000804531	0.00067912	0.000451087	0.0963085	0.170876	0.0266684	0	0	0	0	0	0	0	0	0	0	0	0	0	0	0	1.19316e-05
YNP_Archaea_bin025	0.00419197	0.00032	0.000519013	0.000445725	0.00199661	3.41778e-05	3.6207e-06	1.37408e-05	6.2238e-06	1.32954e-05	3.24381e-05	0.00542298	0.00864939	0.000421966	0	0	0	0	0	0	0	0	0	0	0	0	0	0	0	0
YNP_Archaea_bin026	0.00170153	0.00477098	0.00202792	0.00285595	0.00354642	1.36643e-05	0.000163992	0.000411069	0.00020985	8.74463e-05	5.03704e-05	0.00507731	0.00268212	0.00381375	0	0	0	0	5.48353e-05	0	0	0	0	0	0	0	0	0	0	0
YNP_Archaea_bin027	0.0213013	0.0265686	0.0241194	0.0105639	0.037637	0.000295187	0.000155752	0.000321786	0.000625021	0.000176276	3.30356e-05	0.0672626	0.0512047	0.0235655	0	0	0	0	0	0	0	0	0	0	0	0	0	0	0	0
YNP_Archaea_bin028	0.000933866	0.00328096	0.000605107	0.00085753	0.000162219	7.0425e-06	0	3.3063e-06	0.000665516	0	6.216e-06	0.000247021	0.00164214	0.000106009	0.0036305	1.91847e-05	0.00322276	0.00851469	0.000580885	0.00133041	0.00111068	0.0022415	0.0098505	0.0230278	0.00308288	0.00368861	0.0032681	0.00702053	0.00565928	0.00743218
YNP_Archaea_bin029	0.017817	0.060505	0.0108849	0.0154002	0.00452815	0.000108273	0.000230414	0.000479616	0.000755604	0.000320215	0.000119219	0.0317464	0.0044869	0.00651189	0	0	0	0	0	0	0	0	0	0	0	0	0	0	0	0
YNP_Archaea_bin030	0.0213484	0.0129089	0.00467304	0.0132178	0.0300433	0.000575839	8.06428e-05	0.00053931	0.000199403	0.000692245	0.000723546	0.0351626	0.102598	0.0037284	0	0	0	0	0	0	0	0	0	0	0	0	0	0	0	0
YNP_Archaea_bin031	0.00075678	0.000129596	0.000936071	0.000928419	0	3.00645e-05	4.3821e-06	2.12849e-05	4.67428e-05	9.805e-07	1.6251e-06	0.000273816	7.81557e-05	0.000193012	0.000754964	0.000125966	0.000831004	0.0011819	0.00010336	4.28706e-05	5.70828e-05	0.00019821	0.000471	0.00170867	0.000863231	0.000124984	0.000377411	0.000894923	0.000869501	0.0027722
YNP_Archaea_bin032	0.0227462	0.0410616	0.0112867	0.0235434	0.00974567	6.47985e-05	0.000101284	0.000742372	0.0015031	0.000153483	0.00012526	0.0288911	0.0860196	0.00574426	0.000130692	1.53762e-05	6.17141e-05	0.000155796	3.97368e-05	3.11675e-05	2.2335e-05	4.07523e-05	0.000326794	0.000476667	6.42062e-05	9.41072e-05	2.5738e-05	7.30505e-05	8.67962e-05	0.000195441
YNP_Archaea_bin033	0.000500518	0.000814467	0.000325913	0.000358164	0.000180797	1.6311e-06	0	0	1.90815e-05	0	1.4282e-06	0.000505997	0.00178021	0.00019483	0.000133236	3.5126e-06	0.00199985	0.000127605	0.000534712	7.2559e-06	5.19233e-05	0	0	0	9.8817e-06	0	0	0.0046079	0.00162135	0.00013296
YNP_Archaea_bin034	0.0148899	0.0232681	0.00964496	0.0156529	0.0105373	1.8832e-05	9.5868e-06	0.000382191	0.00144881	0.000118159	6.79798e-05	0.0189703	0.0417132	0.0021797	0	0	0	0	0	0	0	0	0	0	0	0	0	0	0	0
YNP_Archaea_bin035	0.00940214	0.0138329	0.00898687	0.0133118	0.00913134	4.31916e-05	7.92673e-05	0.000672277	0.00126646	0.000135518	4.07436e-05	0.0168961	0.0255201	0.00501237	2.50691e-05	1.29438e-05	5.33288e-05	0	0.000121666	0	0	0	0	0	0	1.32051e-05	0	0	0	0
YNP_Archaea_bin036	0.0182694	0.0408198	0.0075984	0.0220593	0.0074951	5.0928e-05	0.000120522	0.000688159	0.00133003	0.000191766	0.000423348	0.0131773	0.0403044	0.00392235	0.000339897	0.000165961	0.000159775	0.00030707	5.28347e-05	3.71648e-05	2.84768e-05	0.000407978	0.000412777	0.000150644	0.000288122	3.61819e-05	2.16848e-05	0.00022908	0.000129653	9.62409e-05
YNP_Bacteria_bin001	0	0	0	2.49131e-05	0	0	0	0	0	0	0	0	0	0	0.000905564	0.00201447	0.00141094	0.00065374	0.00069201	7.63246e-05	0.000246639	0	3.26725e-05	0.000179047	7.01679e-05	1.69575e-05	4.0897e-06	0.000490029	0.000494167	0.000170516
YNP_Bacteria_bin002	0.14754	0.325214	0.126984	0.11536	0.362698	0.0300677	0.0210653	0.0442087	0.0542969	0.0309587	0.0238194	0.197273	0.161256	0.162419	8.906e-06	0	5.9043e-06	7.2691e-06	0.000120386	0	0	1.17018e-05	0	0	0	0	0	0.000249286	9.74477e-05	1.25848e-05
YNP_Bacteria_bin003	0	0	0	0	0	0	0	0	0	0	0	0	0	0	0.0151886	0.00393263	0.0166026	0.014221	0.00441226	0.00126524	0.00181276	0.0011958	0.00326737	0.0234453	0.00291439	0.00217223	0.00321547	0.00411114	0.000616067	0.00565778
YNP_Bacteria_bin004	0	2.54923e-05	1.08213e-05	6.6964e-06	1.24077e-05	4.2446e-06	0	2.0884e-06	3.9514e-06	0	0	4.79082e-05	0.000722638	0	3.38025e-05	0.000401998	0.000352168	0.000364648	3.31814e-05	2.66858e-05	0.000258565	0.000456007	0.000209075	0.000181419	0.000548166	0.00196206	0.00022799	9.30711e-05	3.11129e-05	0.000314944
YNP_Bacteria_bin005	0.000343289	0.00115118	0.000549864	0.000203091	0.00305052	0.000116829	4.77154e-05	0.000262819	0.000336497	6.4235e-06	1.04384e-05	0.000216525	0.000475213	0.000343722	0.000126293	0.000172356	8.39151e-05	0.000128364	4.42694e-05	0.000197826	0.000139764	9.86555e-05	0.000290511	0.000672015	0.000124707	0.000185262	0.000102212	0.000362002	0.000209832	0.000460612
YNP_Bacteria_bin006	0.0287629	0.0142274	0.0187749	0.0160825	0.0062161	0.00414849	0.001256	0.00238748	0.00328452	0.00081904	0.00052384	0.00345066	0.0049541	0.00507225	0	0	0	0	0	0	0	0	0	0	0	0	0	0	0	0
YNP_Bacteria_bin007	0	2.06605e-05	0	0	0	0	0	0	0	0	0	3.6282e-06	4.046e-06	2.24825e-05	0.000730413	5.95254e-05	0.000553926	0.000174583	0.000474482	6.01415e-05	3.12846e-05	1.92328e-05	4.32662e-05	0	0.000205492	0	3.99789e-05	0.000849781	0.000859119	0.000531969
YNP_Bacteria_bin008	0	0	0	0	0	0	0	0	9.03551e-05	0	4.5203e-05	0	0	5.30242e-05	1.66296e-05	0	6.80056e-05	0.000389484	3.18772e-05	9.377e-06	2.6616e-05	2.39696e-05	1.90306e-05	1.43425e-05	3.57305e-05	1.05004e-05	4.70012e-05	1.2021e-06	8.2819e-06	0.000240343
YNP_Bacteria_bin009	0.975875	0.0575739	1.21187	0.118661	0.00833319	0.0365361	0.0116933	0.00465546	0.0497086	0.00326866	0.000576051	0.00788803	0.00606575	0.543358	0.000223889	0	0.0039126	0.000724341	0.0166484	0.000154638	0.00350952	0.0018483	0.000233189	5.33981e-05	0.00135631	7.9709e-06	2.53236e-05	0.0129814	0.00564681	0.000176436
YNP_Bacteria_bin010	1.00653	2.07482	1.12614	0.91902	0.247271	0.0195562	0.00915756	0.0461625	0.0839896	0.0100808	0.00838164	0.21786	0.154536	0.267582	0	0	0	1.79185e-05	0	0	0	0	0	0	0	0	0	0	0	0
YNP_Bacteria_bin011	0.0121554	0.0223496	0.0276462	0.00746695	0.0232452	0.00515065	0.00225556	0.00911669	0.0183449	0.00241986	0.00323918	0.00995288	0.0121072	0.0122286	6.8707e-06	1.3133e-06	2.22121e-05	1.1934e-06	1.3041e-06	0	1.07754e-05	3.8489e-06	0	0	0	3.88294e-05	0	0.000427203	0.00047613	2.45936e-05
YNP_Bacteria_bin012	0.0755715	0.0304082	0.122392	0.0344881	0.000779599	0.0039576	0.00141821	0.000442729	0.00528456	0.000123366	3.45338e-05	0.00288234	0.000734787	0.0500779	0.0114652	0.0105688	0.016112	0.00580699	0.0165226	0.0143577	0.00561603	0.0119484	0.0241078	0.162147	0.0456114	0.012725	0.0257614	0.0570523	0.0357588	0.0304656
YNP_Bacteria_bin013	0.0522679	0.191761	0.096784	0.116869	0.0395735	0.00220203	0.00163826	0.00545157	0.0109817	0.00230292	0.00217807	0.076646	0.0277164	0.0816947	0	0	0	0	0	0	0	0	0	0	0	0	0	0	0	0
YNP_Bacteria_bin014	0.000226009	9.10988e-05	0.00036012	1.49678e-05	6.81333e-05	0	0	4.92966e-05	1.671e-06	4.7649e-06	0	0.000516891	4.0054e-06	0.000502595	5.40012e-05	2.26862e-05	2.78287e-05	0.000208204	0.000646401	6.24671e-05	0.00107777	0.000973202	0.000124697	0	0.00183908	0.000528901	1.06342e-05	8.46138e-05	2.41203e-05	1.43213e-05
YNP_Bacteria_bin015	0.00249011	0.000200607	2.35345e-05	0	9.89347e-05	0	0	1.7527e-06	8.22476e-05	0	3.1519e-06	0.000177485	0	0.00161537	0.0209088	0.0208296	0.0126299	0.0160185	0.023761	0.021045	0.0237201	0.0589254	0.0566107	0.0490425	0.0543998	0.0400979	0.0205829	0.020877	0.0178082	0.0333708
YNP_Bacteria_bin016	0.246137	0.256614	0.640161	0.565618	0.311847	0.00559983	0.00749523	0.0262971	0.0460169	0.00516305	0.00631655	0.227265	0.246506	0.246876	2.38538e-05	3.9028e-06	3.938e-06	9.6759e-06	3.51713e-05	2.77091e-05	6.0364e-06	0	2.20884e-05	0.000178827	7.56529e-05	6.90294e-05	0	0.000193923	0.000121755	6.12739e-05
YNP_Bacteria_bin017	0.00258626	0.00499411	0.00370993	0.00634906	0.00470112	0.000527886	0.000848271	0.00139789	0.00112449	0.000934198	0.000486774	0.00555376	0.00258749	0.00525043	0.00940904	0.00341092	0.015412	0.00396447	0.0712207	0.00454251	0.0472954	0.022862	0.00665937	0.014614	0.0495131	0.00726274	0.000468258	0.0721091	0.0223479	0.0168091
YNP_Bacteria_bin018	0.496268	0.604671	2.47303	0.914038	0.568021	0.00420847	0.006208	0.016932	0.0150275	0.00327262	0.00237927	0.352388	0.863316	0.223536	0.00173885	0.00288115	0.0027848	0.000992266	0	0.000415452	0.00194533	0.000619504	0.00131096	0.0921721	0.000742997	0.00212637	0.000695093	0.00275443	0.000652311	0.0095361
YNP_Bacteria_bin019	0	0	8.89601e-05	0	0.000190351	1.00334e-05	0	0	9.708e-06	0	0	0	3.00579e-05	5.41972e-05	4.37372e-05	6.85144e-05	1.70936e-05	0.000361698	0.000145097	1.83988e-05	0.000416115	0.000155515	9.01673e-05	2.47974e-05	7.18686e-05	4.45194e-05	2.32845e-05	4.81272e-05	0	0.000314766
YNP_Bacteria_bin020	0.0246447	0.0454729	0.0355391	0.0255878	0.0373877	0.00093809	0.00109125	0.00168011	0.00356739	0.000532479	0.000242153	0.0195383	0.0234859	0.0182978	0.000152739	7.01369e-05	0.000414781	9.0652e-06	0.000288355	8.67942e-05	0	0	0.000291847	0.000288408	0.000396353	4.02322e-05	0.000241943	0.000859278	0.000267667	7.70843e-05
YNP_Bacteria_bin021	0.0054069	0.00812364	0.0244396	0.00676122	0.0150558	0.000107409	7.40056e-05	0.000509068	0.000611968	0.000130329	6.40803e-05	0.0075072	0.0381729	0.0160178	0.000993628	0.00132976	0.000955282	0.00116122	5.46671e-05	0.000927181	0.000801227	0.00116821	5.9035e-06	0.0411046	0	0.0040384	3.4727e-06	0.0017543	9.8373e-06	0.00342037
YNP_Bacteria_bin022	0.00158077	0.0021612	0.00131626	0.00218734	0.0123525	0.000287812	1.31039e-05	0.00031819	0.000545847	0.000155964	7.99454e-05	0.00056104	0.000568918	0.00175677	0.00184862	0.00268573	0.00121829	0.000808153	0.00158706	0.000846871	0.00394867	0.00249924	0.00370181	0.00725085	0.00126627	0.00223375	0.000445172	0.00563273	0.00600676	0.00355377
YNP_Bacteria_bin023	0.00822624	0.0103287	0.00276869	0.00398214	0.0102906	0.000203307	0.000159498	0.00136576	0.000773923	0.000106127	0.000104945	0.00467942	0.00382723	0.00470942	0.00279912	0.00769551	0.00220296	0.00263944	0.00407282	0.000224721	0.00100749	0.000343132	0.00246478	0.00197761	0.000783603	0.000283929	0.000568552	0.00580398	0.00379125	0.00194621
YNP_Bacteria_bin024	0.0035716	0.00627961	0.00312006	0.00295657	0.0217276	0.000433866	0.000236902	0.00165653	0.00176879	0.000293286	0.000169156	0.0018085	0.00325324	0.00303912	0.068288	0.0624642	0.0620718	0.0177008	0.0757077	0.0293198	0.182867	0.0366366	0.0813189	0.121535	0.0466881	0.0483788	0.0120383	0.0248973	0.0217723	0.0354038
YNP_Bacteria_bin025	8.47091e-05	4.60611e-05	0.00279045	0.00166156	0	0	3.7031e-06	0.000480651	5.2782e-06	0	1.4948e-06	0	7.59123e-05	5.37662e-05	0.000519949	0.000461536	0.00218148	0.000366575	0.000643151	7.83873e-05	0.000769939	0.000706106	2.73621e-05	0.00488449	0.000492652	3.63625e-05	0	0.00486143	0.00104868	3.69104e-05
YNP_Bacteria_bin026	0.000407807	0.000409742	0.000394874	0.000130508	0.000140911	2.3196e-05	3.63147e-05	0.000226325	0.000145343	2.61477e-05	6.6172e-06	0.000133885	0.000339945	0.000217289	0.00198762	0.00230534	0.00127962	0.00065893	0.00291748	0.000671308	0.00490162	0.0018726	0.000996345	0.00433165	0.00272914	0.00170978	0.000667562	0.00361394	0.00176106	0.00153261
YNP_Bacteria_bin027	0.00663328	0.0151221	0.0105082	0.0112062	0.011021	0.000775615	0.000417876	0.0016532	0.00242332	0.000216723	0.000448272	0.0033744	0.00543018	0.0103058	0.000650639	0.00118077	0.000406058	0.000607974	0.00134071	0.000620774	0.00432385	0.00124076	0.00161674	0.00339653	0.00129898	0.000928774	0.000731677	0.00129903	0.000571733	0.000401003
YNP_Bacteria_bin028	1.56922e-05	0.00129392	0.00417022	0.000136561	0	0	7.9363e-06	0	0.00021044	2.685e-06	0	0	0.000205326	0	9.6323e-06	8.27051e-05	4.51924e-05	3.77133e-05	0.000117168	0.000121201	0.000247113	2.33953e-05	8.58797e-05	0	6.23884e-05	0.000396825	1.59641e-05	0.000427525	0.000260457	0.001035
YNP_Bacteria_bin029	0.000979784	0.00211418	0.00192385	0.00180685	0.000344229	7.47365e-05	0.000136458	0.000100972	0.000460255	0.000111935	0.000272825	0.000142389	0.000147278	0.00098238	0.00458997	0.0114688	0.00551512	0.00393013	0.0222753	0.00247144	0.0107984	0.00290637	0.00788607	0.0198243	0.0118691	0.00204988	0.00232391	0.00905661	0.00597964	0.0140866
YNP_Bacteria_bin030	0.00516677	0.0123306	0.0289689	0.0209643	0.00664995	0.000230243	0.000255664	0.000502325	0.0007552	0.000177593	9.78912e-05	0.00277373	0.0032694	0.00257954	0.00100058	0	0.00204669	0.000360035	0.000402902	0.000186358	0.00010483	5.48132e-05	0.00109266	0.00981193	3.45054e-05	0.00108881	0.000573652	0.00204223	0.000325768	0.00258104
YNP_Bacteria_bin031	0.00135299	0.00250117	0.0011128	0.001378	0.000279585	0.000328689	0.000206631	0.000198636	0.000214587	0.000194305	0.000110149	0.000618298	0.00103857	0.00149902	0.000205964	0.000472422	0.000210148	0.000201699	0.000149131	5.25638e-05	0.0003143	0.000293595	5.84004e-05	0.00118688	0.000224932	0.000115529	2.6036e-05	0.000807168	0.000349904	0.00024754
YNP_Bacteria_bin032	0	0	0	0	0	0	0	0	0	0	0	0	0	0	8.08767e-05	1.75198e-05	0.000120093	0.000310482	0	0	0	4.48785e-05	0	0	0.000169425	0	0	0	0	0
YNP_Bacteria_bin033	0.00326027	0.000665656	0.00154198	0.00167493	0.00391852	0.00015265	2.64484e-05	0.000476393	0.000347631	0.000112919	4.50291e-05	0.00138025	0.0014008	0.00123233	1.76864e-05	0.000252853	5.04856e-05	5.77518e-05	0.000306291	6.73853e-05	0.000117301	0	5.80959e-05	0.000185933	0.00060607	6.55108e-05	2.62742e-05	0.00080177	0.00050269	6.16065e-05
YNP_Bacteria_bin034	0.00940037	0.0189081	0.0372369	0.028708	0.0128326	0.00113828	0.00123773	0.0021525	0.0016335	0.00120389	0.000474625	0.0196793	0.0192168	0.0135415	0.000398209	3.13823e-05	0.0001469	0.00377499	0.00172094	0.000841606	0.00187626	0.00238137	0.0129642	0.00125181	0.000606101	0.000675837	0.000235952	6.63152e-05	1.93372e-05	2.0473e-06
YNP_Bacteria_bin035	0	0	0	0	0	0	0	0	0	0	0	0	0	0	0.0173166	0.00406113	0.0272876	0.0283579	0.0122505	0.00639283	0.0263345	0.0262218	0.081233	0.041391	0.0616119	0.0159541	0.00683357	0.00314905	0.00126042	0.00955325
YNP_Bacteria_bin036	0.131122	0.213123	0.193725	0.16093	0.246262	0.0192475	0.0108016	0.0376148	0.0491911	0.0119491	0.00809652	0.0899766	0.101052	0.109184	7.1003e-05	3.48175e-05	1.12455e-05	2.36558e-05	0.000388762	4.39267e-05	6.17134e-05	0	8.06099e-05	0	0.000299731	0	0	9.21215e-05	6.36364e-05	4.53856e-05
YNP_Bacteria_bin037	0.000310533	0	1.16932e-05	0	0	0	0	0	0	0	0	0	0	0	0.000424268	0.000447492	0.000585015	0.00203878	0.00016493	0.000189492	0.00063972	0.00188154	0.0012823	0.000719843	0.00218545	0.000526162	0.000437333	0.000108971	7.53539e-05	0.00025755
YNP_Bacteria_bin038	0.0150672	0.0417584	0.0191802	0.0303664	0.00559201	0.000220208	0.000361995	0.00142941	0.0033304	0.000492774	0.000223556	0.0187189	0.0897774	0.00431902	3.5484e-06	0	0	3.41032e-05	3.1923e-06	0	0	0	3.61692e-05	0	0	0	0	0	0.00011859	0
YNP_Bacteria_bin039	6.57677e-05	0	2.89709e-05	2.86317e-05	5.81768e-05	2.42361e-05	0	0	4.8707e-06	0	0	4.30151e-05	0	0	0.00105854	0.000593606	0.000908226	0.000193999	0.000653324	0.000130247	0.000920298	0.00726244	0.000366461	0.00036744	0.00243139	3.9989e-05	0.000175971	6.46368e-05	5.53178e-05	3.38801e-05
YNP_Bacteria_bin040	0	0	1.17017e-05	0	0.000668328	0	0	0	0	0	0	0	0	0.00103468	0.00136046	0.000115306	0.00183536	0.00324718	0.00442645	0.00132689	0.000632364	0.00282376	0.00658458	0.0244383	0.00358561	0.00255656	0.00485017	0.00148481	0.00119001	0.010479
YNP_Bacteria_bin041	0.747374	0.881294	0.583802	0.573579	2.68002	0.0552328	0.0983877	0.345982	0.263121	0.104414	0.0805688	1.39678	0.570428	0.648527	7.0304e-06	6.5113e-06	1.61456e-05	3.79769e-05	0	0	7.8552e-06	0	0	0	0	0	1.02375e-05	0	0	0
YNP_Bacteria_bin042	0.0160193	0.0308531	0.0346873	0.0226797	0.0218532	0.000892094	0.000379671	0.00265692	0.00354561	0.000532404	0.000363499	0.0123586	0.0252789	0.0117826	0.0113307	0.0123914	0.00701008	0.0055339	0.0243523	0.00670007	0.0410221	0.01017	0.0127669	0.100133	0.0102261	0.023043	0.0140597	0.0222543	0.00835638	0.028119
YNP_Bacteria_bin043	0	0	0.000174887	0	0	0	0	0.000170653	0	6.18913e-05	0	0	0.000124474	0	0	0	0	0	0	0	3.8091e-05	0	0	2.55453e-05	2.67617e-05	0	0	0	0	0
YNP_Bacteria_bin044	0	0	0	0	0	0	0	0	0	0	0	0	0	0	0.0109836	0.0170015	0.0128469	0.00558134	0.00759741	0.00314761	0.00455518	0.00522998	0.00245965	0.0157881	0.0151808	0.00282103	0.00200045	0.0630099	0.0559423	0.0216948
YNP_Bacteria_bin045	7.92053	14.8987	15.3844	17.4032	10.7467	0.872055	1.00528	3.29721	2.78235	1.11118	0.524487	12.4356	6.79684	8.87572	0	0	2.104e-06	0.000690196	8.2637e-06	4.70802e-05	6.851e-06	0	0.000518662	5.93903e-05	7.031e-06	2.94402e-05	0	0.000299123	3.86418e-05	0
YNP_Bacteria_bin046	0	0	0	0	0	0	0	0	0	0	0	0	0	0	0.000886457	0.000491693	0.000706823	0.00075487	0.000102324	0.000198133	0.000116245	0.000365637	0.000113633	0.00101117	0.000524558	0.000299174	0.000327872	0.000122195	4.98086e-05	5.6994e-05
YNP_Bacteria_bin047	0	0	0	0	0	0	0	0	0	0	0	0	0	0	0.00366898	0.00196633	0.00608292	0.00105928	0.00184858	0.000253671	4.3619e-05	0.000186897	4.51249e-05	0.000837369	0.00184933	1.43877e-05	7.96616e-05	0.0155272	0.00891793	0.00485157
YNP_Bacteria_bin048	1.1703e-05	0.00112557	0.000677462	0.000155869	0	0	3.80983e-05	0	8.27203e-05	0	0	5.13162e-05	0.00017528	0.000135641	0.000182313	1.01476e-05	0.000582164	0.00100162	0.000868213	2.41723e-05	2.21936e-05	6.3473e-06	0.00109884	0	7.60062e-05	3.71232e-05	3.74998e-05	0.00271838	0.000448101	8.32364e-05
YNP_Bacteria_bin049	0.0107588	0.0252689	0.0208527	0.021677	0.0230274	0.00363768	0.00355937	0.0049155	0.00352885	0.00236177	0.000831221	0.0188317	0.00767648	0.0109366	0.000681548	0.000246057	0.000403982	0.00374919	0.00113881	9.17268e-05	0.000894848	9.84582e-05	0.00169492	0.00402557	1.52445e-05	0.000348758	2.28947e-05	0.000415882	1.25808e-05	0.000118902
YNP_Bacteria_bin050	0.0642181	0.147787	0.101604	0.111649	0.264918	0.0109435	0.00556283	0.0228065	0.0243179	0.00730955	0.00499201	0.0544596	0.0645343	0.0857334	8.59326e-05	4.11078e-05	2.08997e-05	0.00021863	0.000224302	0.000163107	0.000399079	0.000195954	0.00033838	0.00232362	0.000241832	6.40441e-05	9.21656e-05	0.000209101	0.000105227	3.03326e-05
YNP_Bacteria_bin051	2.91168	4.36229	4.53689	3.26251	7.30242	0.441309	0.180867	1.49483	1.59375	0.29917	0.162737	2.05814	3.67794	2.81587	0.0101176	0.00906279	0.012285	0.0236657	0.0181893	0.0114829	0.0265781	0.0151767	0.0689159	0.268576	0.00988158	0.0245671	0.00873472	0.0941773	0.0224886	0.0133204
YNP_Bacteria_bin052	2.21252	5.82131	4.9886	7.90229	0.128825	0.0699013	0.0449316	0.238922	0.531706	0.120507	0.121667	0.620883	0.159594	0.821049	2.34807e-05	0	1.49418e-05	3.26882e-05	5.57093e-05	0	0.000236301	0.000408686	2.19321e-05	0	0.000118634	0.000885665	0	0.00012745	2.97441e-05	0
YNP_Bacteria_bin053	0.0094789	0.0163888	0.0104346	0.00833091	0.0105337	0.00218741	0.000874767	0.00305365	0.00425175	0.00154202	0.000993716	0.00560961	0.00627008	0.00936369	1.97037e-05	2.7246e-06	2.9918e-06	2.3022e-06	2.88108e-05	1.30896e-05	6.62837e-05	0	0.000315554	9.45248e-05	0	0	1.22989e-05	0.000300129	4.90005e-05	3.8974e-06
YNP_Bacteria_bin054	0	0	0	0	0	0	0	0	0	0	0	0	0	0	0.00135763	0.000910156	0.00216987	0.00182468	0.000595345	0.000625443	0.000332324	0.000388386	0.00172005	0.00183099	0.000326692	0.000112885	0.00192818	0.00244238	0.00225532	0.00741647
YNP_Bacteria_bin055	0.0775518	0.134862	0.0830188	0.0890042	0.128274	0.0154189	0.00834388	0.0319481	0.03335	0.0147287	0.00673407	0.0669744	0.0831736	0.0867412	0.014141	0.0403464	0.012234	0.0506101	0.0542414	0.0596281	0.222913	0.13873	0.423441	0.513064	0.0955851	0.146811	0.0423734	0.0186681	0.0127769	0.0195611
YNP_Bacteria_bin056	0.00454677	0.00533508	0.00488031	0.00265181	0.00561838	0.000293043	7.14741e-05	5.63768e-05	0.000263957	2.08836e-05	9.62346e-05	0.00221378	0.00207748	0.00175964	0	0	0	0	0	0	0	0	0	0	0	0	0	0	0	0
YNP_Bacteria_bin057	0.497613	0.506559	0.87559	0.488386	0.430713	0.0124943	0.00734399	0.0301699	0.0355544	0.00612236	0.00310001	0.288255	0.623475	0.349186	0.0140758	0.00537515	0.0191534	0.0103694	0.00314739	0.010651	0.0135054	0.00564916	0.00202281	0.536671	0.00268212	0.0190698	0.00792816	0.013945	0.00117048	0.0128035
YNP_Bacteria_bin058	0	0	0	0	0	0	0	0	0	0	0	0	0	0	0.000207764	6.83915e-05	0.00029748	8.72514e-05	0.000200684	7.57437e-05	0.000366914	0.000463108	8.6259e-05	0.000786534	0.000442093	9.68144e-05	0.00028281	4.18382e-05	2.69761e-05	6.55309e-05
YNP_Bacteria_bin059	5.007e-05	0	8.27655e-05	5.7808e-06	0.000310534	1.32685e-05	0	5.96606e-05	1.71185e-05	0	0	6.19147e-05	0.000305767	7.4739e-05	7.1667e-06	1.1913e-05	0	1.18407e-05	5.78571e-05	1.17568e-05	0.0001369	0	4.06605e-05	0.000127514	2.56452e-05	1.39081e-05	9.4204e-06	6.18055e-05	0.000207118	5.89765e-05
YNP_Bacteria_bin060	0.000306229	0.000642192	0.000122244	0.000701669	0.000506286	3.70335e-05	0	0.000310659	9.43447e-05	1.69731e-05	3.94928e-05	0.000265655	9.70346e-05	0	0	0	1.29642e-05	3.69824e-05	0.000133398	1.1743e-06	0	1.25457e-05	0.00017009	6.35933e-05	3.06115e-05	5.37618e-05	0.000148624	0.00144609	0.000729997	0.000137077
YNP_Bacteria_bin061	0.0173079	0.042244	0.0225056	0.0236634	0.0814811	0.00297651	0.00236881	0.00714975	0.0102512	0.00172894	0.000828616	0.0227775	0.0327233	0.0369611	0	0	0	1.3536e-05	7.16961e-05	9.7398e-06	0.000162302	8.0566e-05	0.000403896	0.000398116	0	2.32856e-05	0	7.27596e-05	5.63183e-05	0.000158009
YNP_Bacteria_bin062	0.00124638	0.0010973	0.0120723	0.00228962	0.00249218	5.65163e-05	4.47468e-05	0.000195113	0.000160405	7.95226e-05	2.33051e-05	0.000202134	0.00335752	0.00194782	0.00204607	0.00764792	0.00582999	0.00312351	0.00141569	0.00601865	0.00759268	0.0048303	0.00221037	0.20857	0.00359519	0.0161693	0.00272954	0.00875149	0.000453703	0.00640681
YNP_Bacteria_bin063	0.134002	0.177464	0.225247	0.128569	1.11936	0.0270897	0.0207237	0.0899227	0.0993941	0.0154337	0.0119355	0.0869304	0.259581	0.123706	0.0244686	0.0520656	0.0279381	0.0513957	0.0202232	0.0267107	0.083712	0.0489374	0.0781357	0.324552	0.0423857	0.0438635	0.0203087	0.0461556	0.0255442	0.0217261
YNP_Bacteria_bin064	0.0952951	0.125497	0.101787	0.0547537	0.0663929	0.00711963	0.00461905	0.0127076	0.0146596	0.00164731	0.00166815	0.0390374	0.0906145	0.0465789	0	0	9.24466e-05	0.000229461	3.1628e-06	6.95386e-05	0.000161212	0	0.000104659	0.000711882	4.29386e-05	0	0	8.54637e-05	0	6.77183e-05
YNP_Bacteria_bin065	0.0279944	0.053123	0.0296011	0.0177567	0.0242921	0.00195125	0.000651496	0.00490866	0.00556748	0.00101435	0.00104805	0.0103024	0.0104455	0.0148619	0	1.03638e-05	0	0	1.13495e-05	0	1.57712e-05	0	0	0	0	0	0	0	0	0
YNP_Bacteria_bin066	0.00768454	0.00651754	0.0425055	0.0201047	0.0190625	0.000373012	6.05008e-05	0.000461046	0.00075066	0.00013325	5.10902e-05	0.0029312	0.00439636	0.00252284	0.00179366	0.00278256	0.00303056	0.00188921	0.00201624	0.000626047	0.00378387	0.00129033	0.00300269	0.0251276	0.00164791	0.00319952	0.000508932	0.0011471	0.000799943	0.00223135
YNP_Bacteria_bin067	0	0	1.31871e-05	9.6226e-06	0	0	0	0	0	0	0	2.07936e-05	0	0	0	0	5.7042e-06	7.97795e-05	0	6.2293e-06	0	0	3.50756e-05	4.71306e-05	0	0	3.00758e-05	2.41901e-05	6.1432e-06	0
YNP_Bacteria_bin068	0.00201954	0.00245411	0.00305312	0.00275489	0.000986319	0.000126547	0.000149355	0.000179699	0.000161803	2.54585e-05	1.77944e-05	0.00306143	0.00834148	0.0037724	0.000840047	0.000418111	0.00144471	0.000204499	0.00555282	0.000356865	0.00611215	0.00319906	0.00123678	0.00156036	0.00313037	0.000651742	3.76374e-05	0.013621	0.00584793	0.000263419
YNP_Bacteria_bin069	2.87805	4.94712	3.05905	2.91588	4.71612	0.164903	0.0588802	0.37312	0.409974	0.0613884	0.0390569	1.35054	2.15611	2.05579	0.000110915	0.000177522	0.000382812	0.00041561	0.000136479	0.000128908	0.000774269	0.000311834	0.000547246	0.000536743	0.000145636	0.000580501	0.000112953	0.000898443	0.000211308	0.000218019
YNP_Bacteria_bin070	0.00404498	0.00749405	0.00275239	0.00582471	0.0102536	0.000257848	0.00048669	0.00166815	0.00217184	0.000234145	0.000176025	0.00222285	0.00320172	0.00225459	0	0	0	1.9174e-06	0	4.12081e-05	6.17566e-05	1.80011e-05	0	0.000139868	6.69043e-05	0	0	8.43333e-05	8.19175e-05	0
YNP_Bacteria_bin071	0	3.27177e-05	0.00411881	0.000104622	9.70281e-05	6.5292e-06	4.5153e-06	4.34797e-05	0.000391302	2.6926e-06	1.6947e-06	2.28055e-05	0	0.000160132	0.000290165	0.00116847	0.000524183	0.000304236	0.000317474	0.000277848	0.000494906	0.000328899	0.000615048	0.000387489	0.000116821	0.000946439	0.000276612	0.00338268	0.00390685	0.00240862
YNP_Bacteria_bin072	0.681001	1.98692	1.26927	1.87745	1.73735	0.0529551	0.0488899	0.26241	0.323562	0.0471155	0.0457323	1.52437	1.48147	2.23554	7.8954e-06	5.558e-06	6.01364e-05	3.51426e-05	6.16718e-05	7.40416e-05	5.25188e-05	0.000152223	0.000153862	5.51554e-05	0.000264934	0.00047695	3.12072e-05	1.40371e-05	0	0
YNP_Bacteria_bin073	0.0651604	0.186625	0.0543965	0.0308148	0.0149757	0.00197219	0.000287348	0.00244795	0.00505237	0.000611423	0.000348543	0.0277075	0.0259265	0.0148869	0	0	0	0	0	0	0	0	0	0	0	0	0	0	0	0
YNP_Bacteria_bin074	0.0121328	0.0629098	0.0142839	0.0151393	0.0919074	0.00336748	0.00179179	0.00301577	0.0067205	0.00202141	0.00197245	0.022241	0.0290616	0.0176361	0	0	0	3.5952e-06	0	0	8.943e-07	0	9.3215e-06	5.54318e-05	0	0	0	0	0	0
YNP_Bacteria_bin075	8.1109e-06	2.31564e-05	3.43024e-05	3.32382e-05	0.000518995	0	0	0	0	0	0	2.89971e-05	6.45243e-05	0.00021723	6.03065e-05	3.72199e-05	0.000119366	2.22737e-05	0.000309699	1.96927e-05	0.000244553	8.44487e-05	0.000138298	4.21563e-05	3.44537e-05	0	9.509e-06	0.00196948	0.00106692	0.000108656
YNP_Bacteria_bin076	0.333377	0.195159	0.433409	0.791697	0.0228595	0.000613848	0.00102693	0.00165406	0.00622915	0.00441358	0.00156122	0.0518299	0.177518	0.0122966	0.013073	0.000836759	0.00729294	0.00852728	0.0488163	0.00239096	0.0140933	0.0173482	0.206502	0.0241678	0.0424162	0.0325863	0.0065712	0.00370946	0.00544719	0.0104138
YNP_Bacteria_bin077	0	0	0	0	0	0	0	0	0	0	0	0	0	0	0.000135644	5.41091e-05	7.76061e-05	2.05569e-05	0.000202442	2.83041e-05	4.65331e-05	1.05997e-05	0	0.00563998	0.000192266	8.62458e-05	8.7176e-06	8.20788e-05	2.03884e-05	2.70926e-05
YNP_Bacteria_bin078	0.00166361	0.00249212	0.00186547	0.00216659	0.00391181	0.000114319	7.44278e-05	0.000637701	0.000701413	6.2845e-06	2.53472e-05	0.000885987	0.00208921	0.00287958	9.87992e-05	0.000963885	0.000196036	0.000185945	0.000783812	0.000283798	0.00197745	0.000863531	0.000890791	0.00769443	0.000587223	0.00213773	0.000281811	0.000429597	0.000618133	0.00288811
YNP_Bacteria_bin079	6.5994e-05	9.8541e-05	0.000124383	3.73693e-05	3.91122e-05	0	9.0196e-06	0	2.78902e-05	0	0	2.57086e-05	2.59218e-05	0.000216494	0.000773754	0.00194729	0.0014638	0.000739953	0.000753788	0.000875796	0.0050969	0.000798016	0.000715283	0.0196799	0.00112652	0.0032589	0.000413238	0.00168391	0.000506844	0.00644508
YNP_Bacteria_bin080	0.00525423	0.00570674	0.0233373	0.00460622	0.000872907	4.89466e-05	4.76852e-05	1.68722e-05	2.35324e-05	1.02536e-05	0	0.00421453	0.00841695	0.00712216	7.56021e-05	0.000221627	0	2.25805e-05	2.43332e-05	0	0	0	0.000318316	9.24587e-05	2.94633e-05	0	0	0.000310484	0	0.00046068
YNP_Bacteria_bin081	0	0	0	0	0	1.4038e-05	0	0	0	0	0	0	0	0	0.0228846	0.000506322	0.0319265	0.0339011	0.0274297	0.00612395	0.0092923	0.0234902	0.0352883	0.0167647	0.0170074	0.0050819	0.00592782	0.00215444	0.00665702	0.0231078
YNP_Bacteria_bin082	0.0516548	0.193485	0.0504188	0.0633421	0.244235	0.00913744	0.00614449	0.0118801	0.0189429	0.00591585	0.00388359	0.0571824	0.111017	0.081892	0	0	0	2.38832e-05	0	0	0	0	1.05432e-05	0	0	0	1.7266e-06	0	0	0
YNP_Bacteria_bin083	0.0725146	0.175884	0.220182	0.080823	0.212965	0.00456607	0.00366766	0.0132676	0.018672	0.00129136	0.00094516	0.0591496	0.146318	0.113029	0	0	0	0	0	0	9.0335e-06	1.36234e-05	4.92422e-05	7.78019e-05	0	0	0	0	6.3998e-06	0
YNP_Bacteria_bin084	0.000521638	0.000432517	0.000481805	0.000288635	0.000481821	5.80434e-05	1.88169e-05	0.000201744	0.000136167	2.82652e-05	1.82522e-05	0.000147893	0.0019682	0.000371083	0	0	0	1.89607e-05	4.22452e-05	0	8.4723e-06	0	0	0	0.000165576	3.56091e-05	0	0.000136383	5.16392e-05	0.00010664
YNP_Bacteria_bin085	0.0170852	0.0367073	0.0185547	0.0201273	0.0175237	0.000315437	0.000341277	0.000699885	0.00136987	0.00029917	9.41743e-05	0.00747182	0.00806047	0.00946733	3.7265e-06	0	0	0	0	0	3.5369e-05	0	0	2.96795e-05	5.327e-06	0	0	0	0	0
YNP_Bacteria_bin086	0.0119475	0.0159988	0.0108348	0.00678852	0.0678574	0.00136124	0.00139699	0.00731354	0.00982441	0.000944546	0.00123166	0.00737656	0.0288241	0.0129692	4.5992e-06	4.32605e-05	0	4.5161e-05	2.63225e-05	4.73269e-05	8.93165e-05	0	0	0.000613424	1.32679e-05	9.89649e-05	4.53974e-05	3.48995e-05	2.8676e-06	1.79158e-05
YNP_Bacteria_bin087	0.405246	0.231464	0.276426	0.571955	0.216111	0.00164622	0.00394269	0.0107212	0.017319	0.00837642	0.00680778	0.67093	1.5888	0.129504	4.6803e-05	2.9014e-06	0	1.07665e-05	0.000145103	2.0795e-06	3.06111e-05	2.8754e-05	0.000767456	2.9576e-05	0.000121632	2.30926e-05	7.1348e-06	1.29259e-05	2.1108e-05	0
YNP_Bacteria_bin088	3.24819	3.38384	5.52047	3.05456	5.34154	0.103048	0.0619786	0.204385	0.219872	0.0729849	0.0286328	1.88672	3.86187	1.27403	0.00176504	3.3069e-06	0.00208421	0.00349093	0.00941361	0.000448096	0.0104007	0.00321942	0.00797093	0.00590179	0.0044506	0.00148297	0.000293905	0.0108095	0.00242187	0.00197343
YNP_Bacteria_bin089	0	0	0	0	0	0	0	0	0	0	0	0	0	0	0.00139465	0.000583171	0.00168835	0.000837754	0.000130022	0.000155481	4.52391e-05	0.000500046	0.000210287	0.000603665	0.000314604	0.00135177	0.000594642	0.000138843	0.000125763	0.000311267
YNP_Bacteria_bin090	0.00187285	0.00226539	0.00185282	0.00151	0.00334837	0.000313224	0.000185044	0.00027984	0.000430921	4.04777e-05	8.29877e-05	0.000651454	0.000643967	0.000767491	0	0	0	0	0	0	3.04791e-05	6.72843e-05	1.71017e-05	0	0	0	0	0	0	0
YNP_Bacteria_bin091	0	0	2.93787e-05	1.98882e-05	2.89365e-05	0	0	0	0	0	0	0	2.04823e-05	0	2.4604e-06	0	1.85712e-05	0	2.36607e-05	1.38511e-05	4.47203e-05	3.69046e-05	1.05173e-05	0	7.7092e-06	2.65282e-05	0	5.16674e-05	0	0
YNP_Bacteria_bin092	0	0.00039301	0.000121322	0	0.000251831	0	6.8971e-06	4.38323e-05	1.12003e-05	0	0	0	3.93927e-05	0	0.000148988	2.60091e-05	0.000108465	4.7939e-05	0.000166903	1.6828e-06	0.000327894	0.000136755	8.035e-05	0	7.85294e-05	8.56414e-05	5.62563e-05	0.000188616	0.000202766	0.000228417
YNP_Bacteria_bin093	0.000158684	0.00259311	0.000170023	0.000221599	0.00158296	2.34955e-05	0	2.29731e-05	3.0125e-05	2.50199e-05	3.3152e-06	0.000251267	0.000280077	0.000249065	0.000301276	0.000320466	0.000451517	0.00021455	0.00337483	0.00013435	0.000175662	0.000205108	0	0	6.688e-05	0	6.55197e-05	0.000809429	0.000551297	0.00082526
YNP_Bacteria_bin094	0	0	0.000340578	0.000115059	2.76194e-05	0	0	0	6.2316e-06	0	0	0	0	8.9314e-06	5.39413e-05	0	0.000141115	1.02842e-05	2.97085e-05	0	0	0	0	0	6.61118e-05	5.9259e-06	2.55964e-05	0.000166705	8.90331e-05	0
YNP_Bacteria_bin095	0.330087	0.744792	0.707922	1.18334	0.810485	0.0244097	0.03605	0.118208	0.123712	0.0453453	0.0350884	1.79419	0.987128	2.20031	0	0	0	2.9988e-06	0	0	0	0	0	0	0	0	0	0	0	0
YNP_Bacteria_bin096	1.32869	2.91162	1.96006	3.96635	0.45904	0.0185367	0.0121511	0.0231918	0.0175246	0.00939943	0.00599512	1.26506	2.35764	0.535546	0.00275389	3.84004e-05	0.00255751	0.0114789	0.00869413	0.000193101	0.000541418	0.00315748	0.010754	0.00194812	0.00420197	0.00186207	0.000263151	0.00057697	0.00162416	0.000472281
YNP_Bacteria_bin097	0	0	0.0153259	0.000117056	0.000760244	1.95025e-05	7.9477e-06	0.000159585	7.53214e-05	2.28337e-05	0	0.000222234	0.000217393	6.95737e-05	4.87715e-05	1.87726e-05	0	4.11689e-05	5.35913e-05	0	6.51308e-05	6.97405e-05	0	0	0.000128254	0	3.8077e-06	5.76606e-05	0.000129824	1.65465e-05
YNP_Bacteria_bin098	0.00225752	0.00246476	0.000940958	0.000472168	0.000880759	3.72807e-05	0	0.000192766	2.14056e-05	2.9686e-06	0	0.000226067	0.000390848	0	0.000188068	1.05987e-05	0.00232259	0.000951978	0.00332564	6.30721e-05	5.69669e-05	0.000359484	0.000494838	0	0.000919316	1.26669e-05	1.3828e-05	0.00271686	0.00296452	0.000172346
YNP_Bacteria_bin099	0.000224388	0.000184556	5.74437e-05	1.64772e-05	0	3.44292e-05	1.29664e-05	5.41438e-05	8.79312e-05	0	0	0	8.0769e-06	0	0	0	0	0	0	0	0	0	0	0	0	0	0	0	0	0
YNP_Bacteria_bin100	0.00827156	0.0197239	0.0153866	0.0270921	0.00399494	0.000194718	8.76429e-05	0.000849124	0.00185236	0.000384097	0.000549141	0.00251763	0.00105055	0.0048313	0.0747096	0.0783845	0.0486858	0.0681187	0.0640975	0.0198131	0.12377	0.0454087	0.0503426	0.1064	0.0553683	0.0405455	0.0236444	0.0495054	0.0220789	0.0209011
YNP_Bacteria_bin101	0.342308	0.785549	0.448908	0.74337	0.548687	0.023078	0.0217243	0.152803	0.170882	0.0477058	0.0309827	1.35445	0.875469	0.640434	3.5737e-06	0	8.8635e-06	2.48197e-05	7.9491e-06	0	0	0	2.2823e-05	5.29707e-05	2.80313e-05	0	0	0	1.20335e-05	0
YNP_Bacteria_bin102	0	0	0	0	0	0	0	0	0	0	0	0	0	0	0.000512657	0	0.000890064	0.000108025	0.000783567	0.000261516	0.00016256	0.000195354	7.0262e-05	0.000489277	0.000306727	0.000706069	5.44769e-05	0.000456842	0.000137321	0.000615255
YNP_Bacteria_bin103	0	4.43682e-05	0	2.45982e-05	4.77944e-05	0	0	0	0	0	0	0	4.47507e-05	0	0	0	0	0	0	0	0	0	0	0	0	0	0	1.00274e-05	0	0
YNP_Bacteria_bin104	0	0	0	0	0	0	0	0	0	0	0	0	0	0	0.000559286	0.000628959	0.000441449	0.000423855	0.000452748	0.000210849	0.000287426	0.0010861	0.000163033	0.000678714	0.00068522	0.000187964	0.000295779	0.000213399	2.57411e-05	0.000155025
YNP_Bacteria_bin105	0.0010576	0.0050717	0.00160133	0.00278167	0.0238172	0.000132842	0.000868117	0.00135702	0.00128265	0.000441493	0.000217335	0.0135599	0.0101683	0.0144942	0	0	2.2191e-06	0	0	0	0	0	0	0	0	0	0	0	0	0
YNP_Bacteria_bin106	0.000300823	0.000420555	0.000606856	0.000649221	0.000240671	5.19733e-05	1.84429e-05	2.33593e-05	5.3829e-05	2.82657e-05	3.60949e-05	0.000197965	0.000147317	0.000150158	0.000380834	0.000338036	0.00097574	8.69305e-05	0.00048289	0.000138935	0.000779786	0.000412256	0.000332126	0.00902212	0.00118872	0.000146026	0.000177278	0.000611818	6.54641e-05	0.000395913
YNP_Bacteria_bin107	0.0159168	0.0321145	0.00361456	0.00529203	0.013159	0.000653562	0.000494262	0.00127421	0.00314275	0.000369503	0.000509472	0.0106434	0.00834776	0.0112747	0	0	0	0	0	0	0	0	0	0	0	0	2.0453e-06	9.00621e-05	1.531e-06	0
YNP_Bacteria_bin108	0.000629534	0	0	0	0	0	0	0	0	0	0	0	0	0.000166043	0.000260367	0.000463266	0.000221607	0.000401831	0.000399942	5.75346e-05	0.000246969	0.00053615	0.000184669	0.00191625	0.000197886	5.8695e-06	6.55648e-05	0.000443131	0.000112427	0.00076802
YNP_Bacteria_bin109	0	0	0	0	0	0	0	0	2.43847e-05	0	0	0	0	0	0	0	0	0	0	0	0	0	0	0	0	0	0	0	0	0
YNP_Bacteria_bin110	0	0	0	0	0	0	0	0	0	5.3963e-06	0	2.10549e-05	2.95068e-05	0	1.47241e-05	4.89728e-05	0	1.43469e-05	5.24423e-05	0	0	0	0	0	0	0	1.36321e-05	2.21558e-05	0.000196705	0.000385037
YNP_Bacteria_bin111	7.70499e-05	0.000540726	4.91327e-05	0.000281642	0	0	0	0	0	0	0	0	3.85053e-05	0	0	0	0	0	0	0	0	0	0	0	0	4.15964e-05	0	0	0	0
YNP_Bacteria_bin112	0.475476	0.405211	0.249257	0.306079	0.189001	0.023346	0.0179754	0.0178236	0.00827035	0.0171951	0.0105708	0.196138	0.234652	0.416339	0	0	0	0	0	0	0	0	0	0	0	0	0	0	0	0
YNP_Bacteria_bin113	0.0630495	0.0749651	0.170211	0.163273	0.0367898	0.000130669	0.000133976	0.00134051	0.000522316	0.000383738	0.000415525	0.0284565	0.0174334	0.00549342	0	0	0	0	0	0	0	0	0	0	0	0	0	0	0	0
YNP_Bacteria_bin114	0	0	0	0	0	0	0	0	0	0	0	0	0	0	9.9934e-06	0	8.60634e-05	1.45946e-05	9.6852e-06	1.3285e-05	0	0.000124757	0	0	0	2.54075e-05	1.19144e-05	0	0	0
YNP_Bacteria_bin115	0.00956737	0.00429292	0.0615461	0.00417577	0.000826171	0.000328514	0.000397312	8.1969e-05	0.000108547	4.01248e-05	4.02858e-05	0.00112405	0.0044908	0.0186881	0.00463487	0.000891143	0.0033057	0.00562157	0.00162263	0.00172683	0.0019239	0.00698694	0.0022795	0.0103095	0.00626189	0.00135143	0.00241382	0.00319632	0.000459944	0.00107751
YNP_Bacteria_bin116	0	0	0	0	0	0	0	0	0	0	0	0	0	0	6.3012e-06	0	5.74762e-05	6.2574e-06	2.18181e-05	3.5353e-06	0	2.4889e-05	0	0	0	0	0	0.000819626	6.66161e-05	1.04972e-05
YNP_Bacteria_bin117	0.00948685	0.0436825	0.00824916	0.0116143	0.0428787	0.00142549	0.000868509	0.00277247	0.00348111	0.000971459	0.000784284	0.0101659	0.0115388	0.0165861	0	0	0	0	0	0	0	0	0	0	0	0	0	0	0	0
YNP_Bacteria_bin118	0.000148227	0.000132576	0.00023491	5.49535e-05	0.00059434	2.35682e-05	3.0606e-06	2.1668e-05	6.15405e-05	1.61375e-05	0	0.00011963	0.000205451	0.000126809	0	2.97025e-05	0	2.2199e-06	0	0	3.00393e-05	3.5093e-06	0	0.000200236	0	0	7.67893e-05	0.000216961	6.7462e-06	0
YNP_Bacteria_bin119	0.0232013	0.0478188	0.0300837	0.0148677	0.0102868	0.00317473	0.00223358	0.00471332	0.00329031	0.00150275	0.000534011	0.013544	0.00478901	0.00407815	0.000236983	0.000225916	2.94067e-05	0.000392663	2.73313e-05	2.16411e-05	0.000127175	0.000583966	0.000179187	1.98455e-05	0.000216393	1.15157e-05	7.5015e-06	0.000213557	1.64345e-05	0.00047918
YNP_Bacteria_bin120	0	0	0	0	0	0	7.80551e-05	0	0	0	0	0	0	0	0	1.34319e-05	0.000323078	0	4.3855e-06	0	1.46825e-05	1.507e-05	0	0	0.000282786	0	4.7125e-06	0	7.15153e-05	0
YNP_Bacteria_bin121	0	0	0	4.07072e-05	0	0	0	0	0	0	0	0	0	0	4.2455e-06	0	8.1594e-06	2.55846e-05	1.20109e-05	0	1.01591e-05	0	4.18146e-05	0	7.1586e-06	0	0	0	6.0755e-06	2.1763e-05
YNP_Bacteria_bin122	0	0	0	0	0	0	0	0	0	0	0	0	0	0	1.08704e-05	0	9.2902e-06	1.97607e-05	4.37906e-05	9.748e-06	0	1.37033e-05	3.0693e-06	4.24755e-05	3.8474e-06	2.29775e-05	0.000179073	3.8461e-06	1.4599e-06	1.78855e-05
YNP_Bacteria_bin123	0.0941085	0.133049	0.0785606	0.0722057	0.20548	0.00192755	0.0013996	0.00898532	0.00905851	0.00141204	0.000993669	0.0691356	0.0918873	0.0654895	0	0	0	0	4.80729e-05	0	0.000123546	1.82532e-05	8.1977e-05	2.77654e-05	8.7178e-06	0	0	0.000119839	1.70587e-05	0
YNP_Eukaryota_Acanthamoeba_sp	0.150223	0.0013838	0.0854768	0.00440782	0.00267559	0.00389541	0.00280595	8.73691e-05	0.000262804	0.00101888	9.79444e-05	0.00343425	0.00270248	0.0410087	23.3889	18.0099	21.073	19.258	9.42379	5.94408	7.72544	17.4519	17.2805	22.9946	15.2608	13.4751	11.5267	5.88937	3.35638	14.2669
YNP_Eukaryota_Acidomyces_sp	0.0021069	0.000368292	0.0050568	0.00014175	4.56525e-05	0	2.97609e-05	0	0	2.2841e-06	0	0.000234352	0	0.00404067	1.1094	1.27412	1.54639	0.88699	0.329897	0.51256	0.870862	0.720403	0.647275	0.963893	2.54123	1.46664	1.51324	1.13737	0.733431	0.968654
YNP_Eukaryota_Diptera_sp	0.00363302	0.000875771	0.0130939	0.0409676	0.000114801	6.73397e-05	9.5806e-06	3.3275e-06	9.3054e-06	2.45939e-05	1.88005e-05	0.000117917	0.000143433	0.000872833	5.70977	4.70113	3.18592	0.449741	0.675122	0.295287	0.629291	0.276454	0.317865	0.590996	0.190697	0.479648	0.523659	0.442931	1.24112	1.31799
YNP_Eukaryota_Stylonychia_sp	0.98395	0.000465775	0.00119892	0.0100603	0	0	0	0	0	0	0	0.000106984	6.06168e-05	0	5.22283	0.864461	3.48403	1.90769	1.16661	0.502208	0.73358	0.918459	1.38802	0.875333	0.973042	0.224986	0.180731	0.856443	0.442682	2.0999
YNP_Eukaryota_Trebouxiophyceae_sp	0.00249222	0.00207715	0.00184265	0.000501775	5.70016e-05	1.21511e-05	8.21316e-05	2.2197e-06	9.6816e-06	9.8146e-06	2.2225e-06	0.000291874	9.08096e-05	0.000466835	2.63524	9.08506	2.58296	0.425316	0.40746	0.177701	1.45796	3.49113	0.490475	0.44477	1.9388	1.53709	0.47448	1.81177	2.65902	1.06813
YNP_Virus_vOTUs.bin1029	0	0	0	0	0	0	0	0	0	0	0	0	0	0	0.00424585	0.00264064	0.00921136	0.0146225	0.00205952	0.0013307	0.000250865	0.00206621	0.00773073	0.0282428	0.00175165	0.00133063	0.0227404	0.00429232	0.00154657	0.0290453
YNP_Virus_vOTUs.bin1041	0	0	0	0	0	0	0	0	0	0	0	0	0	0	0.0195186	0.0273377	0.0318003	0.0309682	0.00384974	0.00699759	0.00401591	0.0292366	0.0384032	0.0623838	0.0364751	0.0211408	0.0664782	0.0235836	0.013769	0.0747617
YNP_Virus_vOTUs.bin130	11.8036	12.1737	9.94819	17.2777	2.55855	0.863596	0.280873	0.359063	0.440164	0.523333	0.344699	5.114	6.85262	2.80335	1.87847e-05	0	1.5565e-05	0	0	0	0	0	0	0	0	0	4.93175e-05	0	0	8.155e-06
YNP_Virus_vOTUs.bin1304	0	0	0	0	0	0	0	0	0	0	0	0	0	0	0.000146544	3.5447e-05	0.000452305	0.000574216	0.000215172	0.000536846	0.000198112	0.000967778	0.000622773	0.00237709	0.000688461	0.000742904	0.000303173	0.000153458	0.000267352	0.000245061
YNP_Virus_vOTUs.bin193	0.00614042	0.00680056	0.00514478	0.00856699	0.00669298	0.00038845	0.000314911	8.93891e-05	0.000284488	0.000342295	0.000300149	0.00997054	0.0079776	0.00693463	0	0	0	0	0	0	0	0	0	0	0	0	0	0	0	0
YNP_Virus_vOTUs.bin232	0	0	0	0	0	0	0	0	0	0	0	0	0	0	0.0011152	0.00240043	0.00179684	0.00277709	0.000121077	0.000670523	0.000101627	0.00341606	0.00855318	0.0207387	0.00224326	0.00153863	0.0111032	0.00382628	0.00171629	0.00528675
YNP_Virus_vOTUs.bin250	0	0	0	0	0	0	0	0	0	0	0	0	0	0	0	0	0	0	0	0	0	0	0	0	0	0	0	0	0	0
YNP_Virus_vOTUs.bin376	0	0	0	0	0	0	0	0	0	0	0	0	0	0	0	0	8.6061e-06	0.000416325	0.000180519	2.5638e-06	2.12922e-05	0.000526483	1.61366e-05	9.09278e-05	0.000495186	0.000980562	0.000779779	4.22507e-05	0.000234169	0.000265028
YNP_Virus_vOTUs.bin403	0	0	0	0	0	0	0	0	0	0	0	0	0	0	0	2.50813e-05	2.82978e-05	1.47005e-05	0	0	0	0	0	0	0	0	6.7968e-06	0.000108247	0.000158543	3.32001e-05
YNP_Virus_vOTUs.bin421	0	0	0	0	0	0	0	0	0	0	0	0	0	0	0.000862896	3.31456e-05	0.000428658	9.76712e-05	0.000344248	0.000135215	0.000187939	0.000209059	5.66193e-05	0.000284566	0.000399647	4.17398e-05	0.000158813	4.21027e-05	7.58247e-05	0.000601919
YNP_Virus_vOTUs.bin569	1.37892e-05	0	3.20215e-05	1.84175e-05	0.000120535	0	5.9063e-06	0.000613652	0	0	0	0.00220378	0.00287126	0	0	0	0	0	0	0	0	0	0	0	0	0	0	0	0	0		0	0
YNP_Virus_vOTUs.bin594	0	0	0	0	0	0	0	0	0	0	0	0	0	0	0	0	0	0	0	0	0	0	0	0	0	0	0	0	0	0
YNP_Virus_vOTUs.bin690	0.296933	0.266683	0.0607096	0.192854	1.65049	0.123108	0.2122	0.0615543	0.0307974	0.0339852	0.0111773	0.529457	0.390898	0.728619	1.72772e-05	0	0.000101446	3.3494e-06	3.75896e-05	4.9268e-06	0	3.09179e-05	0	0	0	0	0	9.7077e-06	0	0
YNP_Virus_vOTUs.bin705	0	0	0	0	0	0	0	0	0	0	0	0	0	0	0	0	0	0	0	0	0	0	0	0	0	0	0	0	0	0
YNP_Virus_vOTUs.bin750	0	0	0	0	0	0	0	0	0	0	0	0	0	0	0.115718	0.0325952	0.103255	0.146034	0.0596478	0.0812981	0.0227332	0.168797	0.0672712	0.23184	0.146014	0.0678443	0.096985	0.10158	0.0342362	0.0943629
YNP_Virus_vOTUs.bin757	0	0	0	0	0	0	0	0	0	0	0	0	0	0	0.00011817	4.97534e-05	4.91957e-05	0.00030029	2.28726e-05	6.5835e-06	0	4.77286e-05	2.79274e-05	0.000370957	0	0	0.000586088	0.000372301	0.000361447	0.000841708
YNP_Virus_vOTUs.bin763	0	0	0	0	0	0	0	0	0	0	0	0	0	0	0.00188524	0.000671103	0.00182508	0.000549695	0.000240263	0.000540319	0.000834312	0.00165356	0.00176375	0.00199187	0.00174353	0.00113366	0.00128335	0.000405772	0.000224942	0.00103548
YNP_Virus_vOTUs.bin787	0	0	0	0	0	0	0	0	0	0	0	0	0	0	0.000364723	0	0.00182088	0.00163071	5.03504e-05	0.000208769	5.08668e-05	0	0.000109932	1.9038e-05	0	0	0	0.00485895	0.00030398	1.67687e-05
YNP_Virus_vOTUs.bin795	0	0	0	0	0	0	0	0	0	0	0	0	0	0	0.00191168	0.00331484	0.00209925	0.00441328	0.00073627	0.00354047	0.00200706	0.00942277	0.00481449	0.0041782	0.00527992	0.00274561	0.0146961	0.00102393	0.00077488	0.0103203
YNP_Virus_vOTUs.bin800	0.000217464	0.000718846	0.000312117	0.000280501	0.000515765	6.12112e-05	2.2224e-05	0.000110143	6.91038e-05	0	0	0.00022947	0.000186711	0.000279899	0.015098	0.00991067	0.0177626	0.0245567	0.0128164	0.0305543	0.00944689	0.0528032	0.0325548	0.0805778	0.0412626	0.044753	0.0523668	0.00656716	0.00243403	0.0472644
YNP_Virus_vOTUs.bin871	0	0	0	0	0	0	0	0	0	0	0	0	0	0	0.0110199	0.00747609	0.00855931	0.00804024	0.00482524	0.00290231	0.00321292	0.00921467	0.00636561	0.00838083	0.00594993	0.00665424	0.00584929	0.00345868	0.00278098	0.0154842
YNP_Virus_vOTUs.bin901	0	0	0	0	0	0	0	0	0	0	0	0	0	0	0	0	0	0	0	0	0	0	0	0	0	0	0	0	0	0
YNP_Virus_vOTUs.bin932	3.57297	5.4562	1.95571	5.72308	28.2133	0.577348	0.872654	1.79587	1.17291	0.920878	0.187684	20.7652	11.6113	17.6032	2.45038e-05	0	8.95644e-05	0.000213578	0.00037052	0	1.32943e-05	3.4022e-05	0	0	0	0	4.88473e-05	1.03135e-05	5.981e-06	0
YNP_Virus_vOTUs.bin941	0	0	0	0	0	0	0	0	0	0	0	0	0	0	0	0	0	0	0	0	0	0	0	0	0	0	0	0	0	0
YNP_Virus_vOTUs.bin979	5.38248e-05	0	0	0	0	0	0	0	0	0	0	0	0	0	3.76215e-05	0.00045226	0.00044098	0.000435597	0.000119385	0.000356818	0.000257089	0.000900159	0.00116448	0.00516567	0.000262955	0.000341312	0.00209991	6.05433e-05	5.20571e-05	0.000603043
YNP_Virus_vOTUs.Creek_1_scaffold_10021_c1	0	0	5.29948e-05	7.8966e-06	0.000117789	0	5.04292e-05	0	8.9885e-06	1.08978e-05	0	8.33938e-05	8.47612e-05	4.18075e-05	0	0	0	0	0	0	0	0	0	0	0	0	0	0	0	0
YNP_Virus_vOTUs.Creek_1_scaffold_10495_c1	0.0159865	0.00424623	0.004733	0.00291796	0.00155692	0.0312395	0.0286159	0.0264966	0.0220942	0.0260334	0.0234966	0.00649768	0.00739934	0.00726689	0.00687443	0.00276182	0.0103603	0.00534902	0.0135212	0.00833994	0.00809077	0.00578201	0.00404335	0.00682473	0.00378667	0.0026353	0.00487223	0.0306017	0.0135875	0.0129429
YNP_Virus_vOTUs.Creek_1_scaffold_11038_c1	0	1.5759e-05	1.06978e-05	5.7202e-06	0.000772476	1.3065e-06	9.8888e-06	8.22797e-05	0	0	4.77635e-05	0	5.20537e-05	6.8328e-05	0	0	0	0	0	0	0	0	0	0	0	0	0	0	0	0
YNP_Virus_vOTUs.Creek_1_scaffold_11244_c1	0.000766818	0.00122205	0.000346315	0.000816651	0.000323896	2.6399e-06	6.7547e-06	1.58468e-05	1.23262e-05	1.39894e-05	0	0.000575841	9.3946e-06	0.000312669	0	0	0	0	0	0	0	0	0	0	0	0	0	0	0	0
YNP_Virus_vOTUs.Creek_1_scaffold_11312_c1	0	0.000123398	0.000137136	0.000102245	0.00188864	1.80336e-05	0.000247921	0	3.84491e-05	2.98469e-05	5.8596e-06	0.000519401	0.000482424	0.000531572	0	0	0	0	0	0	0	0	0	0	0	0	0	0	0	0
YNP_Virus_vOTUs.Creek_1_scaffold_11425_c1	4.25864e-05	0.000190357	5.2002e-05	4.67047e-05	0.000526971	6.6469e-06	2.98887e-05	5.1689e-06	5.523e-06	2.40407e-05	8.9585e-06	0.000190125	0.000210382	0.000137694	0	0	0	0	0	0	0	0	0	0	0	0	0	0	0	0
YNP_Virus_vOTUs.Creek_1_scaffold_11546_c1	0.000172097	0.000474174	0.000276832	0.000477228	3.94178e-05	8.0628e-06	0	4.17349e-05	5.2174e-05	3.6995e-06	1.23264e-05	0.000481241	0.000147199	0.000228689	0	0	0	0	0	0	0	0	0	0	0	0	0	0	0	0
YNP_Virus_vOTUs.Creek_1_scaffold_11639_c1	0.00192316	0.00311035	0.000928074	0.00575962	0.0080719	0.00051976	0.000947016	0.000566484	0.000420001	0.000551582	0.000115996	0.00478247	0.00337576	0.00792378	0	0	0	0	0	0	0	0	0	0	0	0	0	0	0	0
YNP_Virus_vOTUs.Creek_1_scaffold_12029_c1	0.000172764	0.000143661	0.000228344	0.000153936	0	1.88179e-05	0	0	2.48932e-05	0	5.6139e-06	0.000260177	2.45062e-05	0	0	0	0	0	0	0	0	0	0	0	0	0	0	0	0	0
YNP_Virus_vOTUs.Creek_1_scaffold_12363_c1	0.00606958	0.00298127	0.0031264	0.00272967	0.000190827	0.0121923	0.0130673	0.00657397	0.0060338	0.00658705	0.00552917	0.00103553	0.00145439	0.00285564	0	1.44524e-05	7.41822e-05	3.45017e-05	1.81294e-05	9.05617e-05	2.81924e-05	0	0	6.66392e-05	7.53624e-05	0	1.87701e-05	0.000111439	0	2.13934e-05
YNP_Virus_vOTUs.Creek_1_scaffold_12770_c1	0	0	0	0	0	0	0	0	9.4074e-06	0	0	0	0.000153624	3.91484e-05	0	0	0	0	0	0	0	0	0	0	0	0	0	0	0	0
YNP_Virus_vOTUs.Creek_1_scaffold_13187_c1	0.000815522	0.000922294	0.00115076	0.000407661	0.000915259	0.00669816	0.00839323	0.00462316	0.00430443	0.00371286	0.00310244	0.00163474	0.000418896	0.00140463	0.000624849	0.000169479	0.00180146	0.000306229	0.00174922	0.000777709	0.000415347	0.000408781	0.000524285	0.000416157	0.000739883	0.000186095	0.00124186	0.00348796	0.00210183	0.00296921
YNP_Virus_vOTUs.Creek_1_scaffold_13403_c1	0	0.000404472	2.70985e-05	0.000255254	0	0	0	0	0	0	0	2.48935e-05	1.24901e-05	1.60207e-05	0	0	0	0	0	0	0	0	0	0	0	0	0	0	0	0
YNP_Virus_vOTUs.Creek_1_scaffold_13478_c1	0	0	2.131e-05	1.15411e-05	9.47913e-05	0	1.45051e-05	1.13877e-05	3.4344e-06	0	0	2.83414e-05	0	5.9064e-06	0	0	0	0	0	0	0	0	0	0	0	0	0	0	0	0
YNP_Virus_vOTUs.Creek_1_scaffold_13864_c1	0.000152118	0.00119686	4.96813e-05	0	0	2.97581e-05	1.21439e-05	0	4.4743e-06	0	9.7672e-06	8.13301e-05	1.35018e-05	0.000308707	0	0	0	0	0	0	0	0	0	0	0	0	0	0	0	0
YNP_Virus_vOTUs.Creek_1_scaffold_14004_c1	0	0	0	0	0.000464741	0	6.9315e-06	0	0	1.35293e-05	0	0.000149253	7.04835e-05	7.7012e-05	0	0	0	0	0	0	0	0	0	0	0	0	0	0	0	0
YNP_Virus_vOTUs.Creek_1_scaffold_14088_c1	0.000610839	0.00101796	0.00041247	0.000588591	0.00043674	6.41199e-05	1.73561e-05	0.000154079	0.000159834	5.19544e-05	2.34823e-05	0.000376126	0.000434726	0.000505319	3.4094e-06	0	0	0	2.7172e-06	5.869e-06	1.53813e-05	0	1.25443e-05	0	0	0	0	2.14612e-05	2.0025e-06	0
YNP_Virus_vOTUs.Creek_1_scaffold_14281_c1	0.0041655	0.00209626	0.00162764	0.00175418	0.000282417	0.005751	0.00795323	0.00489006	0.00640687	0.00426786	0.00495746	0.00280547	0.00249537	0.00124407	0.000769172	0.00033997	0.000689216	0.000333289	0.000922158	0.000534004	0.000686285	0.000486168	0.000405283	0.00055775	0.000340977	0.000166307	0.000278685	0.00105142	0.000625628	0.000453439
YNP_Virus_vOTUs.Creek_1_scaffold_14439_c1	0	0	0	0	0	0	0	0	0	1.26327e-05	1.02311e-05	0.000134787	4.22791e-05	0	0	0	0	0	0	0	0	0	0	0	0	0	0	0	0	0
YNP_Virus_vOTUs.Creek_1_scaffold_14531_c1	0	0	0	0	0	0	0	0	1.5231e-05	0	0	0	0	0	0	0	0	0	0	0	0	0	0	0	0	0	0	0	0	0
YNP_Virus_vOTUs.Creek_1_scaffold_14643_c1	0.000346909	0.000346641	0.000380435	0.000184935	0.000416019	1.78728e-05	0	8.45616e-05	7.90803e-05	3.10955e-05	9.0397e-06	0.000220546	0.000276967	4.31448e-05	0	8.7372e-06	0	0	4.123e-06	0	3.0089e-06	0	0	0	8.0953e-06	0	0	0	0	0
YNP_Virus_vOTUs.Creek_1_scaffold_14742_c1	0.00240274	0.00391563	0.00242819	0.00356374	0.000742788	9.35125e-05	0	0.000256492	0.000272313	7.54161e-05	1.68987e-05	0.00131401	0.000788209	0.00201855	0	0	0	0	0	0	0	0	0	0	0	0	0	0	0	0
YNP_Virus_vOTUs.Creek_1_scaffold_15307_c1	0.00269011	0.00349174	0.00496121	0.0100296	0.0411981	0.00109871	0.000997076	0.00231587	0.00207491	0.00218536	0.00021941	0.0172815	0.0109158	0.0226974	0	0	0	0	0	0	0	0	0	0	0	0	0	0	0	0
YNP_Virus_vOTUs.Creek_1_scaffold_15757_c1	0	0	0	0	0	0	0	0	0	0	0	1.50756e-05	0	0	0	0	0	0	0	0	0	0	0	0	0	0	0	0	0	0
YNP_Virus_vOTUs.Creek_1_scaffold_15884_c1	0.00153886	0.000206883	0.000129501	0.000220296	0.000155742	0.00286243	0.00440978	0.000746187	0.00189885	0.0014406	0.00177788	0.000360898	0.000363653	0.000156088	0	0	0	0	5.4009e-05	0.000231736	0	0	0	0	0	0	2.52675e-05	0.000653322	0.000217886	0
YNP_Virus_vOTUs.Creek_1_scaffold_1876_c1	0.0125775	0.00703127	0.00989547	0.00627512	0.0051642	0.029036	0.0302772	0.0278992	0.0336682	0.0296245	0.0326525	0.0138921	0.0115851	0.0124687	0.0083101	0.00564067	0.00944974	0.00760846	0.0253216	0.02297	0.0139254	0.013149	0.0168521	0.0196348	0.0120921	0.0113586	0.0126349	0.0242281	0.0146326	0.0155006
YNP_Virus_vOTUs.Creek_1_scaffold_5040_c1	4.23174e-05	0.000104126	3.9758e-05	1.16888e-05	7.85199e-05	0	1.689e-06	0	5.5019e-06	0	0	8.08292e-05	2.91569e-05	0.000247664	0	0	0	0	0	0	0	0	0	0	0	0	0	0	0	0
YNP_Virus_vOTUs.Creek_1_scaffold_5381_c1	0.000850768	0.00150122	0.00067637	0.000682127	0.00280514	0.000205148	0.000205609	0.000690187	0.000413963	0.000257606	8.11692e-05	0.00356622	0.00267832	0.00270706	0	0	0	0	0	0	0	0	0	0	0	0	0	0	0	0
YNP_Virus_vOTUs.Creek_1_scaffold_5543_c1	0.00342694	0.00569045	0.0025439	0.00803853	0.0194967	0.00105906	0.00179134	0.000663529	0.000432161	0.000836625	0.000243144	0.0108235	0.0076137	0.0117508	0	0	0	0	0	0	0	0	0	0	0	0	0	0	0	0
YNP_Virus_vOTUs.Creek_1_scaffold_6250_c1	0.000336416	0.000132917	0.000433196	0.000239065	0.00367678	7.69687e-05	0.000142511	7.60053e-05	0.000169426	0.000118262	6.02185e-05	0.00113122	0.00134118	0.0022665	0	0	0	0	0	0	0	0	0	0	0	0	0	0	0	0
YNP_Virus_vOTUs.Creek_1_scaffold_6404_c1	0	7.27141e-05	1.55932e-05	0.000103604	0.000832564	3.93156e-05	3.95389e-05	2.93267e-05	5.00462e-05	5.28064e-05	3.5696e-06	0.000885668	0.000570752	0.00128849	0	0	0	0	0	0	0	0	0	0	0	0	0	0	0	0
YNP_Virus_vOTUs.Creek_1_scaffold_6725_c1	0.000137993	0.000208711	0.000159954	0.000317703	0.000995348	1.15316e-05	1.41218e-05	0	5.38027e-05	2.48672e-05	2.07284e-05	0.000721988	0.000593641	0.000293185	0	0	0	0	0	0	0	0	0	0	0	0	0	0	0	0
YNP_Virus_vOTUs.Creek_1_scaffold_7552_c1	0	0	1.77984e-05	7.3823e-06	0.00506955	0	3.9578e-06	0	0	1.0633e-06	5.9531e-06	1.10409e-05	8.7961e-06	0.00148247	0	0	0	0	0	0	0	0	0	0	0	0	0	0	0	0
YNP_Virus_vOTUs.Creek_1_scaffold_8101_c1	0	0	0	0	0	0	0	0	0	0	0	0	0	0	0	0	0	0	0	0	0	0	0	0	0	0	0	0	0	0
YNP_Virus_vOTUs.Creek_1_scaffold_8143_c1	0	0	0	1.28315e-05	3.84292e-05	0	6.5e-06	4.4482e-05	3.31827e-05	3.697e-06	0	4.71946e-05	0	0	0	0	0	0	0	0	0	0	0	0	0	0	0	0	0	0
YNP_Virus_vOTUs.Creek_1_scaffold_8820_c1	0	0	3.94719e-05	0	0	0	0	0	2.77096e-05	0	0	0.000102743	0	0.00010506	0	0	0	0	0	0	0	0	0	0	0	0	0	0	0	0
YNP_Virus_vOTUs.Creek_1_scaffold_8890_c1	8.0136e-06	0	2.07356e-05	0	5.27557e-05	0	0	0	0	0	0	1.82388e-05	4.94598e-05	7.84675e-05	0	0	0	0	0	0	0	0	0	0	0	0	0	0	0	0
YNP_Virus_vOTUs.Creek_1_scaffold_9048_c1	0.00132139	0.000954482	0.00115589	0.00146234	0.00823166	0.000608299	0.000525873	0.000615677	0.000312868	0.000424551	1.44855e-05	0.00323491	0.001928	0.00368498	0	0	0	0	0	0	0	0	0	0	0	0	0	0	0	0
YNP_Virus_vOTUs.Creek_1_scaffold_9217_c1	0.000465773	0.000734961	0.000493703	0.00102904	0.00142841	0.000458834	1.21996e-05	5.74498e-05	0.000138782	6.5991e-06	3.81072e-05	0.000719537	0.000872235	0.000192305	0	0	0	0	0	0	0	0	0	0	0	0	0	0	0	0
YNP_Virus_vOTUs.Creek_1_scaffold_9269_c2	0.00017205	0.000484578	0.00023424	0.000215988	0	2.20585e-05	2.47157e-05	0	0	1.19443e-05	8.7098e-06	0.000157522	2.12598e-05	0	0	0	0	0	0	0	0	0	0	0	0	0	0	0	0	0
YNP_Virus_vOTUs.Creek_1_scaffold_9567_c1	0	0	0	3.82363e-05	2.9884e-05	0	8.5414e-06	0	5.4222e-06	4.58091e-05	0	6.37287e-05	1.71618e-05	6.08344e-05	0	0	0	0	0	0	0	0	0	0	0	0	0	0	0	0
YNP_Virus_vOTUs.Creek_2_scaffold_10425_c1	0.000728022	0.000467021	0.000540237	0.000119009	0	0.00264031	0.00407674	0.00122036	0.000616122	0.000729294	0.000769116	0.000182267	0.000102337	0	0	2.7419e-05	2.05113e-05	0	1.91477e-05	2.41873e-05	0	9.27488e-05	0	0	0	0	8.2119e-06	6.29745e-05	2.39652e-05	0
YNP_Virus_vOTUs.Creek_2_scaffold_10653_c1	0.000121033	0.00057848	0.000279488	0.000447342	0.00274892	0	0	0	0	2.32858e-05	4.92542e-05	0.000232535	0.000913996	2.21727e-05	0	0	0	0	0	0	0	0	0	0	0	0	0	0	0	0
YNP_Virus_vOTUs.Creek_2_scaffold_10708_c1	0.00159242	0.00130417	0.0014584	0.0020106	0.0127723	0.000551546	0.000691248	0.00251925	0.00238492	0.000903907	0.00108421	0.00395643	0.00473447	0.00419061	0.000198726	0	0.000200633	9.565e-05	6.91285e-05	1.44496e-05	0	0	0.000140879	0.000342972	0	8.70444e-05	0	7.76569e-05	0	0.000123065
YNP_Virus_vOTUs.Creek_2_scaffold_11238_c1	0	0	0	0	0	0	0	0	0	0	0	0	0	0	0	0	0	0	0	0	0	0	0	0	0	0	0	0	0	0
YNP_Virus_vOTUs.Creek_2_scaffold_11487_c1	0.000223735	0.000298703	0.000174431	0.000899169	0.00148945	6.32252e-05	0.00011268	0.000122801	1.84293e-05	6.50801e-05	0	0.0010314	0.00120641	0.000722869	0	0	0	0	0	0	0	0	0	0	0	0	0	0	0	0
YNP_Virus_vOTUs.Creek_2_scaffold_12003_c1	9.7695e-06	1.79542e-05	1.02954e-05	0	0	0	0	0	0	0	0	4.733e-06	2.42843e-05	8.38144e-05	0	0	0	0	0	0	0	0	0	0	0	0	0	0	0	0
YNP_Virus_vOTUs.Creek_2_scaffold_12289_c2	0.000632643	0	0	0.000159011	0.000189625	3.375e-05	3.29924e-05	0	6.0731e-06	3.15687e-05	2.30505e-05	0.000286876	7.27578e-05	0.00010506	0	0	0	0	0	0	0	0	0	0	0	0	0	0	0	0
YNP_Virus_vOTUs.Creek_2_scaffold_12384_c1	0.000203388	0.00198833	0.000475917	0.00051815	0.000893378	1.62507e-05	1.10821e-05	0	6.6195e-06	0	0	0.0035915	0.00387883	0.00299091	0	0	0	0	0	0	0	0	0	0	0	0	0	0	0	0
YNP_Virus_vOTUs.Creek_2_scaffold_12570_c1	0.00127396	0.00110377	0.00100983	0.000409758	0.000953098	0.000176172	2.40649e-05	0.000332888	0.000296845	6.82472e-05	0.000161007	0.000741367	0.000955271	0.000933265	0	0	0	0	0	0	0	0	0	0	0	0	0	0	0	0
YNP_Virus_vOTUs.Creek_2_scaffold_12629_c1	8.00851e-05	0	7.83559e-05	0.000132629	0	0	0	0	0	0	0	0.000953667	9.8062e-06	0.00127511	0	0	0	0	0	0	0	0	0	0	0	0	0	0	0	0
YNP_Virus_vOTUs.Creek_2_scaffold_12634_c1	1.26766e-05	0.000304414	0.000161711	2.6639e-05	0.000251572	6.3023e-06	1.51487e-05	0	3.8227e-06	7.761e-06	3.4676e-06	5.34066e-05	0.000151829	2.72667e-05	0	0	0	0	0	0	0	0	0	0	0	0	0	0	0	0
YNP_Virus_vOTUs.Creek_2_scaffold_12701_c1	0.000173015	0	8.37418e-05	0.0007718	0.00177592	2.13314e-05	6.806e-06	0.000701346	5.59984e-05	1.38345e-05	5.1641e-06	0.00110071	0.000891656	0.00123558	0	0	0	0	0	0	0	0	0	0	0	0	0	0	0	0
YNP_Virus_vOTUs.Creek_2_scaffold_12856_c1	0.000125067	0.000273952	0.000375688	0.000208533	0.00216644	3.22565e-05	0.00015163	0.000378492	0.00012178	3.65313e-05	2.21022e-05	0.00151615	0.000962278	0.0046451	0	0	0	0	0	0	0	0	0	0	0	0	0	0	0	0
YNP_Virus_vOTUs.Creek_2_scaffold_12882_c1	0.00422377	0.00511184	0.00190971	0.00303003	0.0152031	0.000755527	0.00114895	0.000751635	0.000583394	0.000446174	0.000302903	0.00605125	0.00476373	0.00638545	0	0	0	0	0	0	0	0	0	0	0	0	0	0	0	0
YNP_Virus_vOTUs.Creek_2_scaffold_13219_c1	0.000608795	0.00201222	0.000101883	0.000142917	0.000219032	6.94653e-05	1.68206e-05	0	0.00010396	3.52633e-05	8.5079e-06	0.000203517	0.000368591	2.96101e-05	0	0	0	0	0	0	0	0	0	0	0	0	0	0	0	0
YNP_Virus_vOTUs.Creek_2_scaffold_13347_c1	0.000108842	0.000143849	0.000115945	9.98983e-05	0	0	2.4444e-06	0	0	2.6119e-06	0	7.64011e-05	2.44192e-05	0.000376059	0	0	0	0	0	0	0	0	0	0	0	0	0	0	0	0
YNP_Virus_vOTUs.Creek_2_scaffold_13727_c1	0	0	0	0	0	0	0	0	0	0	0	0	0	0	0	0	0	0	0	0	0	0	0	0	0	0	0	0	0	0
YNP_Virus_vOTUs.Creek_2_scaffold_13748_c1	0.00024751	0.000560135	0.00071628	0.000661635	0	0	0	0	0	0	0	0	0.000148593	0	0	0	0	0	0	0	0	0	0	0	0	0	0	0	0	0
YNP_Virus_vOTUs.Creek_2_scaffold_13862_c1	9.4203e-06	0	1.15818e-05	0	2.62484e-05	0	0	0	6.8675e-06	3.6553e-06	0	2.87353e-05	5.71e-06	1.38351e-05	0	0	0	0	0	0	0	0	0	0	0	0	0	0	0	0
YNP_Virus_vOTUs.Creek_2_scaffold_13907_c1	0.000676521	0.000972637	5.29769e-05	0.000236947	0.000476321	0.000132609	0.000841205	5.3127e-06	3.81446e-05	9.54493e-05	5.24191e-05	0.00102223	0.000409493	0.00150286	0	0	0	0	0	0	0	0	0	0	0	0	0	0	0	0
YNP_Virus_vOTUs.Creek_2_scaffold_13932_c1	1.06787e-05	0.00011494	5.49844e-05	3.13865e-05	3.81183e-05	0	0	0	0	2.0957e-06	1.2893e-06	6.95578e-05	0.000227446	0.000165333	0	0	0	0	0	0	0	0	0	0	0	0	0	0	0	0
YNP_Virus_vOTUs.Creek_2_scaffold_14259_c1	0	0	3.21517e-05	5.63435e-05	0.000437371	4.9446e-06	2.68167e-05	0	7.5597e-06	5.76279e-05	5.075e-06	0.000177671	0.000108351	0	0	0	0	0	0	0	0	0	0	0	0	0	0	0	0	0
YNP_Virus_vOTUs.Creek_2_scaffold_14285_c1	0	0	1.46743e-05	2.47002e-05	0	0	0	0	0	4.7121e-06	0	3.13408e-05	2.50591e-05	0	0	0	0	0	0	0	0	0	0	0	0	0	0	0	0	0
YNP_Virus_vOTUs.Creek_2_scaffold_14571_c1	0	0	0	0	0	0	0	0	0	0	0	0	0	0	0	0	0	0	0	0	0	0	0	0	0	0	0	3.38318e-05	0	0
YNP_Virus_vOTUs.Creek_2_scaffold_14622_c1	0	0	0	0	0	0	4.80039e-05	0	0	4.79973e-05	0	0	0	0	0	0	0	0	0	0	0	0	0	0	0	0	0	0	0	0
YNP_Virus_vOTUs.Creek_2_scaffold_14756_c1	0.000482509	0.000211401	0.000382171	0.000497005	0.000842034	0.00200443	0.00266732	0.00179821	0.0020852	0.00162166	0.00147471	0.000803498	0.000444627	0.00077544	3.3027e-05	0	7.03097e-05	8.66346e-05	7.52131e-05	0.000131674	0.000124038	1.30335e-05	1.23006e-05	0.000132228	0.000216596	0	7.94692e-05	0.000147544	0.000109838	9.02871e-05
YNP_Virus_vOTUs.Creek_2_scaffold_14760_c1	0.000118204	0.000541652	4.75082e-05	4.45202e-05	0	4.48217e-05	0	2.08567e-05	0.000147408	3.078e-06	0	0.000148713	0.000113267	1.33307e-05	0	0	0	0	0	0	0	0	0	0	0	0	0	0	0	0
YNP_Virus_vOTUs.Creek_2_scaffold_14888_c1	2.39663e-05	0	0	1.62455e-05	0	6.0569e-06	9.6792e-06	0	1.715e-06	0	1.202e-06	6.5265e-05	1.61141e-05	4.66595e-05	0	0	0	0	0	0	0	0	0	0	0	0	0	0	0	0
YNP_Virus_vOTUs.Creek_2_scaffold_14992_c1	9.38118e-05	0.000129266	0.000340817	0.000122108	0	0	4.09222e-05	0	0	2.8034e-05	5.97254e-05	0.000293614	0	0.000324948	0	0	0	0	0	0	0	0	0	0	0	0	0	0	0	0
YNP_Virus_vOTUs.Creek_2_scaffold_15093_c1	0.00284117	0.0045378	0.0050249	0.0103187	0.00317402	0.000129778	0.000139347	0.000188994	0.000116372	4.00318e-05	7.2212e-06	0.0047955	0.00685168	0.00144479	0	0	0	0	0	0	0	0	0	0	0	0	0	0	0	0
YNP_Virus_vOTUs.Creek_2_scaffold_15137_c1	0.000615628	0.00166664	0.0014694	0.00111011	0.00312225	9.8521e-06	7.5671e-06	3.02504e-05	3.09206e-05	4.79346e-05	3.90173e-05	0.00141204	0.00128845	0.00403119	0	0	0	0	0	0	0	0	0	0	0	0	0	0	0	0
YNP_Virus_vOTUs.Creek_2_scaffold_15162_c1	0.00337916	0.00516819	0.00478208	0.00631774	0.0101665	5.78449e-05	0.000243707	0.000450769	0.000130888	1.43407e-05	5.77444e-05	0.00587615	0.00703055	0.00463163	0	0	0	0	0	0	0	0	0	0	0	0	0	0	0	0
YNP_Virus_vOTUs.Creek_2_scaffold_15235_c1	0	0	0	0	0	0.000161068	0.000241982	0.000129432	5.64576e-05	0.000147154	3.28412e-05	0	0	0	0	0	0	0	0	0	0	0	0	0	0	0	0	0	0	0
YNP_Virus_vOTUs.Creek_2_scaffold_15376_c1	7.03033e-05	0.000237289	0.000353842	0.000135822	0.00141711	0	0.000142527	0	3.68121e-05	0.000217096	0	0.00217908	0.000695853	0.00136956	0	0	0	0	0	0	0	0	0	0	0	0	0	0	0	0
YNP_Virus_vOTUs.Creek_2_scaffold_15460_c1	2.84868e-05	0	5.69225e-05	1.68462e-05	0	1.14866e-05	0	6.63109e-05	3.14043e-05	1.90363e-05	1.73038e-05	0.000190711	0.000317208	4.5446e-05	0	0	0	0	0	0	0	0	0	0	0	0	0	0	0	0
YNP_Virus_vOTUs.Creek_2_scaffold_15560_c1	0	0	0	0	0	2.583e-05	0	0	0	0	0	0	0	0	0	0	0	0	0	0	0	0	0	0	0	0	0	0	0	0
YNP_Virus_vOTUs.Creek_2_scaffold_15661_c1	0.000485748	4.41334e-05	0	8.55519e-05	0	0.0011752	0.000928221	4.66434e-05	0.000549151	0.000346132	0.000520137	0.000122354	2.84696e-05	0	1.09388e-05	0	2.9177e-05	0	5.84933e-05	5.88295e-05	4.56434e-05	0	0	0	0.000360049	0.000133217	7.5188e-06	0	7.0467e-06	0.000109762
YNP_Virus_vOTUs.Creek_2_scaffold_15785_c1	0.000313644	0.000264419	0.000236048	0.000242929	0.00140824	3.26774e-05	6.00288e-05	6.07139e-05	1.2906e-05	4.8088e-05	1.91191e-05	0.00113146	0.000554244	0.000736163	0	0	0	0	0	0	0	0	0	0	0	0	0	0	0	0
YNP_Virus_vOTUs.Creek_2_scaffold_15917_c1	0.00126232	0.00476816	0.00112697	0.00553642	0	0	0.000150929	0	0	0	0	0.00135058	0.000477449	0	0	0	0	0	0	0	0	0	8.57004e-05	0	0	0	0	0	0	0
YNP_Virus_vOTUs.Creek_2_scaffold_16064_c1	0.0157532	0.0201461	0.025761	0.0757596	0.118216	0.0098886	0.0100512	0.00469347	0.00541501	0.0114449	0.00302965	0.149609	0.0791789	0.153151	0	0	0	0	0	0	0	0	0	0	0	0	0	0	0	0
YNP_Virus_vOTUs.Creek_2_scaffold_16135_c1	0.00146441	0.000481204	0.000736583	0.000773569	0.000116655	0.00273268	0.00260967	0.00144692	0.00129306	0.00126435	0.00155183	0.00039958	0.00055939	0.000307201	6.11226e-05	1.90634e-05	2.46277e-05	3.70394e-05	0.000102888	4.01023e-05	4.0048e-06	2.46558e-05	7.6051e-06	0	1.85852e-05	0	1.21056e-05	0.000115108	3.02944e-05	6.61078e-05
YNP_Virus_vOTUs.Creek_2_scaffold_16151_c1	7.07418e-05	0.000725964	6.64791e-05	0	0	0	2.65484e-05	0	0	0	4.5333e-06	0	0	0	0	0	0	0	0	0	0	0	0	0	0	0	0	0	0	0
YNP_Virus_vOTUs.Creek_2_scaffold_16508_c1	0.000122893	0.000298631	0.000822675	0.000222213	0.00130533	0	4.2412e-05	1.42976e-05	4.0686e-06	6.9377e-06	0	0.000274011	0.000708403	0.000816193	0	0	0	0	0	0	0	0	0	0	0	0	0	0	0	0
YNP_Virus_vOTUs.Creek_2_scaffold_16555_c1	0.000817816	0.000706926	0.000418842	0.00153983	0.0054668	0.000149445	0.000271306	0.00051299	0.000104748	0.000243516	2.08421e-05	0.00323296	0.00286676	0.00272762	0	0	0	0	0	0	0	0	0	0	0	0	0	0	0	0
YNP_Virus_vOTUs.Creek_2_scaffold_16627_c1	9.44399e-05	0	2.67557e-05	0	0	5.8234e-06	0	2.53569e-05	0	0	0	0.000268943	0.000181971	0.000722406	0	0	0	0	0	0	0	0	0	0	0	0	0	0	0	0
YNP_Virus_vOTUs.Creek_2_scaffold_16741_c1	3.98778e-05	0	6.49553e-05	0	0	0.000155177	0.000131653	0.000411394	6.18211e-05	0.000105996	0.000289792	0.000147883	9.68789e-05	0.000169209	0.000318149	0.0002196	0.000401583	0.000366471	0.00109916	0.00097992	0.000369854	0.000663426	0.000303847	0.000238988	0.00072142	0.000884951	0.00061694	0.00086623	0.00112283	0.000706513
YNP_Virus_vOTUs.Creek_2_scaffold_16910_c1	0	0	0	0	0	0	0	0	0	0	0	0	0	0	0	0	0	0	0	0	0	0	0	0	0	0	0	0	0	0
YNP_Virus_vOTUs.Creek_2_scaffold_16980_c1	0.0058132	0.0076004	0.00297253	0.00622644	0.00605916	8.93369e-05	0.000251417	0.000399363	0.000452916	0.000725596	1.95521e-05	0.00299816	0.00288232	0.00171502	0	0	0	0	0	0	0	1.49287e-05	0	0	0	0	0	2.8651e-06	0	0
YNP_Virus_vOTUs.Creek_2_scaffold_17305_c1	0	0	1.1184e-05	5.952e-06	0	5.7429e-06	0	0	0	7.4209e-06	0	5.39712e-05	6.394e-06	3.27535e-05	0	0	0	0	0	0	0	0	0	0	0	0	0	0	0	0
YNP_Virus_vOTUs.Creek_2_scaffold_17361_c1	0	0	0	0	0	0	0	0	0	0	0	0	0	0	0	0	0	0	0	0	0	0	0	0	0	0	0	0	0	0
YNP_Virus_vOTUs.Creek_2_scaffold_17485_c1	0.000272707	0.00090138	0.000343301	0.000502245	0.000868427	1.72032e-05	3.34846e-05	9.38945e-05	8.42149e-05	4.52009e-05	8.8049e-06	0.000194386	0.000189713	0.000194753	0	0	0	0	0	0	0	0	0	0	0	0	0	0	7.768e-06	0
YNP_Virus_vOTUs.Creek_2_scaffold_17489_c1	0.000307511	0.00122204	0.000893508	0.00108713	0.000240552	1.10597e-05	7.9294e-06	0	1.62994e-05	0	0	0.000291739	0.00120638	0.00130747	0	0	0	0	0	0	0	0	0	0	0	0	0	0	0	0
YNP_Virus_vOTUs.Creek_2_scaffold_17590_c1	6.07445e-05	0.000551296	0	0.00106484	0	0	0	0	0	0	0	5.28907e-05	0.000240805	0	0	0	0	0	0	0	0	0	0	0	0	0	0	0	0	0
YNP_Virus_vOTUs.Creek_2_scaffold_17667_c1	0	0	0	0	0	0	0	0	0	0	0	0	0	0	0	0	0	0	0	0	0	0	0	0	0	0	0	0	0	0
YNP_Virus_vOTUs.Creek_2_scaffold_17969_c1	0.0014116	0.000812782	0.00119555	0.000953196	0.00384353	0.000306403	0.000613949	0.000369639	0.000159336	0.000251511	5.69111e-05	0.00229739	0.00130383	0.00346602	0	0	0	0	0	0	0	0	0	0	0	0	0	0	0	0
YNP_Virus_vOTUs.Creek_2_scaffold_18093_c1	0	0	3.06023e-05	0	0	1.3111e-06	2.31367e-05	0	2.9169e-06	5.441e-06	0	1.64889e-05	5.0185e-05	0	0	0	0	0	0	0	0	0	0	0	0	0	0	0	0	0
YNP_Virus_vOTUs.Creek_2_scaffold_18116_c1	0.000321046	0.000708397	5.02347e-05	0.000763535	0.000323256	0	5.2685e-06	0	2.4029e-05	5.3439e-06	3.4332e-06	0.000306444	0.000294379	0.000900705	0	0	0	0	0	0	0	0	0	0	0	0	0	0	0	0
YNP_Virus_vOTUs.Creek_2_scaffold_18161_c1	0	0	0.000142513	0	0	0	0	0	3.70644e-05	0	8.4893e-06	0.000141149	7.91585e-05	3.86767e-05	0	0	0	0	0	0	0	0	0	0	0	0	0	0	0	0
YNP_Virus_vOTUs.Creek_2_scaffold_18164_c1	5.5108e-05	9.46879e-05	8.92202e-05	8.3026e-06	0	0	0	0	0	0	0	2.78223e-05	6.65259e-05	3.61392e-05	0	0	0	0	0	0	0	0	0	0	0	0	0	0	0	0
YNP_Virus_vOTUs.Creek_2_scaffold_18182_c1	0.00831484	0.0105986	0.00704012	0.0121072	0.000171391	4.3277e-06	1.77162e-05	0	0.000330952	6.4368e-06	0	0.00371524	0.00617956	0.00179689	0	0	0	0	0	0	0	0	0	0	0	0	0	0	0	0
YNP_Virus_vOTUs.Creek_2_scaffold_18210_c1	0.000195987	0	0.00118925	0.000979088	0.000429339	0.000244507	3.5297e-05	3.30428e-05	4.89094e-05	6.67197e-05	0	0.00174475	0.00204671	0.00167643	0	0	0	0	0	0	0	0	0	0	0	0	0	0	0	0
YNP_Virus_vOTUs.Creek_2_scaffold_18382_c1	0.00108658	0.00251948	0.00228114	0.00222161	0.00161628	0.000304989	5.81329e-05	0.000527389	0.000255385	0.000321873	5.91176e-05	0.00221193	0.00103288	0.00131872	0	0	0	0	9.6012e-05	0	0	0	0	0	0	0	0	4.43801e-05	1.67419e-05	0
YNP_Virus_vOTUs.Creek_2_scaffold_18788_c1	0.00167332	0.000708428	0.00055328	0.000354521	0.00173765	0	0	0.00035403	1.45387e-05	0	0	0.000746441	0.00126304	0	0	0	0	0	0	0	0	0	0	0	0	0	0	0	0	0
YNP_Virus_vOTUs.Creek_2_scaffold_18834_c1	0	0	8.96725e-05	0	0.00217656	0	0.000168435	3.28794e-05	0	4.19977e-05	0	0.00027254	0.000144149	0	0	0	0	0	0	0	0	0	0	0	0	0	0	0	0	0
YNP_Virus_vOTUs.Creek_2_scaffold_18871_c1	0.0795921	0.107863	0.0903766	0.350267	0.959174	0.0525715	0.0545525	0.0893768	0.11327	0.0668464	0.0177592	1.00283	0.513826	0.726998	0	0	0	0	0	0	0	0	0	0	0	0	0	0	0	0
YNP_Virus_vOTUs.Creek_2_scaffold_19360_c1	7.71267e-05	0.000185658	0.000102854	0.000121682	0	0	0	0	0	0	0	4.96577e-05	0.000242474	0.000266135	0	0	0	0	0	0	0	0	0	0	0	0	0	0	0	0
YNP_Virus_vOTUs.Creek_2_scaffold_2917_c2	0.0138311	0.0206251	0.0105175	0.022236	0.13972	0.00365267	0.00544154	0.00830435	0.00283229	0.00453923	0.00103435	0.0511013	0.0300872	0.0700459	0	0	0	0	3.71682e-05	0	0	0	0	0	0	0	0	0	0	0
YNP_Virus_vOTUs.Creek_2_scaffold_3786_c1	0.000239115	9.29825e-05	0.000157963	0.000304846	0.000702421	1.04997e-05	2.8234e-05	7.11276e-05	4.00721e-05	4.30984e-05	3.76269e-05	0.000581377	0.00065354	0.00125964	0	0	0	0	0	0	0	0	0	0	0	0	0	0	0	0
YNP_Virus_vOTUs.Creek_2_scaffold_4301_c1	0.00187895	0.00617879	0.00256643	0.0017304	0.000887239	3.55865e-05	7.22032e-05	0	5.25317e-05	0	0	0.00246496	0.00290172	0.00520168	0	0	0	0	0	0	0	0	0	0	0	0	0	0	0	0
YNP_Virus_vOTUs.Creek_2_scaffold_4504_c1	0.000407252	0.00123345	0.000990233	0.00104951	0.00216595	5.88205e-05	3.85854e-05	0	1.88539e-05	9.13497e-05	1.22109e-05	0.00155899	0.00280517	0.00502928	0	0	0	0	0	0	0	0	0	0	0	0	0	0	0	0
YNP_Virus_vOTUs.Creek_2_scaffold_5003_c1	8.00323e-05	6.7811e-05	0.000569703	0.000548373	0.000503463	5.15061e-05	0.000105584	0.00013293	1.14971e-05	0.000136572	8.01e-06	0.00151212	0.00140392	0.000362725	0	0	0	0	0	0	0	0	0	0	0	0	0	0	0	0
YNP_Virus_vOTUs.Creek_2_scaffold_5240_c1	0.00186071	0.00265347	0.00199842	0.0019593	0.00655042	0.000274125	1.44182e-05	0.00126204	0	0.000132113	7.4523e-06	0.001781	0.00320873	0.00272036	0	0	0	0	0	0	0	0	0	0	0	0	0	0	0	0
YNP_Virus_vOTUs.Creek_2_scaffold_5603_c1	4.44448e-05	0.000214722	5.13313e-05	0.000205338	0.00217073	3.97944e-05	1.21486e-05	2.2068e-05	3.52182e-05	8.8751e-06	9.4795e-06	0.000800036	0.000196033	0.00126173	0	0	0	0	0	0	0	0	0	0	0	0	0	0	0	0
YNP_Virus_vOTUs.Creek_2_scaffold_5748_c1	0.000351534	6.23407e-05	0.000251732	9.43141e-05	0.00173714	4.65157e-05	0.000126737	3.564e-06	0.000102972	0.000124124	9.4411e-06	0.000729522	0.000556305	0.00115454	0	0	0	0	0	0	0	0	0	0	0	0	0	0	0	0
YNP_Virus_vOTUs.Creek_2_scaffold_5957_c1	0.00920153	0.0151853	0.00818276	0.00682857	0.0101641	0.0015986	0.000561749	0.00365469	0.00209535	0.00120322	0.000474463	0.0043345	0.00862415	0.00748358	9.908e-06	8.62619e-05	3.23824e-05	4.74691e-05	8.7404e-06	3.28206e-05	0.000309833	9.56427e-05	0.000617161	0.000861278	3.46612e-05	0.000164926	2.70344e-05	3.83491e-05	1.28361e-05	0
YNP_Virus_vOTUs.Creek_2_scaffold_5966_c1	0.000230829	9.9644e-05	1.96296e-05	0.000192216	5.42398e-05	0	0	1.95703e-05	1.83964e-05	0	0	0.000142431	0.000218562	4.3423e-05	0	0	0	0	0	0	0	0	0	0	0	0	0	0	0	0
YNP_Virus_vOTUs.Creek_2_scaffold_6650_c1	4.68406e-05	0.000135711	1.41159e-05	8.55923e-05	8.507e-05	8.109e-07	4.51515e-05	7.92535e-05	1.117e-06	1.0483e-06	0	0.000100514	0.000250466	0.000177361	0	0	0	0	0	0	0	0	0	0	0	0	0	0	0	0
YNP_Virus_vOTUs.Creek_2_scaffold_7076_c1	0.00182152	0.00156349	0.00105894	0.00173953	0.0027466	3.43146e-05	8.73394e-05	4.24247e-05	0.000165978	1.77741e-05	6.9753e-06	0.00158641	0.000867592	0.00048747	0	0	0	0	0	0	0	7.9486e-06	0	0	0	0	0	1.32633e-05	1.4353e-06	0
YNP_Virus_vOTUs.Creek_2_scaffold_7735_c1	0.000337799	0.00132448	0.00185284	0.00180811	0.0124815	0.000126383	0.000322317	0.000313264	0.000339763	0.000245127	0.000121241	0.00843777	0.00543202	0.00535039	0	0	0	0	0	0	0	0	0	0	0	0	0	0	0	0
YNP_Virus_vOTUs.Creek_2_scaffold_8303_c1	0	0	0	0	0	0	0	0	2.18081e-05	0	0	0	0	0	0	0	0	0	0	0	0	0	0	0	0	0	0	0	0	0
YNP_Virus_vOTUs.Creek_2_scaffold_8378_c1	0.000345211	0.000122449	6.67463e-05	0.000918885	0.00228138	5.87642e-05	5.0767e-05	0	0.000101555	0.000147622	5.23706e-05	0.00239402	0.00105012	0.00189533	0	0	0	0	0	0	0	0	0	0	0	0	0	0	0	0
YNP_Virus_vOTUs.Creek_2_scaffold_8647_c1	0.000184663	0	0.000356864	0	0	0.000400218	0.000379571	0.000892155	0.000355701	0.000128284	0.00015821	8.69912e-05	4.86485e-05	0	0	0	0	0	0	0	0	0	0	0	0	0	0	0	0	0
YNP_Virus_vOTUs.Creek_2_scaffold_8662_c1	0	0	0	3.31744e-05	0	0	0	2.5562e-06	0	0	0	0	0	0	0	0	0	0	0	0	0	0	0	0	0	0	0	0	0	0
YNP_Virus_vOTUs.Creek_2_scaffold_9079_c1	0	0	0	0	0	0	0	0	0	0	0	1.0735e-05	0	1.12109e-05	0	0	0	0	0	0	0	0	0	0	0	0	0	0	0	0
YNP_Virus_vOTUs.Creek_2_scaffold_9811_c1	0.000140637	9.37933e-05	0.000226876	4.03995e-05	8.71725e-05	4.0879e-06	2.5774e-05	7.6199e-06	1.6889e-05	8.25717e-05	3.6925e-06	0.000874862	0.000217369	0.00021012	0	0	0	0	0	0	0	0	0	0	0	0	0	0	0	0
YNP_Virus_vOTUs.Creek_2_scaffold_9923_c1	0.000114941	7.08208e-05	8.4968e-05	0.00056023	0.00265475	0	2.4907e-06	0	7.95529e-05	0	0	0.00152811	0.00293307	0.00133767	0	0	0	0	0	0	0	0	0	0	0	0	0	0	0	0
YNP_Virus_vOTUs.Creek_3_scaffold_10126_c1	0.00018866	0	0	7.91192e-05	0	0	0	0	0	0	0	0.000176195	1.18283e-05	0.0018726	0	0	0	0	0	0	0	0	0	0	0	0	0	0	0	0
YNP_Virus_vOTUs.Creek_3_scaffold_10216_c1	0.00135989	0.00440046	0.00050053	0.00162128	0.00710682	9.90639e-05	4.2116e-05	0.00102322	0.000100955	0.000139237	0	0.0073896	0.00452641	0.00226667	0	0	0	0	0	0	0	0	0	0	0	0	0	0	0	0
YNP_Virus_vOTUs.Creek_3_scaffold_10291_c1	0.00157509	0.00223885	0.000416855	0.00198904	0.0102972	0.000464714	0.000168915	0.000825212	0.000250609	0.000347704	5.43848e-05	0.00494657	0.00342829	0.0081384	0	0	0	0	0	0	0	0	0	0	0	0	0	0	0	0
YNP_Virus_vOTUs.Creek_3_scaffold_10307_c1	0.00207746	0.00134715	0.00206492	0.00222923	0.0104466	0.00180516	0.00256384	0.000463921	0.000223896	0.00157981	0.000567892	0.00503941	0.0068856	0.0164235	0	0	0	0	0	0	0	0	0	0	0	0	0	0	0	0
YNP_Virus_vOTUs.Creek_3_scaffold_10366_c1	0.00051618	0.00239575	0.00150081	0.00262059	0.00375546	0.000140524	7.981e-05	0.000352304	6.49312e-05	0.000160112	6.8743e-06	0.00400343	0.00560519	0.00590429	0	0	0	0	0	0	0	0	0	0	0	0	0	0	0	0
YNP_Virus_vOTUs.Creek_3_scaffold_10573_c1	0.000260675	0.00135559	0.00114612	0.000702237	0.00111434	3.86346e-05	0.000100688	0	2.8497e-06	0	1.59511e-05	0.00118173	0.00139965	0.000871655	0	0	0	0	0	0	0	0	0	0	0	0	0	0	0	0
YNP_Virus_vOTUs.Creek_3_scaffold_10629_c1	0.00306673	0.0028943	0.00231581	0.00243173	0.00672306	0.00068244	0.0012001	0.00112974	0.00024522	0.000568584	0	0.00383735	0.00219453	0.00636302	0	0	0	0	0	0	0	0	0	0	0	0	0	0	0	0
YNP_Virus_vOTUs.Creek_3_scaffold_10875_c1	4.34109e-05	0	1.65984e-05	0.000484434	0.0036408	0	7.0997e-06	0	0	0	0	4.24561e-05	0.000567037	1.4623e-05	0	0	0	0	0	0	0	0	0	0	0	0	0	0	0	0
YNP_Virus_vOTUs.Creek_3_scaffold_11226_c1	0.00311816	0.00124489	0.00173803	0.00251099	0.00615508	0.000177413	0.00140815	0.000864831	0.000454994	0.000250211	0.000154273	0.00430814	0.0031093	0.00350035	0	0	0	0	0	0	0	0	0	0	0	0	0	0	0	0
YNP_Virus_vOTUs.Creek_3_scaffold_11402_c1	0.000944089	0.00118801	0	0.00102551	0.0104237	0.000305625	0.000497601	0.00130283	0.000170666	0.000795473	9.88815e-05	0.00587319	0.00318922	0.00432985	0	0	0	0	0	0	0	0	0	0	0	0	0	0	0	0
YNP_Virus_vOTUs.Creek_3_scaffold_11429_c1	0.000142025	0.000420211	0.000537223	0.000869815	0	0	0	0	0	0	0	7.5781e-05	0.000119252	3.61917e-05	0	0	0	0	0	0	0	0	0	0	0	0	0	0	4.9286e-06	0
YNP_Virus_vOTUs.Creek_3_scaffold_11454_c1	0	0	0	0	0	0	0	0	0	0	0	0	0	0	0	0	0	0	0	0	0	0	0	0	0	0	0	0	0	0
YNP_Virus_vOTUs.Creek_3_scaffold_11769_c1	0.000443097	0.000396407	5.45808e-05	0.000923695	0.00286657	8.50166e-05	5.12476e-05	9.11348e-05	2.5725e-05	0.000149283	2.01405e-05	0.00103501	0.000821365	0.000587609	0	0	0	0	0	0	0	0	0	0	0	0	0	0	0	0
YNP_Virus_vOTUs.Creek_3_scaffold_11789_c1	0	0	0.000103299	0	0.000115703	0	0	0	0	0	0	0	0	0	0	0	0	0	0	0	0	0	0	0	0	0	0	0	0	0
YNP_Virus_vOTUs.Creek_3_scaffold_11825_c1	7.86591e-05	3.92883e-05	0.000262016	9.60777e-05	0.000276147	2.9214e-06	0	0	0	3.7456e-06	0	0.00019978	0.000360276	0.000189522	0	0	0	0	0	0	0	0	0	0	0	0	0	0	0	0
YNP_Virus_vOTUs.Creek_3_scaffold_12086_c1	0.000452406	0.00159779	0.000291766	0.00150816	0.00655331	2.71879e-05	5.86684e-05	0.000247693	0.00017163	8.41271e-05	5.91635e-05	0.00542054	0.00235588	0.00069711	0	0	0	0	0	0	0	0	0	0	0	0	0	0	0	0
YNP_Virus_vOTUs.Creek_3_scaffold_12105_c1	0.000853372	0.00148164	0.00030403	0	0.0102892	0.000242156	8.42174e-05	6.41129e-05	0.000150208	0	4.50566e-05	0.00398375	0.000724348	0.00450459	0	0	0	0	0	0	0	0	0	0	0	0	0	0	0	0
YNP_Virus_vOTUs.Creek_3_scaffold_12125_c1	0.00233391	0.00265713	0.000484898	0.00240208	0.00603103	0.000314576	0.000321376	0.000933498	0.000229809	0.000485763	6.62175e-05	0.005745	0.00417808	0.00221465	0	0	0	0	0	0	0	0	0	0	0	0	0	0	0	0
YNP_Virus_vOTUs.Creek_3_scaffold_12126_c1	2.15195e-05	0	1.82131e-05	8.31937e-05	0.000159243	2.2723e-06	4.517e-06	5.7173e-06	2.2864e-06	1.90884e-05	4.3472e-06	0.00011664	8.08171e-05	3.91829e-05	0	0	0	0	0	0	0	0	0	0	0	0	0	0	0	0
YNP_Virus_vOTUs.Creek_3_scaffold_12273_c1	0.00029771	0.00159685	0.00134074	0.00118731	0.0030054	6.5008e-06	1.4371e-05	0	0	4.95327e-05	0	0.000933778	0.00160676	0.00210559	0	0	0	0	0	0	0	0	0	0	0	0	0	0	0	0
YNP_Virus_vOTUs.Creek_3_scaffold_12375_c1	0.000488841	0.00109202	0.000237738	0.00109172	0.00526473	3.76857e-05	0.000213398	0.000354047	0.000116628	0.000378511	1.40348e-05	0.00284234	0.00134835	0.00213502	0	0	0	0	0	0	0	0	0	0	0	0	0	0	0	0
YNP_Virus_vOTUs.Creek_3_scaffold_12514_c1	0.000133159	0.000614713	0.000457833	0.000255412	0.00105777	0	0	0	0	4.05495e-05	0	0.00251356	0.00305872	0.00238677	0	0	0	0	0	0	0	0	0	0	0	0	0	0	0	0
YNP_Virus_vOTUs.Creek_3_scaffold_12782_c1	0.00149326	0.000627024	0.000273719	0.0017774	0.00758097	0.000135914	0.000452854	0.000633224	4.53926e-05	0.000203008	0.000110143	0.00315125	0.00276627	0.00185838	0	0	0	0	0	0	0	0	0	0	0	0	0	0	0	0
YNP_Virus_vOTUs.Creek_3_scaffold_12786_c1	0.00262416	0.00469051	0.0031807	0.00539786	0.00486305	7.86316e-05	2.75405e-05	0	0	7.21543e-05	4.6391e-06	0.00493458	0.00786512	0.00299653	0	0	0	0	0	0	0	0	0	0	0	0	0	0	0	0
YNP_Virus_vOTUs.Creek_3_scaffold_12896_c1	0.000394061	0.000441204	0.000200211	0.000694493	0.00193598	6.45079e-05	7.9533e-05	9.12578e-05	3.29652e-05	0.000108137	3.61064e-05	0.00141796	0.000891974	0.000720815	0	0	0	0	0	0	0	0	0	0	0	0	0	0	0	0
YNP_Virus_vOTUs.Creek_3_scaffold_13062_c1	0.0067399	0.0123132	0.00568954	0.00739592	0.0164342	0.000222527	0.00029829	0.000483167	0.000128534	0.000235805	0.000140264	0.00968292	0.0127142	0.0160706	0	0	0	0	0	0	0	0	0	0	0	0	0	0	0	0
YNP_Virus_vOTUs.Creek_3_scaffold_13098_c1	0	0.000590941	0.000125376	0.000277227	0.000674457	0	0	0	2.3656e-06	0	7.5996e-06	0.000813551	0.000288546	0.00331948	0	0	0	0	0	0	0	0	0	0	0	0	0	0	0	0
YNP_Virus_vOTUs.Creek_3_scaffold_13313_c1	0.00967461	0.00640432	0.000865906	0.00744796	0.0134643	0.00096865	0.000872445	0.000859598	0.000235181	0.000963387	0.000164065	0.0301642	0.0166288	0.00916502	0	0	0	0	0	0	0	0	0	0	0	0	0	0	0	0
YNP_Virus_vOTUs.Creek_3_scaffold_13567_c1	0.000116695	0.00050871	0.000338519	0.000627312	0	1.67486e-05	0	0	5.07867e-05	6.9788e-06	0	0.000315225	0.000672544	0.000940631	0	0	0	0	0	0	0	0	0	0	0	0	0	0	0	0
YNP_Virus_vOTUs.Creek_3_scaffold_13587_c1	0.000100273	0.00121418	2.22819e-05	0.000225078	0.000406395	1.6358e-06	1.26115e-05	0.000660375	0	4.07479e-05	1.64267e-05	0.00126275	0.000539525	0.00161335	0	0	0	0	0	0	0	0	0	0	0	0	0	0	0	0
YNP_Virus_vOTUs.Creek_3_scaffold_13648_c1	0.000482247	0.000130574	0.000744735	8.59744e-05	7.23197e-05	0.00195526	0.00165652	0.00114147	0.00104749	0.000831641	0.000771349	0.000265709	0.00031328	0.000425734	0	0	1.79773e-05	0	3.63155e-05	7.6067e-06	0	0	0	0	0	0	0	3.7737e-05	1.7401e-05	1.2992e-05
YNP_Virus_vOTUs.Creek_3_scaffold_13668_c1	5.89997e-05	0.000219302	6.17426e-05	0.000219761	0.000416323	7.2881e-06	3.2552e-06	0	2.5654e-06	3.09466e-05	9.7052e-06	0.000237798	0.000192595	0.000241464	0	0	0	0	0	0	0	0	0	0	0	0	0	0	0	0
YNP_Virus_vOTUs.Creek_3_scaffold_13710_c1	4.73037e-05	0.00143696	0	8.41925e-05	0.00606899	0	2.3028e-06	1.7123e-05	5.2105e-06	0.000329423	0.000329249	0.00154611	0.000617517	0.000169133	0	0	0	0	0	0	0	0	0	0	0	0	0	0	0	0
YNP_Virus_vOTUs.Creek_3_scaffold_13808_c1	0.0434669	0.0556674	0.0519272	0.0328563	0.00288924	0.0164063	0.0200385	0.0122295	0.0147489	0.0159747	0.0176304	0.0265603	0.0487566	0.0143498	0.00574185	0.00103589	0.00613874	0.00421672	0.00551959	0.0034851	0.00249327	0.00195094	0.00377798	0.00232918	0.0010021	0.00147046	0.00119055	0.00682132	0.00498257	0.00238139
YNP_Virus_vOTUs.Creek_3_scaffold_13830_c1	0	0	0	0	0	0	0	0	0	6.6836e-06	0	0	0	5.96409e-05	0	0	0	0	0	0	0	0	0	0	0	0	0	0	0	0
YNP_Virus_vOTUs.Creek_3_scaffold_13853_c1	0.000819831	0.000174577	0.000858138	0.0014013	0.000509701	5.8705e-06	0	0	0	0	0	0.000216461	0.000744297	0	0	0	0	0	0	0	0	0	0	0	0	0	0	0	0	0
YNP_Virus_vOTUs.Creek_3_scaffold_14357_c1	0.00108413	0.00188711	0.00148827	0.00402784	0	1.52652e-05	0	0	0	0	0	0.00012227	0.000420977	0	0	0	0	6.4431e-06	0	0	0	0	0	0	0	0	0	0	0	0
YNP_Virus_vOTUs.Creek_3_scaffold_15056_c1	0.00312122	0.000381085	0.00116912	0.00101218	0.000827625	0.00365223	0.00385201	0.00382784	0.00661823	0.00424896	0.00339671	0.00272387	0.00386144	0.0109878	8.08767e-05	3.94678e-05	0.000138113	0.000140252	0.000196659	2.61792e-05	9.33744e-05	6.67547e-05	0	0	0	0	3.29598e-05	0.000231309	0.000160326	0.000172682
YNP_Virus_vOTUs.Creek_3_scaffold_16183_c1	0.000328953	0.000359853	3.11086e-05	0.000273506	0.00171821	2.1193e-05	6.44706e-05	0.000160556	1.19583e-05	7.57958e-05	5.4205e-06	0.0012523	0.00055432	0.00043394	0	0	0	0	0	0	0	0	0	0	0	0	0	0	0	0
YNP_Virus_vOTUs.Creek_3_scaffold_16208_c1	0.00166634	0.00248026	0.000639305	0.00212622	0.0155871	0.000417155	0.000224628	0.00106426	9.79971e-05	0.000579112	0.000189445	0.00696472	0.00365771	0.00334591	0	0	0	0	0	0	0	0	0	0	0	0	0	0	0	0
YNP_Virus_vOTUs.Creek_3_scaffold_16288_c1	0.000126076	0.000274615	0.00026482	0.000377163	0	0	0	0	0	0	1.13007e-05	0.000458507	0.000366798	0.0001751	0	0	0	0	0	0	0	0	0	0	0	0	0	0	0	0
YNP_Virus_vOTUs.Creek_3_scaffold_16349_c1	0	0	0	0	0	0	0	0	0	0	0	0	0	0	0	0	0	0	0	0	0	0	0	0	0	0	0	0	0	0
YNP_Virus_vOTUs.Creek_3_scaffold_16438_c1	0.000125989	0.000295155	0.000247088	0.000260797	0	0	1.66916e-05	0	1.11316e-05	2.61794e-05	7.9368e-06	0.000388333	0.000611281	0.00108146	0	0	0	0	0	0	0	0	0	0	0	0	0	0	0	0
YNP_Virus_vOTUs.Creek_3_scaffold_16561_c1	0.00181636	0.0010245	0.000470374	0.00194764	0.0103258	0.000754119	0.000407984	0.00162949	0.000248161	0.000357751	3.95526e-05	0.00319994	0.00162595	0.00718241	0	0	0	0	0	0	0	0	0	0	0	0	0	0	0	0
YNP_Virus_vOTUs.Creek_3_scaffold_16765_c1	0.00199363	0.00224348	0.00103894	0.00101787	0.00137377	9.15796e-05	6.22102e-05	2.39194e-05	0.000110489	8.30585e-05	1.04237e-05	0.0011738	0.00108343	0.000517016	0	0	0	0	0	0	0	0	0	0	0	0	0	0	0	0
YNP_Virus_vOTUs.Creek_3_scaffold_16871_c1	9.65378e-05	3.26885e-05	3.30829e-05	0.000210285	0.000887111	2.65814e-05	1.69062e-05	8.03662e-05	0	3.96504e-05	2.169e-06	0.000390529	0.000311539	0.000474773	0	0	0	0	0	0	0	0	0	0	0	0	0	0	0	0
YNP_Virus_vOTUs.Creek_3_scaffold_16873_c1	0	0	0	0	0	0	0	0	0	0	0	0	3.10746e-05	0	0	0	0	0	0	0	0	0	0	0	0	0	0	0	0	0
YNP_Virus_vOTUs.Creek_3_scaffold_17160_c1	3.42952e-05	0	8.99889e-05	0.00012451	0.000561561	4.0239e-06	6.53325e-05	1.13818e-05	0	0	3.1135e-06	7.33237e-05	5.23851e-05	0.000149374	0	0	0	0	0	0	0	0	0	0	0	0	0	0	0	0
YNP_Virus_vOTUs.Creek_3_scaffold_17171_c1	0.000374718	0.00127832	0.000266352	0.000882878	0.00792733	0.000220877	0.000102044	0.000309973	6.91324e-05	0.000232269	3.15838e-05	0.00122745	0.00148071	0.00150078	0	0	0	0	0	0	0	0	0	0	0	0	0	0	0	0
YNP_Virus_vOTUs.Creek_3_scaffold_17662_c1	4.41759e-05	5.1221e-05	4.94947e-05	2.73182e-05	0.000338997	0	0	0	0	0	0	0.000101086	0.000130086	0.000221364	0	0	0	0	0	0	0	0	0	0	0	0	0	0	0	0
YNP_Virus_vOTUs.Creek_3_scaffold_17702_c1	0.000278971	0.00014462	0.0011323	0.000441168	0	0	0	0	0	0	0	0.000809773	0.00145744	0.000151662	0	0	0	0	0	0	0	0	0	0	0	0	0	0	0	0
YNP_Virus_vOTUs.Creek_3_scaffold_17739_c1	8.99452e-05	0	0.000287703	0.000594648	0.00123417	0.000101961	0.000117397	0	0	4.8306e-06	0	0.000346447	0.000103711	0.00143287	0	0	0	0	0	0	0	0	0	0	0	0	0	0	0	0
YNP_Virus_vOTUs.Creek_3_scaffold_18236_c1	2.97513e-05	0.000121646	1.17815e-05	1.29591e-05	1.87422e-05	0	1.84674e-05	1.3626e-06	1.56447e-05	2.00758e-05	0	5.84053e-05	4.72583e-05	5.25565e-05	0	0	0	0	0	0	0	0	0	0	0	0	0	0	0	0
YNP_Virus_vOTUs.Creek_3_scaffold_18291_c1	0.000301162	0.000750134	0.000560979	0.000541567	0	2.27573e-05	0	6.12349e-05	4.57618e-05	7.2442e-06	0	8.18436e-05	0.000108124	0.000141848	0	0	0	0	0	0	0	0	0	0	0	0	0	0	0	0
YNP_Virus_vOTUs.Creek_3_scaffold_18310_c1	0.000654075	0.00233794	0.000180437	0.0018167	0.00914158	0.00011784	0.000135637	0.000156406	6.08732e-05	0.000520148	1.64557e-05	0.00512603	0.00313084	0.00689544	0	0	0	0	0	0	0	0	0	0	0	0	0	0	0	0
YNP_Virus_vOTUs.Creek_3_scaffold_18413_c1	0.000190368	0.000343956	0.000302517	0.00024844	0.000300592	0	0	0	0	0	0	0.000364205	0.000456684	0.000288386	0	0	0	0	0	0	0	0	0	0	0	0	0	0	0	0
YNP_Virus_vOTUs.Creek_3_scaffold_18433_c1	2.57365e-05	0.000151618	0.000170314	7.98787e-05	0	0	0	0	3.4504e-06	0	0	0.000158547	2.21665e-05	0.000111937	0	0	0	0	0	0	0	0	0	0	0	0	0	0	0	0
YNP_Virus_vOTUs.Creek_3_scaffold_18525_c1	0.00494634	0.00320535	0.00304304	0.00193546	0.00796424	0	0	0	0	7.861e-06	0	0.00469067	0.00959581	0.00569805	0	0	0	0	0	0	0	0	0	0	0	0	0	0	0	0
YNP_Virus_vOTUs.Creek_3_scaffold_18573_c1	0.00210002	0.00408733	0.00399951	0.00864627	0	7.81024e-05	0	0	2.44993e-05	3.06766e-05	0	0.00026401	0.000804625	0.000786164	0	0	0	0.000106148	6.04935e-05	0	0	0	0	0	4.7162e-05	0	0	0	0	0
YNP_Virus_vOTUs.Creek_3_scaffold_18581_c1	0.000603754	0.000799317	0.000189009	0.00109602	0.00476409	0.000268571	0.000194057	0.000315908	5.35857e-05	0.000134797	4.44215e-05	0.00260708	0.00126049	0.00148158	0	0	0	0	0	0	0	0	0	0	0	0	0	0	0	0
YNP_Virus_vOTUs.Creek_3_scaffold_18706_c1	2.12467e-05	0.00010288	0.000181634	0.000175979	0	0	0	0	0	0	0	0.000217396	0	0	0	0	0	0	0	0	0	0	0	0	0	0	0	0	0	0
YNP_Virus_vOTUs.Creek_3_scaffold_18757_c1	0.000949628	0.000945255	0.00100269	0.00101638	0.00421315	0	0.00013386	3.26736e-05	7.328e-06	3.58517e-05	0.000148094	0.0015794	0.00254437	0.00259615	0	0	0	0	0	0	0	0	0	0	0	0	0	0	0	0
YNP_Virus_vOTUs.Creek_3_scaffold_18764_c1	0	0	0	0	0	0	0	0	0	0	0	0	0	0	0	0	0	0	0	0	0	0	0	0	0	0	0	0	0	0
YNP_Virus_vOTUs.Creek_3_scaffold_18803_c1	0	0	0	9.6734e-06	0	9.0399e-06	2.6934e-06	0	0	0	0	5.43186e-05	0	2.13785e-05	0	0	0	0	0	0	0	0	0	0	0	0	0	0	0	0
YNP_Virus_vOTUs.Creek_3_scaffold_18849_c1	0.000195403	0.000178263	0	0.000104418	0.000825773	3.4421e-05	2.21216e-05	0	4.2657e-06	0.000111393	0	0.000456828	0.000228044	0.000581982	0	0	0	0	0	0	0	0	0	0	0	0	0	0	0	0
YNP_Virus_vOTUs.Creek_3_scaffold_19026_c1	0.000812462	0.00105136	0.00124446	0.000887952	0.00313017	4.01463e-05	2.79092e-05	0	5.1327e-05	0.000125993	5.2311e-06	0.00178285	0.0013049	0.0024392	0	0	0	0	0	0	0	0	0	0	0	0	0	0	0	0
YNP_Virus_vOTUs.Creek_3_scaffold_19041_c1	0	0	0	0	0	2.87244e-05	3.8779e-06	0	0	0	0	6.13802e-05	0	0	0	0	0	0	0	0	0	0	0	0	0	0	0	0	0	0
YNP_Virus_vOTUs.Creek_3_scaffold_19248_c1	6.36859e-05	0.000116789	0.000101615	0	2.29128e-05	2.83806e-05	1.69042e-05	5.49578e-05	2.51242e-05	9.71e-05	8.7903e-06	0.000198748	9.09495e-05	0.000305442	0	0	0	0	0	0	0	0	0	0	0	0	0	0	0	0
YNP_Virus_vOTUs.Creek_3_scaffold_19563_c1	0	0	0.000230533	0.000123728	0	0	0	0	0	0	0	0.000267986	0.000450116	0	0	0	0	0	0	0	0	0	0	0	0	0	0	0	0	0
YNP_Virus_vOTUs.Creek_3_scaffold_19620_c1	2.47037e-05	0	0	0.00012667	0.000268845	3.9187e-06	3.6077e-05	0	1.3141e-06	4.8877e-06	0	0.000178499	0.000102313	2.66922e-05	0	0	0	0	0	0	0	0	0	0	0	0	0	0	0	0
YNP_Virus_vOTUs.Creek_3_scaffold_19841_c1	0.000122427	0.000217208	0.000125209	0.000135655	0.00125209	0	1.33643e-05	2.34203e-05	1.78841e-05	0	0	0.000180663	0.00035907	0.00053019	0	0	0	0	0	0	0	0	0	0	0	0	0	0	0	0
YNP_Virus_vOTUs.Creek_3_scaffold_19941_c1	0.0136532	0.0303785	0.0158628	0.0323786	0.176761	0.00521436	0.00802672	0.0128699	0.00299995	0.00600918	0.000873287	0.0697855	0.0362422	0.101774	0	0	0	0	0	0	0	0	0	0	0	0	0	0	0	0
YNP_Virus_vOTUs.Creek_3_scaffold_19965_c1	0	0	0	0	0	0	0	0	0	0	0	0	0	0	0	0	0	0	0	0	0	0	0	0	0	0	0	0	0	0
YNP_Virus_vOTUs.Creek_3_scaffold_20062_c1	0	0.000121596	8.88026e-05	5.50741e-05	0.000568874	0	0	0	0	0	0	7.1555e-05	0.000125688	0	0	0	0	0	0	0	0	0	0	0	0	0	0	0	0	0
YNP_Virus_vOTUs.Creek_3_scaffold_20288_c1	0.00048926	0.000184664	0	0.00020921	0.00292564	1.52652e-05	8.61582e-05	4.94629e-05	2.5703e-06	4.9873e-06	3.05318e-05	2.31069e-05	9.50388e-05	3.86411e-05	0	0	0	0	0	0	0	0	0	0	0	0	0	0	0	0
YNP_Virus_vOTUs.Creek_3_scaffold_20394_c1	0	0	0	0	0	0	0	0	0	0	0	0	0	0	0	0	0	0	0	0	0	0	0	0	0	0	0	0	0	0
YNP_Virus_vOTUs.Creek_3_scaffold_20721_c1	0	0	0	0.000115369	0.000143335	0	1.27162e-05	0	8.3162e-06	6.7899e-06	0	5.14363e-05	0	0	0	0	0	0	0	0	0	0	0	0	0	0	0	0	0	0
YNP_Virus_vOTUs.Creek_3_scaffold_20953_c1	0	0	0	6.61014e-05	0	1.52319e-05	1.02148e-05	0.00014518	6.204e-06	5.81564e-05	0.000104419	0	0.000104266	0	0	0	0.000130531	0	0.000172169	0	0.00032239	0	2.08554e-05	0	0	0	1.03028e-05	0	0	0.000167304
YNP_Virus_vOTUs.Creek_3_scaffold_20971_c1	0.000601287	0.000389656	0.000964691	0.00213455	0.00159108	5.0862e-05	0	0	1.73217e-05	3.2091e-05	9.60485e-05	0.00177479	0.00290549	0.00405057	0	0	0	0	0	0	0	0	0	0	0	0	0	0	0	0
YNP_Virus_vOTUs.Creek_3_scaffold_21071_c1	0	7.86706e-05	0.000527166	0	0	0	0	7.03292e-05	0	0	0	0.000172851	0.000362194	0	0	0	0	0	0	0	0	0	0	0	0	0	0	0	0	0
YNP_Virus_vOTUs.Creek_3_scaffold_21159_c1	0	7.00113e-05	5.84985e-05	0	0	0	0	0	0	0	0	8.60697e-05	3.06905e-05	2.56816e-05	0	0	0	0	0	0	0	0	0	0	0	0	0	0	0	0
YNP_Virus_vOTUs.Creek_3_scaffold_21255_c1	0	0	0	0	0	0	0	0	0	0	0	0.000184038	0	0	0	0	0	0	0	0	0	0	0	0	0	0	0	0	0	0
YNP_Virus_vOTUs.Creek_3_scaffold_21308_c1	0.00108297	0.00115668	0.00198988	0.00474658	0.0111526	0.000291877	0.000305564	9.58454e-05	0.000275106	0.000477114	8.23174e-05	0.00782628	0.00540215	0.00297489	0	0	0	0	0	0	0	0	0	0	0	0	0	0	0	0
YNP_Virus_vOTUs.Creek_3_scaffold_21447_c1	0.000562278	0.00125256	0.000436305	0.000809343	0	4.83397e-05	7.63827e-05	0.000130048	5.6393e-05	8.73522e-05	1.41621e-05	0.000164203	1.58471e-05	0.000356532	0	0	0	0	0	0	0	0	0	0	0	0	0	0	0	0
YNP_Virus_vOTUs.Creek_3_scaffold_21478_c1	5.13443e-05	0.000257009	0.000135302	0.000260283	0.000825052	3.1909e-05	5.1637e-06	5.39617e-05	1.11433e-05	5.26836e-05	1.51504e-05	0.00066577	0.000444904	0.000586414	0	0	0	0	0	0	0	0	0	0	0	0	2.8023e-06	0	0	0
YNP_Virus_vOTUs.Creek_3_scaffold_21525_c1	0.000508248	0.000541668	0	0.000353979	0.0012166	2.02462e-05	0	1.84451e-05	7.2176e-06	8.44989e-05	1.7262e-05	0.00295852	0.000544695	0.000137596	0	0	0	0	0	0	0	0	0	0	0	0	0	0	0	0
YNP_Virus_vOTUs.Creek_3_scaffold_21843_c1	0.000151185	0	2.98287e-05	2.14631e-05	0.000246704	3.72172e-05	0	0	2.13515e-05	0	0	0.000168881	0.000162176	0	0	0	0	0	0	0	0	0	0	0	0	0	0	0	0	0
YNP_Virus_vOTUs.Creek_3_scaffold_21876_c1	0.000479942	0.0018911	0.000730889	0.00150366	0.000993863	6.43785e-05	0	1.59398e-05	0.000133989	3.53664e-05	4.96559e-05	0.000962815	0.0010569	0.000963051	0	0	0	0	0	0	0	0	0	0	0	0	0	0	0	0
YNP_Virus_vOTUs.Creek_3_scaffold_21935_c1	0.00240177	0.000645831	0.00173747	0.00120889	0.00296686	1.53214e-05	8.18813e-05	0.000109211	3.82704e-05	3.7145e-06	7.2097e-06	0.000995974	0.000331983	0.000310969	0	0	0	0	0	0	0	0	0	0	0	0	0	0	0	0
YNP_Virus_vOTUs.Creek_3_scaffold_21994_c1	0.000308395	0.000744845	0.000309553	0.000701105	0	5.89007e-05	0	1.73909e-05	5.8597e-05	1.46765e-05	0	0.000241925	0.000350518	7.82968e-05	0	0	0	0	0	0	0	0	0	0	0	0	0	0	0	0
YNP_Virus_vOTUs.Creek_3_scaffold_22376_c1	0.000615807	0.0022119	0.000943579	0.00104552	0	0.000596077	0.000147704	0	0.00025307	0.000180913	0.000270822	0.00068868	0.00126304	0	0	0	0	0	0	0	0	0	0	0	0	0	0	0	0	0
YNP_Virus_vOTUs.Creek_3_scaffold_22407_c1	0.00469483	0.00646557	0.00135246	0.00812461	0.0259915	0.000220677	0.000371803	0.00134401	0.000178324	0.000675193	0.000214854	0.0300133	0.0129362	0.0102185	0	0	0	0	0	0	0	0	0	0	0	0	0	0	0	0
YNP_Virus_vOTUs.Creek_3_scaffold_22414_c1	0	0	0.000115267	0.000244112	0	0	0	0	0	0	0	0.000121309	0	0.000458596	0	0	0	0	0	0	0	0	0	0	0	0	0	0	0	0
YNP_Virus_vOTUs.Creek_3_scaffold_22569_c1	0.000741951	0	0.000213717	0.00030514	0.000305664	0	0	0.000114244	1.05061e-05	6.53297e-05	0	0.000652558	0.000512308	0.000630569	0	0	0	0	0	0	0	0	0	0	0	0	0	0	0	0
YNP_Virus_vOTUs.Creek_3_scaffold_22643_c1	0.000128812	0.00021871	9.54858e-05	0.00042143	0.00136043	4.77073e-05	0.000141743	3.92363e-05	3.54578e-05	6.61949e-05	3.1823e-06	0.00061154	0.000572018	0.00107118	0	0	0	0	0	0	0	0	0	0	0	0	0	0	0	0
YNP_Virus_vOTUs.Creek_3_scaffold_22695_c1	5.98784e-05	0.000370175	0.00020741	0.00052824	0	0	0	0	0	0	0	2.25885e-05	5.27363e-05	0	0	0	0	0	0	0	0	0	0	0	0	0	0	0	0	0
YNP_Virus_vOTUs.Creek_3_scaffold_22934_c1	0	0	0	0	0	0	0	0	0	0	0	0	0	0	0	0	0	0	0	0	0	0	0	0	0	0	0	0	0	0
YNP_Virus_vOTUs.Creek_3_scaffold_23025_c1	0.0061735	0.00797831	0.00476716	0.0100347	0.0585146	0.00119307	0.00226123	0.00197772	0.00110311	0.00120261	0.000281531	0.0167519	0.00930777	0.026987	0	0	0	0	0	0	0	0	0	0	0	0	0	0	0	0
YNP_Virus_vOTUs.Creek_3_scaffold_23080_c1	0.000167669	0	0	0.000529786	0.000235396	4.2859e-06	5.2999e-06	1.59358e-05	1.86053e-05	2.28337e-05	0	0.000358424	0.000328409	0.000546402	0	0	0	0	0	0	0	0	0	0	0	0	0	0	0	0
YNP_Virus_vOTUs.Creek_3_scaffold_23101_c1	6.12821e-05	0.000846952	0.000895032	0.000377543	0.0002981	0	3.9655e-05	0.000128077	0	5.89991e-05	0	0.000589924	0.00148822	0.00194009	0	0	0	0	0	0	0	0	0	0	0	0	0	0	0	0
YNP_Virus_vOTUs.Creek_3_scaffold_23121_c1	0.000112195	0.000143975	3.48947e-05	3.84246e-05	4.04958e-05	0	0	0	2.1441e-06	2.55339e-05	0	0.000121133	9.53892e-05	1.47454e-05	0	0	0	0	0	0	0	0	0	0	0	0	0	0	0	0
YNP_Virus_vOTUs.Creek_3_scaffold_23207_c1	7.48635e-05	0.000245636	0.000320113	0	0	0	3.36777e-05	0	0	0	0	0.000430742	0.00112775	0.000397579	0	0	0	0	0	0	0	0	0	0	0	0	0	0	0	0
YNP_Virus_vOTUs.Creek_3_scaffold_23209_c1	0	4.56749e-05	6.44296e-05	3.9354e-05	0	0	0	0	0	0	0	0	1.51503e-05	0	0	0	0	0	0	0	0	0	0	0	0	0	0	0	0	0
YNP_Virus_vOTUs.Creek_3_scaffold_23237_c1	0.00222368	0.0032339	0.00183606	0.0024629	0.0046484	0.000288078	0.000836364	0.000151299	0.000223034	0.000180705	8.50112e-05	0.00311597	0.00121375	0.00215863	0	0	0	0	0	0	0	0	0	0	0	0	0	0	0	0
YNP_Virus_vOTUs.Creek_3_scaffold_23293_c1	0	0	2.69558e-05	5.35863e-05	0.000221011	0	0	0	0	0	0	1.67624e-05	0	9.0393e-06	0	0	0	0	0	0	0	0	0	0	0	0	0	0	0	0
YNP_Virus_vOTUs.Creek_3_scaffold_23349_c1	0.000128335	0.000841209	0.000300827	0.000221869	0.00012812	5.6766e-06	3.4567e-06	0.000241106	1.16983e-05	1.40695e-05	0	6.18926e-05	9.79436e-05	2.55146e-05	0	0	0	0	0	0	0	0	0	0	0	0	0	0	0	0
YNP_Virus_vOTUs.Creek_3_scaffold_23380_c1	6.07445e-05	0.000361288	0.000277694	0.000179062	0.000968136	0	0	0	0	0	9.3565e-06	0.000144344	0.000544617	0.000743133	0	0	0	0	0	0	0	0	0	0	0	0	0	0	0	0
YNP_Virus_vOTUs.Creek_3_scaffold_23463_c1	0.000581922	0.000686515	9.81626e-05	0.00124173	0.00287071	6.83984e-05	0	0.000213289	0	3.18281e-05	2.92931e-05	0.00258863	0.000848936	0.00113581	0	0	0	0	0	0	0	0	0	0	0	0	0	0	0	0
YNP_Virus_vOTUs.Creek_3_scaffold_23588_c1	0	0	0	0.000392702	0	1.16003e-05	8.5214e-05	0	0	2.7033e-05	0	0	0.000201613	0.000479347	0	0	0	0	0	0	0	0	0	0	0	0	0	0	0	0
YNP_Virus_vOTUs.Creek_3_scaffold_23823_c1	0	0.00027992	0.00046342	0.00081479	0.00122072	0	0	8.6955e-06	0.000121366	3.10907e-05	3.76691e-05	0.0004147	0.00054388	0.000161581	0	0	0	0	0	0	0	0	0	0	0	0	0	0	0	0
YNP_Virus_vOTUs.Creek_3_scaffold_24069_c1	7.78544e-05	8.97841e-05	0.000199046	0.000232534	0.000652472	3.81562e-05	2.34877e-05	0	1.29729e-05	2.58501e-05	0	0.000480321	0.000405449	0.000453286	0	0	0	0	0	0	0	0	0	0	0	0	0	0	0	0
YNP_Virus_vOTUs.Creek_3_scaffold_4064_c1	0.000385182	0.000287532	0.000186927	0.000477342	0.0005962	6.0336e-06	0	5.6925e-06	7.0556e-06	5.5294e-05	0	0.000211311	0	0.000117418	0	0	0	0	0	0	0	0	0	0	0	0	0	0	0	0
YNP_Virus_vOTUs.Creek_3_scaffold_4419_c1	0	0	3.65627e-05	2.43641e-05	0	0	7.51594e-05	2.15887e-05	0	0	0	8.62501e-05	0.000123465	0.000577831	0	0	0	0	0	0	0	0	0	0	0	0	0	0	0	0
YNP_Virus_vOTUs.Creek_3_scaffold_4874_c1	0.000270509	0.000244225	0.000424494	0.000661058	0.000370705	0	7.95725e-05	4.03794e-05	0.000104815	4.63597e-05	1.64104e-05	0.00094417	0.000698844	0.00112576	0	0	0	0	0	0	0	0	0	0	0	0	0	0	0	0
YNP_Virus_vOTUs.Creek_3_scaffold_4920_c1	0.00309054	0.000121596	3.23239e-05	0.0149384	0.0202628	4.9633e-06	0.000313451	0.00107389	0.000905131	0.000316196	3.3954e-06	0.00612819	0.00253529	0.00254201	0.000267515	0	0	0	0	0	0	0	0	0.00338399	0	0	0	0.000224342	0	0
YNP_Virus_vOTUs.Creek_3_scaffold_5394_c1	0.00112684	0.00167312	0.00116212	0.00218429	0.00687877	0.000137881	0.000277867	6.06656e-05	0.000203161	0.000303153	1.88623e-05	0.00386816	0.00433224	0.00458289	0	0	0	0	0	0	0	0	0	0	0	0	0	0	0	0
YNP_Virus_vOTUs.Creek_3_scaffold_5734_c1	0	0.00100787	0.000119805	0.00106682	0.000170662	0	3.80983e-05	0.000247821	0	0.0001138	0.000217539	0.000808051	0	0.000418718	0	0	0	0	0	0	0	0	0	0	0	0	0	0	0	0
YNP_Virus_vOTUs.Creek_3_scaffold_6305_c1	0.00266807	0.00226472	0.00405929	0.0030136	0.00645775	6.4337e-06	0.000509432	0.00163646	0.000283335	0.000627055	3.46782e-05	0.00679675	0.00776194	0.0156227	0	0	0	0	0	0	0	0	0	0	0	0	0	0	0	0
YNP_Virus_vOTUs.Creek_3_scaffold_6917_c1	0	0	0	0	0	0	0	5.4731e-06	5.1932e-06	0	0	1.68202e-05	8.49682e-05	0	0	0	0	0	0	0	0	0	0	0	0	0	0	0	0	0
YNP_Virus_vOTUs.Creek_3_scaffold_7078_c1	0.0377706	0.0483773	0.0484941	0.066535	0.00845855	0.00358859	0.000744476	0.000473496	0.000567101	0.00142022	0.000575996	0.0181382	0.0244929	0.0294979	0	0	0	0	0	0	0	0	0	0	0	0	0	0	0	0
YNP_Virus_vOTUs.Creek_3_scaffold_7630_c1	3.66575e-05	0	2.92168e-05	4.68709e-05	5.15241e-05	3.1648e-06	3.8414e-06	9.7991e-06	0	2.0126e-06	0	4.05325e-05	3.82367e-05	2.33941e-05	0	0	0	0	0	0	0	0	0	0	0	0	0	0	0	0
YNP_Virus_vOTUs.Creek_3_scaffold_7675_c1	0	6.66247e-05	9.44213e-05	5.43562e-05	0.000217241	1.4284e-05	2.18096e-05	2.11307e-05	1.87597e-05	1.13885e-05	5.61517e-05	0.000182988	0.000339889	0.000570557	0	0	0	0	0	0	0	0	0	0	0	0	0	0	0	0
YNP_Virus_vOTUs.Creek_3_scaffold_7836_c1	0	0	0	0	0	0	0	0	0	0	0	3.20938e-05	0	0	0	0	0	0	0	0	0	0	0	0	0	0	0	0	0	0
YNP_Virus_vOTUs.Creek_3_scaffold_8130_c1	2.40061e-05	0	2.34996e-05	0	0	0	9.394e-06	0	0	1.41573e-05	0	2.18884e-05	3.22745e-05	3.59871e-05	0	0	0	0	0	0	0	0	0	0	0	0	0	0	0	0
YNP_Virus_vOTUs.Creek_3_scaffold_8165_c1	0.00208261	0.00221842	0.00325746	0.00260093	0.0117671	0.00076296	0.00104174	0.000675414	0.000774908	0.00089911	0.000162058	0.0108724	0.00779317	0.00922641	0	0	0	0	0	0	0	0	0	0	0	0	0	0	0	0
YNP_Virus_vOTUs.Creek_3_scaffold_8276_c1	0.0030861	0.00365806	0.00383487	0.00287266	0.00631202	0.000238651	0.000196863	0.000106296	0.000129656	9.71273e-05	2.58975e-05	0.00428394	0.00500726	0.00576065	0	0	0	0	0	0	0	0	0	0	0	0	0	0	0	0
YNP_Virus_vOTUs.Creek_3_scaffold_8581_c1	0.000178421	0.000242144	0.000108974	0.000193578	0.000998433	5.22741e-05	4.67124e-05	5.7637e-05	2.97524e-05	2.93324e-05	1.7654e-05	0.00061076	0.000407584	0.000373642	0	0	0	0	0	0	0	0	0	0	0	0	0	0	0	0
YNP_Virus_vOTUs.Creek_3_scaffold_8812_c1	0.000161543	5.88492e-05	0.000104143	0.000358073	0.00181098	2.85561e-05	0.000152447	0.000129819	0.000110924	7.24049e-05	0	0.000828321	0.00117821	0.000955048	0	0	0	0	0	0	0	0	0	0	0	0	0	0	0	0
YNP_Virus_vOTUs.Creek_3_scaffold_8946_c1	6.88455e-05	2.31907e-05	2.91186e-05	4.07606e-05	0.000650014	1.35738e-05	3.5335e-06	6.8875e-06	7.6044e-06	8.4763e-06	6.4454e-06	0.000121802	0.000133286	0.000100401	0	0	0	0	0	0	0	0	0	0	0	0	0	0	0	0
YNP_Virus_vOTUs.Creek_3_scaffold_8974_c1	0.00142144	0.00262733	0.000510628	0.00419163	0.00976455	0.000343837	0.000429876	0.000294905	9.33586e-05	0.000526727	0.000170571	0.00785137	0.00392361	0.00440694	0	0	0	0	0	0	0	0	0	0	0	0	0	0	0	0
YNP_Virus_vOTUs.Creek_3_scaffold_9398_c1	0	1.28264e-05	0.000217007	5.1109e-05	0	0	0	0	0	0	0	0.000106167	9.15142e-05	6.7996e-05	0	0	0	0	0	0	0	0	0	0	0	0	0	0	0	0
YNP_Virus_vOTUs.Creek_3_scaffold_9538_c1	0.000250297	0.000136541	0	0.000180915	0.00128802	8.57795e-05	0.000142057	0	1.79917e-05	0	0	0.000469444	0.000679332	0.000628493	0	0	0	0	0	0	0	0	0	0	0	0	0	0	0	0
YNP_Virus_vOTUs.Creek_3_scaffold_9695_c1	1.14815e-05	0	0	0	7.93012e-05	0	0	0	0	2.99601e-05	0	4.05853e-05	0	0	0	0	0	0	0	0	0	0	0	0	0	0	0	0	0	0
YNP_Virus_vOTUs.Creek_3_scaffold_9720_c1	2.62828e-05	1.45775e-05	5.35433e-05	3.19666e-05	0.000376023	9.9089e-06	1.87944e-05	2.36947e-05	2.1907e-06	0	9.9559e-06	0.000133365	0.000175241	0.000242706	0	0	0	0	0	0	0	0	0	0	0	0	0	0	0	0
YNP_Virus_vOTUs.Creek_3_scaffold_9734_c1	0.00138538	0.00166187	0.00113056	0.000880742	0.000921271	1.23752e-05	2.91539e-05	2.07522e-05	0.000120874	2.9465e-05	8.4879e-06	0.00233736	0.00231793	0.00162891	0	0	0	0	0	0	0	0	0	0	0	0	0	0	0	0
YNP_Virus_vOTUs.Creek_3_scaffold_9751_c1	0.000415239	0.00192177	0.00107612	0.0016184	0	4.4252e-06	0	9.5429e-06	1.4685e-06	0	0	0.000216188	0.000211772	3.21068e-05	0	0	0	0	0	0	0	0	0	0	0	0	0	0	0	0
YNP_Virus_vOTUs.Creek_3_scaffold_9872_c1	0.000148498	0.000851007	0.000634723	0.000865817	0	7.4284e-06	0	0	0	0	0	9.16909e-05	0.000177352	2.66887e-05	0	0	0	0	0	0	0	0	0	0	0	0	0	0	0	0
YNP_Virus_vOTUs.Creek_4_scaffold_10235_c1	6.05672e-05	2.25068e-05	0	6.16308e-05	0.00014459	7.7274e-06	5.2575e-06	1.80042e-05	6.0149e-06	0	6.3939e-06	8.20286e-05	3.33644e-05	0.000206774	0	0	0	0	0	0	0	0	0	0	0	0	0	0	0	0
YNP_Virus_vOTUs.Creek_4_scaffold_10361_c1	0.0049528	0.00544892	0.00384224	0.00557444	0.0106502	0.000300259	0.000329265	0.000215248	0.00013895	0.0001233	3.94939e-05	0.00622526	0.00883928	0.0114104	0	0	0	0	0	0	0	0	0	0	0	0	0	0	0	0
YNP_Virus_vOTUs.Creek_4_scaffold_10531_c1	0	0	0	0	0	0	0	0	0	0	0	3.4781e-05	0	0	0	0	0	0	0	0	0	0	0	0	0	0	0	0	0	0
YNP_Virus_vOTUs.Creek_4_scaffold_10536_c1	0.0150382	0.0160476	0.0092136	0.00731107	0.000723033	0.000323737	0.000112976	0.000615679	0.000721678	0.000523548	0.000130906	0.00785275	0.00653196	0.00611541	0	0	0	0	0	0	0	0	0	0	0	0	0	0	0	0
YNP_Virus_vOTUs.Creek_4_scaffold_10956_c1	1.82089e-05	0	0	1.20708e-05	5.21163e-05	8.2407e-06	1.25767e-05	1.79907e-05	4.0679e-06	7.3803e-06	0	4.3787e-06	2.98583e-05	5.74483e-05	0	0	0	0	0	0	0	0	0	0	0	0	0	0	0	0
YNP_Virus_vOTUs.Creek_4_scaffold_11049_c1	0.000642151	0.00130383	0.00129272	0.0013168	0.00294737	7.42951e-05	0.000101504	0.000129335	2.16924e-05	8.62158e-05	8.126e-06	0.001953	0.00168944	0.00199391	0	0	0	0	0	0	0	0	0	0	0	0	0	0	0	0
YNP_Virus_vOTUs.Creek_4_scaffold_11699_c1	0.000147191	0.000670912	0.00174044	0.000986639	0.0037909	1.6605e-05	1.00692e-05	0	1.7294e-05	0	0	0.00389825	0.00408344	0.00265259	0	0	0	0	0	0	0	0	0	0	0	0	0	0	0	0
YNP_Virus_vOTUs.Creek_4_scaffold_11968_c1	0.000972747	0.00243893	0.000716432	0.00059305	0.00103448	0	9.37754e-05	0.000127411	1.86926e-05	1.92364e-05	9.6684e-06	0.00140122	0.00168447	0.00240657	0	0	0	0	0	0	0	0	0	0	0	0	0	0	0	0
YNP_Virus_vOTUs.Creek_4_scaffold_12028_c1	0	0	3.59421e-05	0	0	1.1005e-06	0	0	0	0	0	0	2.81495e-05	0	0	0	0	0	0	0	0	0	0	0	0	0	0	0	0	0
YNP_Virus_vOTUs.Creek_4_scaffold_12221_c1	2.44742e-05	8.20018e-05	0.00015381	0.000747275	8.65632e-05	0	0	0	0	0	5.8008e-06	0.000115527	0.000609903	0.000768043	0	0	0	0	0	0	0	0	0	0	0	0	0	0	0	0
YNP_Virus_vOTUs.Creek_4_scaffold_12299_c1	0.0027548	0.00490435	0.00218681	0.00289328	0.00412445	0.000498659	0.000150231	0.00128068	0.000669687	0.000246856	0.000134187	0.00260292	0.00213464	0.00182632	1.25874e-05	0	3.08628e-05	0	3.22515e-05	0	0	0	0.00019023	4.05602e-05	0	0	0	2.86975e-05	6.4734e-06	0
YNP_Virus_vOTUs.Creek_4_scaffold_12345_c1	0.000106067	0.000162409	0.000554814	0.000206505	0.00175477	0.000112105	0.000159517	4.56053e-05	0.000104915	8.51238e-05	5.66587e-05	0.0014394	0.00135884	0.00111787	0	0	0	0	0	0	0	0	0	0	0	0	0	0	0	0
YNP_Virus_vOTUs.Creek_4_scaffold_12589_c1	1.86356e-05	0	1.88717e-05	4.58314e-05	0.00011579	2.6665e-06	9.6038e-06	2.40249e-05	0	0	0	0.00031698	8.66276e-05	0.000137575	0	0	0	0	0	0	0	0	0	0	0	0	0	0	0	0
YNP_Virus_vOTUs.Creek_4_scaffold_12739_c1	2.75635e-05	2.30004e-05	1.3363e-05	4.0185e-06	0	0	0	3.6677e-06	0	0	0	0	0	0	0	0	0	0	0	0	0	0	0	0	0	0	0	0	0	0
YNP_Virus_vOTUs.Creek_4_scaffold_12742_c1	4.74735e-05	1.40319e-05	6.6875e-05	5.64289e-05	0	1.0747e-06	0	2.24931e-05	0	0	0	2.72241e-05	0.000151585	0.000195694	0	0	0	0	0	0	0	0	0	0	0	0	0	0	0	0
YNP_Virus_vOTUs.Creek_4_scaffold_13271_c1	0.0118815	0.0179047	0.0110887	0.0225995	0.149679	0.00430685	0.00570729	0.00732441	0.00186655	0.00463436	0.000583405	0.0429312	0.0223484	0.0808225	0	0	0	0	0	0	0	0	0	0	0	0	0	0	0	0
YNP_Virus_vOTUs.Creek_4_scaffold_13616_c1	0.00246487	0.00551525	0.00392722	0.00387321	0.00461113	2.77742e-05	6.785e-05	0.000192	9.79681e-05	0.000142053	4.73555e-05	0.00370214	0.00768612	0.00635955	0	0	0	0	0	0	0	0	0	0	0	0	0	0	0	0
YNP_Virus_vOTUs.Creek_4_scaffold_13649_c1	2.88158e-05	0.000114107	0.000187304	0.000278316	0.000691888	1.51104e-05	2.83451e-05	0	1.21056e-05	1.52726e-05	1.09334e-05	0.000513169	0.000460529	0.000192823	0	0	0	0	0	0	0	0	0	0	0	0	0	0	0	0
YNP_Virus_vOTUs.Creek_4_scaffold_1366_c3	0.000134464	0	0	0	0	0.000308837	0	3.34936e-05	0	0.000201589	0.000234052	0	0.000309503	0	0	0	0	0	0	0	0	0	0	0	0	0	1.12946e-05	0	9.38638e-05	0
YNP_Virus_vOTUs.Creek_4_scaffold_13697_c1	8.27493e-05	1.05077e-05	4.85726e-05	2.31833e-05	0.000376568	3.2149e-06	3.30521e-05	1.96071e-05	6.3512e-06	2.66891e-05	5.4921e-06	0.000161224	0.000141256	0.00023194	0	0	0	0	0	0	0	0	0	0	0	0	0	0	0	0
YNP_Virus_vOTUs.Creek_4_scaffold_13814_c1	4.23682e-05	5.5529e-05	1.73691e-05	5.85374e-05	0.00072173	2.11795e-05	5.76817e-05	0	0	1.94648e-05	0	9.73373e-05	7.04513e-05	0.000208122	0	0	0	0	0	0	0	0	0	0	0	0	0	0	0	0
YNP_Virus_vOTUs.Creek_4_scaffold_13906_c1	0.000546856	0.000375617	0.00208876	0.000978472	0.0012928	3.14657e-05	0.000132656	0.00036665	2.75804e-05	5.06386e-05	7.50136e-05	0.0011103	0.00116228	0.00118061	0	0	0	0	0	0	0	0	0	0	0	0	0	0	0	0
YNP_Virus_vOTUs.Creek_4_scaffold_14058_c1	0	0	2.45195e-05	0	0	0	3.2607e-06	0	0	0	1.09005e-05	7.1304e-06	0.000156158	0	0	0	0	0	0	0	0	0	0	0	0	0	0	0	0	0
YNP_Virus_vOTUs.Creek_4_scaffold_14505_c1	0.00230015	0.00208513	0.00144876	0.00170622	0.00234639	0.000292219	7.22463e-05	0.00118301	0.000389341	0.000195706	0.000205722	0.00132318	0.00289375	0.00259116	0	0	0	0	0	0	0	0	0	0	0	0	0	0.000260526	3.8809e-06	0
YNP_Virus_vOTUs.Creek_4_scaffold_14761_c1	0.00105117	0.00404497	0.00384054	0.00761598	0	0	0	2.62394e-05	0	0	0	0.000538143	0.0014694	0	0	0	0	0	0	0	0	0	0	0	0	0	0	0	0	0
YNP_Virus_vOTUs.Creek_4_scaffold_15106_c1	0.000168361	0	0.000112762	0.000125879	0.000812879	1.7454e-05	9.89053e-05	1.01124e-05	0	0.000102389	0	0.00053132	3.74186e-05	6.81769e-05	0	0	0	0	0	0	0	0	0	0	0	0	0	0	0	0
YNP_Virus_vOTUs.Creek_4_scaffold_15278_c1	0.00150943	0.00297366	0.00131522	0.00225205	0.00178195	0.000700754	0.0001532	0.000705851	0.000715729	0.000119247	0.000162769	0.00111998	0.000776639	0.000863063	0	0	0	0	0	0	0	0	0	0	0	0	0	0	0	0
YNP_Virus_vOTUs.Creek_4_scaffold_15557_c1	1.73513e-05	7.07219e-05	5.71159e-05	6.24072e-05	0	1.22278e-05	0	0	0	0	0	7.01379e-05	8.76951e-05	0	0	0	0	0	0	0	0	0	0	0	0	0	0	0	0	0
YNP_Virus_vOTUs.Creek_4_scaffold_16171_c1	6.05034e-05	0.000110529	5.47994e-05	3.6573e-05	0	8.3932e-05	7.71721e-05	9.83129e-05	2.07194e-05	4.99066e-05	0.000111498	7.19545e-05	0.000127813	0.00016087	0	0	0	0	0	0	0	0	0	0	0	0	0	0	0	0
YNP_Virus_vOTUs.Creek_4_scaffold_16259_c1	0.00130191	0.00159533	0.00138373	0.0114367	0.0175449	0.000953419	0.000896851	0.00128492	0.00118011	0.000552329	9.56673e-05	0.00884489	0.0060106	0.00885663	0	0	0	0	0	0	0	0	0	0	0	0	0	0	0	0
YNP_Virus_vOTUs.Creek_4_scaffold_16301_c1	0	0	0	4.21215e-05	0	0	0	0	8.3587e-06	0	0	0	4.26442e-05	4.69484e-05	0	0	0	0	0	0	0	0	0	0	0	0	0	0	0	0
YNP_Virus_vOTUs.Creek_4_scaffold_16326_c1	0	0	0	0	0	0	0	0	0	0	0	1.63782e-05	0	0	0	0	0	0	0	0	0	0	0	0	0	0	0	0	0	0
YNP_Virus_vOTUs.Creek_4_scaffold_16359_c1	0.000213994	0	0.000180197	0.000152882	0	0	0	4.11944e-05	0	0	0	0.00033304	0.000265967	0.000529619	0	0	0	0	0	0	0	0	0	0	0	0	0	0	0	0
YNP_Virus_vOTUs.Creek_4_scaffold_16526_c1	0.000447884	0.000189247	0.000454775	0.000677911	0.00121787	8.06312e-05	5.94418e-05	5.77519e-05	2.90665e-05	7.04441e-05	3.5944e-06	0.00106941	0.000950521	0.00216005	0	0	0	0	0	0	0	0	0	0	0	0	0	0	0	0
YNP_Virus_vOTUs.Creek_4_scaffold_16658_c1	0.000610343	0.000218439	0	0	0	0	0	0	0	3.81384e-05	0	8.03999e-05	0	0	0	0	0	0	0	0	0	0	0	0	0	0	0	0	0	0
YNP_Virus_vOTUs.Creek_4_scaffold_16942_c1	0.000752266	0.00106956	0.000443028	0.000311196	0.000389051	0.00011693	2.5058e-06	0.000109943	0.000180806	4.12069e-05	1.686e-06	0.000392488	0.000323685	0.000475616	0	0	0	0	0	0	0	0	0	0	0	0	0	0	2.3069e-06	0
YNP_Virus_vOTUs.Creek_4_scaffold_17547_c1	0.000972652	0.00176478	0.00184163	0.00140956	0.00416419	0.000230733	0.000477853	0.000256573	0.000190566	0.000245656	4.34925e-05	0.00337198	0.00146396	0.00247494	0	0	0	0	0	0	0	0	0	0	0	0	0	0	0	0
YNP_Virus_vOTUs.Creek_4_scaffold_17689_c1	3.01012e-05	5.18973e-05	0	7.40922e-05	0.00152222	0	2.17925e-05	3.0673e-06	0	7.7664e-06	0	0.00123783	0.000118572	0.000300602	0	0	0	0	0	0	0	0	0	0	0	0	0	0	0	0
YNP_Virus_vOTUs.Creek_4_scaffold_17907_c1	0	0.000123737	2.72796e-05	0	0.000196262	0	0.000149253	4.2741e-06	2.0346e-06	6.4553e-06	0	0.000135641	9.63971e-05	0	0	0	0	0	0	0	0	0	0	0	0	0	0	0	0	0
YNP_Virus_vOTUs.Creek_4_scaffold_18095_c1	0	0.000327045	0.000241318	2.12219e-05	0.000499103	2.6684e-05	2.41395e-05	3.26536e-05	0	1.10443e-05	8.7455e-06	0.000446275	0.000318646	0.000542691	0	0	0	0	0	0	0	0	0	0	0	0	0	0	0	0
YNP_Virus_vOTUs.Creek_4_scaffold_18323_c1	3.40501e-05	0	5.63034e-05	8.24736e-05	0	0	0	0	4.8551e-06	8.247e-06	1.2436e-06	6.71665e-05	5.24958e-05	0.000212832	0	0	0	0	0	0	0	0	0	0	0	0	0	0	0	0
YNP_Virus_vOTUs.Creek_4_scaffold_18355_c1	0	0	0	0	0	0	0	0	0	0	5.14106e-05	0	0.000168406	0.000355011	0	0	0	0	0	0	0	0	0	0	0	0	0	0	0	0
YNP_Virus_vOTUs.Creek_4_scaffold_18427_c1	8.77824e-05	0.000346809	0.000264232	0.000548095	0	3.4781e-06	0	0	0	0	0	2.78897e-05	0.000120753	0	0	0	0	0	0	0	0	0	0	0	0	0	0	0	0	0
YNP_Virus_vOTUs.Creek_4_scaffold_18454_c1	0	0	0	0	0	0	0	0	0	0	0	0	0	0	0	0	0	0	0	0	0	0	0	0	0	0	0	0	0	0
YNP_Virus_vOTUs.Creek_4_scaffold_18734_c1	0.000517433	0.00128068	0.000637501	0.00137702	0.00029173	0	0	0	5.25399e-05	1.04528e-05	0	0.000635623	0.000231902	0.00166682	0	0	0	0	0	0	0	0	0	0	0	0	0	0	0	0
YNP_Virus_vOTUs.Creek_4_scaffold_18862_c1	0.000821975	3.13908e-05	0.000537553	0.00124968	7.20318e-05	0	0	6.8579e-06	0	0	0	0.00132202	0.000455705	0.00318192	0	0	0	0	0	0	0	0	0	0	0	0	0	0	0	0
YNP_Virus_vOTUs.Creek_4_scaffold_19206_c1	0.00144597	0.000671464	0.00128692	0.00158684	0.000909958	0.000240627	0.000197663	0.000132055	0.000269888	0	3.82487e-05	0.000898547	0.000954336	0.00085979	0	0	0	0	0	0	0	0	0	0	0	0	0	0	0	0
YNP_Virus_vOTUs.Creek_4_scaffold_19501_c1	0.000561476	0.00122041	0.00181825	0.00162828	0.00200411	0	1.6668e-05	2.0954e-05	3.31644e-05	0.000110491	0	0.000446454	0.000942666	0.00063471	0	0	0	0	0	0	0	0	0	0	0	0	0	0	0	0
YNP_Virus_vOTUs.Creek_4_scaffold_19783_c1	0.000755081	0.000672622	0.000472242	0.000446761	0.00149618	7.91179e-05	5.06072e-05	5.58076e-05	2.39731e-05	3.8443e-06	9.4485e-06	0.000875388	0.00122939	0.00236225	0	0	0	0	0	0	0	0	0	0	0	0	0	0	0	0
YNP_Virus_vOTUs.Creek_4_scaffold_19831_c1	0.000129517	0.00026796	1.10925e-05	2.75877e-05	0.000151977	0	0	0	1.9128e-06	0	0	5.759e-06	4.5886e-05	8.0539e-06	0	0	0	0	0	0	0	0	0	0	0	0	0	0	0	0
YNP_Virus_vOTUs.Creek_4_scaffold_19955_c1	0.000121682	7.19475e-05	0	0.00176237	0	0	1.68692e-05	0	0	8.1178e-06	0	0.00105953	2.44958e-05	0.000370404	0	0	0	0	0	0	0	0	0	0	0	0	0	0	0	0
YNP_Virus_vOTUs.Creek_4_scaffold_20074_c1	0	0	0	0	0	4.29176e-05	3.94272e-05	0	4.9239e-06	0	0	4.62336e-05	0	0	0	0	0	0	0	0	0	0	0	0	0	0	0	0	0	0
YNP_Virus_vOTUs.Creek_4_scaffold_20373_c1	0.00493163	0.00637614	0.0136623	0.0162841	0.0419252	0.00277107	0.00280089	0.00410763	0.00281071	0.00248354	0.000597374	0.0300397	0.0173255	0.0372477	0	0	0	0	0	0	0	0	0	0	0	0	0	0	0	0
YNP_Virus_vOTUs.Creek_4_scaffold_20864_c1	0	0	0	0	0	0	0	3.57964e-05	0	0	0	0	0	0	0	0	0	0	0	0	0	0	0	0	0	0	0	0	0	0
YNP_Virus_vOTUs.Creek_4_scaffold_20893_c1	0.00190817	0.00293389	0.000565306	0.00140504	0.00720752	0.000227038	0.000390194	0.000356621	6.88908e-05	0.000179911	1.20686e-05	0.00161686	0.0027036	0.00295242	0	0	0	3.71387e-05	0	0	0	0	0	0	0	0	0	0	0	0
YNP_Virus_vOTUs.Creek_4_scaffold_20961_c1	0.000121506	0	0	2.3451e-05	0.000231046	0.000981825	0.000653037	0.000457056	0.000985827	0.000230442	0.000604955	0.000515848	0.00010186	0	1.58474e-05	0	0.000101466	5.9098e-06	8.8816e-06	0.00026804	1.08423e-05	0	0	4.04674e-05	0	0	0	0.000207085	0.000107273	6.36703e-05
YNP_Virus_vOTUs.Creek_4_scaffold_20979_c1	0.000319249	0.000832647	0.000506818	0.00140857	9.3054e-06	1.595e-06	0	2.98003e-05	1.30371e-05	1.92611e-05	4.1475e-06	4.19193e-05	6.0387e-06	2.82551e-05	0	0	0	0	0	0	0	0	0	0	0	0	0	0	0	0
YNP_Virus_vOTUs.Creek_4_scaffold_21183_c1	0	0.00026436	0.000382665	0.000536066	0.00109758	0	0	0	0	0	0	0.000212548	0.000291324	0.000350563	0	0	0	0	0	0	0	0	0	0	0	0	0	0	0	0
YNP_Virus_vOTUs.Creek_4_scaffold_21480_c1	0	0	0.000141623	0.00112561	0	0	1.91001e-05	0	1.37735e-05	6.3116e-06	1.28323e-05	0.000210025	0.000133645	0.000658381	0	0	0	0	0	0	0	0	0	0	0	0	0	0	0	0
YNP_Virus_vOTUs.Creek_4_scaffold_21553_c1	0	0.000436425	8.01074e-05	0.000159955	0.00295749	2.18634e-05	6.937e-06	4.10257e-05	7.80835e-05	4.87073e-05	5.195e-06	0.00160366	0.00121763	0.000517769	0	0	0	0	0	0	0	0	0	0	0	0	0	0	0	0
YNP_Virus_vOTUs.Creek_4_scaffold_21568_c1	0.00152386	0.00463977	0.00190317	0.00451487	0.000221562	2.74398e-05	5.267e-05	7.0084e-05	2.29281e-05	1.38345e-05	0	0.000510918	0.000704991	2.68849e-05	9.9363e-06	0	0	2.04713e-05	8.7909e-06	0	0	0	0	0	0	0	0	0	3.21819e-05	0
YNP_Virus_vOTUs.Creek_4_scaffold_21594_c1	0.00104295	0.00129039	0.00233782	0.00219674	0.0032736	6.69997e-05	0.000206812	0.000245867	8.42985e-05	4.79408e-05	0.000110423	0.00276574	0.0027913	0.00769379	0	0	0	0	0	0	0	0	0	0	0	0	0	0	0	0
YNP_Virus_vOTUs.Creek_4_scaffold_21610_c1	5.43299e-05	0	0.000133467	0	0	0	0	0	0	0	0	0	0	0	0	0	0	0	0	0	0	0	0	0	0	0	0	0	0	0
YNP_Virus_vOTUs.Creek_4_scaffold_21819_c1	0.00030495	0.000206604	0.000136197	0.000305817	0.000308112	0	0	0	0	1.3794e-05	0	0.000131858	0.00075834	0.000314233	0	0	0	0	0	0	0	0	0	0	0	0	0	0	0	0
YNP_Virus_vOTUs.Creek_4_scaffold_21932_c1	0	0.000474578	0.000638875	0.000164541	0.000476267	0	0	0	0	0	0	0.00062884	0.000703324	0.000478025	0	0	0	0	0	0	0	0	0	0	0	0	0	0	0	0
YNP_Virus_vOTUs.Creek_4_scaffold_22033_c1	0.0029076	0.00340504	0.00159578	0.00332221	0.00810479	0.000562147	0.00168438	0.000238551	0.000247617	0.00067805	0.000126398	0.00411914	0.00289959	0.00580354	0	0	0	0	0	0	0	0	0	0	0	0	0	0	0	0
YNP_Virus_vOTUs.Creek_4_scaffold_22411_c1	0.000703354	0.00013429	0.000133467	4.67921e-05	0	0	0.000102911	2.6443e-06	0	0	0	4.73204e-05	1.08062e-05	0.000252067	0	0	0	0	0	0	0	0	0	0	0	0	0	0	0	0
YNP_Virus_vOTUs.Creek_4_scaffold_22427_c1	0	0	0	0	0	0	0	0	0	0	0	0	3.93143e-05	0	0	0	0	0	0	0	0	0	0	0	0	0	0	0	0	0
YNP_Virus_vOTUs.Creek_4_scaffold_22633_c1	0.0003027	9.92672e-05	0.000430758	0.000364433	0	2.97052e-05	1.74802e-05	3.1507e-05	0	5.5948e-06	3.5316e-06	0.000139128	0.000296114	0.000242951	0	0	0	0	0	0	0	0	0	0	0	0	0	0	0	0
YNP_Virus_vOTUs.Creek_4_scaffold_22657_c1	0.000129437	0	0.000230533	0.000366168	0	0	0	0	0	0	0	0	0	0	0	0	0	0	0	0	0	0	0	0	0	0	0	0	0	0
YNP_Virus_vOTUs.Creek_4_scaffold_22781_c1	0.00150614	0.0083363	0.00293696	0.00443564	0.00019291	7.88899e-05	0.000150608	0.000295105	0.000434245	0.000139533	2.08844e-05	0.0054723	0.00568986	0.00692568	0	0	0	0	0	0	0	0	0	0	0	0	0	0	0	0
YNP_Virus_vOTUs.Creek_4_scaffold_22791_c1	0	0	0	0	0	0	0	0	0	0	0	0	0	0	0	0	0	0	0	0	0	0	0	0	0	0	0	0	0	0
YNP_Virus_vOTUs.Creek_4_scaffold_22822_c1	7.56817e-05	0	0.000641198	0.000586898	0.0014866	0	0	0.000143186	0	0	3.8357e-06	0.000142179	0.000574543	0.000386766	0	0	0	0	0	0	0	0	0	0	0	0	0	0	0	0
YNP_Virus_vOTUs.Creek_4_scaffold_22859_c1	0	0	0	0	0	0	0	0	0	0	0	0	0	0	0	0	0	0	0	0	0	0	0	0	0	0	0	0	0	0
YNP_Virus_vOTUs.Creek_4_scaffold_22938_c1	0	0	0.000201267	2.01862e-05	0	0	0	0	5.14048e-05	0	0	0.000117015	0	0	0	0	0	0	0	0	0	0	0	0	0	0	0	0	0	0
YNP_Virus_vOTUs.Creek_4_scaffold_23133_c1	9.55155e-05	0.000585665	0.0014951	0.000685661	0	0	0	0	0	0	0	0.000134925	0.000262543	0.000249065	0	0	0	0	0	0	0	0	0	0	0	0	0	0	0	0
YNP_Virus_vOTUs.Creek_4_scaffold_23278_c1	8.63331e-05	3.91081e-05	2.15271e-05	4.09895e-05	0.000510799	4.12456e-05	2.35741e-05	0	0	4.99769e-05	0	0.00019095	0.000318021	0.00038931	0	0	0	0	0	0	0	0	0	0	0	0	0	0	0	0
YNP_Virus_vOTUs.Creek_4_scaffold_23678_c1	0	0	0	0	0	0	0	0.000189005	0.000113004	0	0	0	0.000311221	0.00022266	0	0	0	0	0	0	0	0	0	0	0	0	0	0	0	0
YNP_Virus_vOTUs.Creek_4_scaffold_23837_c1	0.00133433	0.00210949	0.000812476	0.000871305	0.00919659	3.4094e-05	0.000114901	0.000183936	0.000633699	0.000124483	3.24051e-05	0.00222302	0.00306888	0.00153515	0	0	0	0	0	0	0	0	0	0	0	0	0	0	0	0
YNP_Virus_vOTUs.Creek_4_scaffold_24199_c1	8.95458e-05	0.000775409	0.000786809	0.000706765	0	5.96575e-05	0	2.65349e-05	3.6906e-05	3.28168e-05	0	0.000248101	0.000908669	0.000796508	0	0	0	0	0	0	0	0	0	0	0	0	0	0	0	0
YNP_Virus_vOTUs.Creek_4_scaffold_24202_c1	0.00611577	0.00760853	0.00166801	0.00590305	0.0584137	0.00126027	0.00186263	0.00286763	0.00114434	0.001477	0.000340789	0.0260635	0.0165984	0.040372	0	0	0	0	0	0	0	0	0	0	0	0	7.5075e-06	0	0	0
YNP_Virus_vOTUs.Creek_4_scaffold_24251_c1	0.0015643	0.00034459	0.000417849	0.000468894	0.000120291	1.11586e-05	0	0	5.95666e-05	1.36e-05	0	6.03775e-05	0.00104035	0	0	0	0	0	0	0	0	0	0	0	0	0	0	0	0	0
YNP_Virus_vOTUs.Creek_4_scaffold_24376_c1	0.000226756	0.000581923	0.000787365	0.000593494	0	0	0	0	0	0	0	0.000106496	0.00172172	0	0	0	0	0	0	0	0	0	0	0	0	0	0	0	0	0
YNP_Virus_vOTUs.Creek_4_scaffold_3348_c1	0.000898401	0.0062983	0.00185539	0.00336357	0.00105854	6.64939e-05	4.46461e-05	0.000149151	4.95719e-05	6.27332e-05	6.76066e-05	0.00557996	0.00314676	0.00275727	0	0	0	0	0	0	0	0	0	0	0	0	0	0	0	0
YNP_Virus_vOTUs.Creek_4_scaffold_3988_c1	0.000429367	0.000260753	0.000373387	0.000510157	0.00180349	4.5725e-05	0.000179157	9.8273e-06	0.000120532	0.000152012	1.88688e-05	0.00144043	0.00118971	0.00230151	0	0	0	0	0	0	0	0	0	0	0	0	0	0	0	0
YNP_Virus_vOTUs.Creek_4_scaffold_4114_c1	0.0310689	0.0622219	0.0292969	0.0676092	0.313119	0.0113932	0.0157034	0.0253819	0.00667918	0.0136227	0.0021598	0.160763	0.0927621	0.209042	0	0	0	0	0	0	0	0	0	0	0	0	0	0	0	0
YNP_Virus_vOTUs.Creek_4_scaffold_6092_c1	0.000369064	0.000619656	0.000881965	0.000588778	0.0030284	5.4117e-06	6.24186e-05	0	0	0	0	0.00117237	0.00178483	0.0015602	0	0	0	0	0	0	0	0	0	0	0	0	0	0	0	0
YNP_Virus_vOTUs.Creek_4_scaffold_6276_c1	0.00182634	0.00172814	0.00100686	0.00338828	0.001332	9.225e-05	0	8.15613e-05	0	7.46625e-05	0	0.00122166	0.00192808	0.00189897	0	0	0	0	0	0	0	0	0	0	0	0	0	0	0	0
YNP_Virus_vOTUs.Creek_4_scaffold_6586_c1	0.000101108	0.000538044	9.26575e-05	0.00125297	0.000134776	6.0204e-06	0.000114295	1.89463e-05	0	0	0	0.000961854	0.00197165	0.00177961	0	0	0	0	0	0	0	0	0	0	0	0	0	0	0	0
YNP_Virus_vOTUs.Creek_4_scaffold_6916_c1	0.000778912	0.00158565	0.000927154	0.00151804	0.00210801	4.41052e-05	2.43214e-05	0.000125207	0	1.74213e-05	8.2811e-06	0.00166669	0.00255908	0.00150164	0	0	0	0	0	0	0	0	0	0	0	0	0	0	0	0
YNP_Virus_vOTUs.Creek_4_scaffold_8934_c1	0.000247779	0.00054581	0.000427768	0.000146319	0.000685546	2.04674e-05	1.32734e-05	0	0	9.5894e-06	1.5912e-06	0.000466043	0.000462984	0.000707084	0	0	0	0	0	0	0	0	0	0	0	0	0	0	0	0
YNP_Virus_vOTUs.Creek_4_scaffold_9068_c1	0.000219278	0.000272025	5.7991e-05	0.000282708	0.00232516	0	5.16151e-05	8.48955e-05	0.000236786	5.9489e-05	2.11228e-05	0.00102943	0.00118128	0.00197164	0	0	0	0	0	0	0	0	0	0	0	0	0	0	0	0
YNP_Virus_vOTUs.Creek_4_scaffold_9182_c1	0.00200533	0.00692878	0.00133928	0.0030889	0.0021408	0.000218533	0.000153619	0.000194384	0.000402828	0.00012524	4.28733e-05	0.00121849	0.00113585	0.00103319	0	0	0	0	0	0	0	9.1985e-06	0	0	0	0	0	0	0	0
YNP_Virus_vOTUs.Creek_4_scaffold_9268_c1	0.00112715	0.00228282	0.00163924	0.000580417	0.00183103	7.982e-05	3.86151e-05	9.10645e-05	1.89489e-05	5.5986e-05	1.65354e-05	0.00197191	0.00228589	0.00343074	0	0	0	0	0	0	0	0	0	0	0	0	0	0	0	0
YNP_Virus_vOTUs.Creek_4_scaffold_9325_c1	0.00102571	0.00205559	0.00173621	0.00101327	0.00199247	4.6294e-06	8.20579e-05	0.000122816	1.82966e-05	9.7995e-06	0	0.00185924	0.00149771	0.00276491	0	0	0	0	0	0	0	0	0	0	0	0	0	0	0	0
YNP_Virus_vOTUs.Endo_1_scaffold_10117_c1	0	0	0	0	0	0	0	0	0	0	0	0	0	0	0	0	0	4.0471e-06	0	0	0	0	0	0	0	0	2.666e-06	0	0	0
YNP_Virus_vOTUs.Endo_1_scaffold_10546_c1	0.00021941	0.000139984	0.00010868	0	0	5.30823e-05	0	0	1.32001e-05	7.66914e-05	0	4.55954e-05	0.000468564	0.000825829	0	0	0	0	0	0	0	0	0	0	0	0	0	0	0	0
YNP_Virus_vOTUs.Endo_1_scaffold_10863_c1	0	0	0	0	0	0	0	0	0	0	0	0	0	0	0	0	1.92722e-05	6.6444e-06	0	5.7901e-06	5.9631e-06	4.0131e-06	0	0	0	0	0	0	8.674e-06	0
YNP_Virus_vOTUs.Endo_1_scaffold_11033_c1	0	0	0	0	0	0	0	0	0	0	0	0	0	0	0.000192918	2.90955e-05	0.000136087	0.000331163	0.000157347	0.000126974	3.33955e-05	0.000261504	0.000228522	0.00180786	7.51332e-05	0.000155304	0.00033811	0.000334467	0.000303271	0.00123455
YNP_Virus_vOTUs.Endo_1_scaffold_11975_c1	0	0	0	0	0	0	0	0	0	0	0	0	0	0	5.40267e-05	2.82917e-05	7.61223e-05	2.41975e-05	0	0	1.29219e-05	0.000111381	4.34672e-05	0	0.000132497	0	1.19342e-05	0	0	1.36856e-05
YNP_Virus_vOTUs.Endo_1_scaffold_12218_c1	0	0	0	0	0	0	0	0	0	0	0	0	0	0	0	0	0	0	0	0	0	0	0	0	0	0	0	0	0	0
YNP_Virus_vOTUs.Endo_1_scaffold_12285_c1	0	0	0	0	0	0	0	0	0	0	0	0	0	0	9.1399e-06	0	2.65013e-05	0	0	1.03442e-05	3.7669e-06	8.3362e-06	1.94915e-05	0	0	0	3.305e-06	1.43689e-05	0	0
YNP_Virus_vOTUs.Endo_1_scaffold_13388_c1	0	0	0	0	0	0	0	0	0	0	0	0	0	0	0.0101169	0.00588756	0.00989399	0.0101341	0.00345169	0.00459882	0.00132091	0.0130627	0.00993411	0.0200924	0.00783703	0.00738634	0.0086807	0.00319296	0.00244862	0.0102778
YNP_Virus_vOTUs.Endo_1_scaffold_14069_c1	0	0	0	0	0	0	0	0	0	0	0	0	0	0	0.000497041	0.000234469	0.00033747	0.00113463	0.000387961	0.000798429	0.000451373	0.00130737	0.00104506	0.00353519	0.00100906	0.000462488	0.00171343	0.00073741	0.000540369	0.00184356
YNP_Virus_vOTUs.Endo_1_scaffold_14344_c1	0	0	0	0	0	0	0	0	0	0	0	0	0	0	1.9648e-05	0	4.81655e-05	9.9019e-06	3.273e-06	6.7671e-06	0	0	0	0	0	0	4.9803e-06	0	0	0
YNP_Virus_vOTUs.Endo_1_scaffold_14520_c1	0	0	0	0	0	0	0	0	0	0	0	0	0	0	0	0	1.5079e-06	0	1.3751e-06	2.6495e-06	0	0	0	0	0	0	0	0	0	0
YNP_Virus_vOTUs.Endo_1_scaffold_14587_c1	0	0	0	0	0	0	0	0	0	0	0	0	0	0	0	0	0	0	0	0	0	0	0	0	0	0	0	0	3.8208e-06	0
YNP_Virus_vOTUs.Endo_1_scaffold_14668_c1	0	0	0	0	0	0	0	0	0	0	0	0	0	0	1.34766e-05	0	1.73872e-05	9.641e-06	0	5.4713e-06	0	0	5.16599e-05	0	6.9851e-06	6.2391e-06	5.2417e-06	0	0	1.00336e-05
YNP_Virus_vOTUs.Endo_1_scaffold_14830_c1	0	0	0	0	0	0	0	0	0	0	0	0	0	0	0	0	6.6883e-06	0	0	0	0	0	0	0	0	0	0	0	0	0
YNP_Virus_vOTUs.Endo_1_scaffold_14845_c1	0	0	0	0	0	0	0	0	0	0	0	0	0	0	0.00157186	0.000289822	0.00131598	0.00215098	0.00132655	0.00110734	0.000681446	0.00331325	0.00330448	0.0113851	0.00199353	0.000356492	0.0030517	0.0024977	0.00202926	0.0065138
YNP_Virus_vOTUs.Endo_1_scaffold_15306_c1	0	0	0	0	0	0	0	0	0	0	0	0	0	0	0	0	0	0	0	0	0	0	0	0	2.1507e-06	0	0	0	0	0
YNP_Virus_vOTUs.Endo_1_scaffold_15352_c1	0	0	0	0	0	0	0	0	0	0	0	0	0	0	0	0	0	0	0	0	0	0	0	0	0	0	0	0	0	0
YNP_Virus_vOTUs.Endo_1_scaffold_15728_c1	0	0	0	0	0	0	0	0	0	0	0	0	0	0	3.06427e-05	4.50179e-05	0.000194359	0.000153137	2.47289e-05	8.99398e-05	5.7019e-06	0	3.80891e-05	9.09674e-05	0	0.000114644	3.33706e-05	4.48684e-05	0	1.64019e-05
YNP_Virus_vOTUs.Endo_1_scaffold_15951_c1	0	0	0	0	0	0	0	0	0	0	0	0	0	0	0	0	2.0939e-06	0	0	0	0	0	0	0	1.23662e-05	0	0	0	0	1.51956e-05
YNP_Virus_vOTUs.Endo_1_scaffold_16741_c1	0	0	0	0	0	0	0	0	0	0	0	0	0	0	0.000675222	9.42698e-05	0.000445358	0.00125756	0.000726372	0.000479702	0.000546194	0.0012245	0.00163488	0.00281339	0.000882238	0.000687659	0.00172467	0.000672522	0.00114622	0.00347883
YNP_Virus_vOTUs.Endo_1_scaffold_16862_c1	0	8.48917e-05	0.000195443	0.000268386	0.000543386	0	0.000172077	0.000270729	7.83973e-05	0	1.02673e-05	0.000130697	3.09248e-05	7.32389e-05	0	0	1.49263e-05	0	0	0	0	0	0	0	0	1.08222e-05	0	0	0	0
YNP_Virus_vOTUs.Endo_1_scaffold_16932_c1	0	0	0	0	0	0	0	0	0	0	0	0	0	0	0.00177973	0.000524764	0.0014665	0.00245238	0.00124775	0.00163314	0.000826891	0.0039704	0.00272209	0.00952145	0.00138386	0.00058408	0.00375496	0.00244849	0.00210102	0.0068559
YNP_Virus_vOTUs.Endo_1_scaffold_17313_c1	0	0	0	0	0	0	0	0	0	0	0	0	0	0	1.31444e-05	4.43253e-05	1.49413e-05	2.80831e-05	1.30708e-05	6.88121e-05	0	0	7.55326e-05	0.000253468	0	0	0	0	0	0
YNP_Virus_vOTUs.Endo_1_scaffold_17370_c1	0	0	0	0	0	0	0	0	0	0	0	0	0	0	0.000672407	0.000174537	0.000544789	0.000659605	0.000480644	0.000637595	0.000331224	0.00118075	0.000791059	0.00282152	0.000704247	0.000470064	0.00128682	0.000693009	0.000811003	0.00214024
YNP_Virus_vOTUs.Endo_1_scaffold_18365_c1	0	0	0	0	0	0	0	0	0	0	0	0	0	0	5.7575e-06	2.18792e-05	2.90086e-05	2.6711e-05	2.2253e-06	1.95956e-05	4.27e-06	2.01006e-05	0	0	5.76558e-05	5.59298e-05	2.85851e-05	4.08312e-05	1.706e-06	3.4774e-06
YNP_Virus_vOTUs.Endo_1_scaffold_18690_c1	0	0	0	0	0	0	0	0	0	0	0	0	0	0	0	0	0	0	4.82802e-05	1.59985e-05	0	0	1.14054e-05	0	4.37601e-05	0	0	0	0	7.903e-06
YNP_Virus_vOTUs.Endo_1_scaffold_18876_c1	0	0	0	0	0	0	0	0	0	0	0	0	0	0	0	0	0	0	0	0	0	0	0	0	0	0	0	0	0	0
YNP_Virus_vOTUs.Endo_1_scaffold_19098_c1	0	0	0	0	0	0	0	0	0	0	0	0	0	0	0	0	7.7768e-06	0	0	0	0	0	0	0	0	0	0	0	0	0
YNP_Virus_vOTUs.Endo_1_scaffold_19100_c2	0	0	0	0	0	0	0	0	0	0	0	0	0	0	8.58034e-05	0	1.55448e-05	4.13409e-05	4.38074e-05	7.4521e-06	0	0	0	0	0	5.6757e-06	0	0	0	3.52223e-05
YNP_Virus_vOTUs.Endo_1_scaffold_19156_c1	7.4448e-06	1.3971e-05	6.66929e-05	0	0	0	0	0	0	0	0	4.16908e-05	5.38749e-05	4.9192e-06	0	0	0	0	0	0	0	0	0	0	0	0	0	0	0	0
YNP_Virus_vOTUs.Endo_1_scaffold_19618_c1	0	0	0	0	0	0	0	8.553e-06	0	0	0	3.01128e-05	7.88554e-05	7.15538e-05	0	0	0	0	0	0	0	0	0	0	0	0	0	0	0	0
YNP_Virus_vOTUs.Endo_1_scaffold_19654_c1	0	0	0	0	0	0	0	0	0	0	0	0	0	0	0	0	0	3.6912e-05	0	0	0	0	0	0	0	0	0	0	0	0
YNP_Virus_vOTUs.Endo_1_scaffold_20734_c1	0	0	0	0	0	0	0	0	0	0	0	0	0	0	2.8626e-06	0	2.3036e-06	8.5209e-06	0	0	0	0	0	0	0	0	1.9311e-06	0	0	0
YNP_Virus_vOTUs.Endo_1_scaffold_20800_c1	0	0	0	0	0	0	0	0	0	0	0	8.9879e-05	0	0	0	0	0	0	0	0	0	0	0	0	0	0	0	0	0	0
YNP_Virus_vOTUs.Endo_1_scaffold_20935_c1	0	0	0	0	0	0	0	0	0	0	0	0	0	0	0	0	0	0	0	0	0	0	0	0	0	0	0	0	0	0
YNP_Virus_vOTUs.Endo_1_scaffold_21144_c1	0	0	0	0	0	0	0	0	0	0	0	0	0	0	0	0	0	0	0	0	0	0	0	0	0	0	0	0	0	0
YNP_Virus_vOTUs.Endo_1_scaffold_21508_c1	0	0	0	0	0	0	0	0	0	0	0	0	0	0	0.000296072	2.38676e-05	0.000169177	0.000323058	5.05327e-05	4.7424e-05	2.07956e-05	0.000161763	0.000323855	3.88723e-05	0.000137956	5.59669e-05	6.28356e-05	5.36535e-05	5.13304e-05	0.000118147
YNP_Virus_vOTUs.Endo_1_scaffold_21531_c1	0	0	0	0	0	0	0	0	0	0	0	0	0	0	0	0	0	0	0	0	0	0	0	0	0	0	0	0	0	0
YNP_Virus_vOTUs.Endo_1_scaffold_21630_c1	0	0	0	0	0	0	0	0	0	0	0	0	0	0	0	0	0	0	0	0	0	0	0	0	0	0	0	0	0	0
YNP_Virus_vOTUs.Endo_1_scaffold_21958_c1	0	0	0	0	0	0	0	0	0	0	0	0	0	0	0	0	0	0	0	0	0	0	0	0	0	0	0	0	0	0
YNP_Virus_vOTUs.Endo_1_scaffold_22333_c1	0	0	0	0	0	0	0	0	0	0	0	0	0	0	0	0	0	0	0	0	0	0	0	0	0	0	0	0	0	0
YNP_Virus_vOTUs.Endo_1_scaffold_22363_c1	0.000115264	0.00127754	0.000660337	0.000676349	0.000145732	0	0	0	0	0	0	0.000147147	0.000129929	5.71252e-05	0	0	0	0	0	0	0	0	0	0	0	0	0	0	0	0
YNP_Virus_vOTUs.Endo_1_scaffold_22454_c1	0	0	0	0	0	0	0	0	0	0	0	0	0	0	0.000201292	0.000172009	0.000236154	0.000128592	6.81691e-05	0.00013429	4.02988e-05	0.000520578	0.000190165	0.000180962	0	8.22227e-05	2.63991e-05	4.58882e-05	4.47986e-05	7.23093e-05
YNP_Virus_vOTUs.Endo_1_scaffold_22846_c1	0	0	0	0	0	0	0	0	0	0	0	0	0	0	0.000504496	7.66941e-05	0.000551238	0.000356363	0.000384402	0.000251961	3.22755e-05	0.000246073	0	8.76681e-05	0.000221299	0.000174695	6.2037e-05	0.000494804	0.00029465	0.000776419
YNP_Virus_vOTUs.Endo_1_scaffold_22988_c1	0	0	0	0	0	0	0	0	0	0	0	0	0	0	0	0	0	0	0	0	0	0	0	0	0	0	0	0	0	0
YNP_Virus_vOTUs.Endo_1_scaffold_23252_c1	0	0	0	0	0	0	0	0	0	0	0	0	0	0	0	1.78771e-05	0	0	0	0	4.8341e-06	0	0	0	0	0	0	0	0	0
YNP_Virus_vOTUs.Endo_1_scaffold_23625_c1	0	0	0	0	0	0	0	0	0	0	0	0	0	0	0.000324575	5.64931e-05	0.000645598	8.70086e-05	0.000573436	0.00015948	9.51052e-05	0.000161271	0.000314977	0.000250666	0.000184132	0	0.000141349	0	0	8.70663e-05
YNP_Virus_vOTUs.Endo_1_scaffold_23996_c1	0	0	0	0	0	0	0	0	0	0	0	0	0	0	0	0	0	0	0	2.0957e-06	0	0	0	0	0	0	0	0	0	0
YNP_Virus_vOTUs.Endo_1_scaffold_23999_c1	0	0	0	0	0	0	0	0	0	0	0	0	0	0	0	0	0	0	0	0	0	0	0	0	0	0	0	0	0	0
YNP_Virus_vOTUs.Endo_1_scaffold_24264_c1	0	0	0	0	0	0	0	0	0	0	0	0	0	0	0.000226541	0.000105058	0.000387692	0.00019928	0.000156328	0.000134355	4.95853e-05	0.000194512	0.000137293	0	0.000175445	1.51328e-05	0.000134029	3.82499e-05	1.09508e-05	0.000219766
YNP_Virus_vOTUs.Endo_1_scaffold_24647_c1	0	0	0	0	0	0	0	0	0	0	0	0	0	0	4.06921e-05	0	1.14395e-05	4.4987e-05	3.6938e-05	6.13991e-05	0	0	0.000101042	0.000475602	8.77146e-05	5.08727e-05	8.73419e-05	7.03609e-05	1.38956e-05	7.52183e-05
YNP_Virus_vOTUs.Endo_1_scaffold_25207_c1	0	0	0	0	0	0	0	0	0	0	0	0	0	0	0.000366885	8.81984e-05	0.000413342	0.000179459	0.000245765	0.000309665	0	0.000374398	0.000143756	0.000114524	0.000163404	0	2.55964e-05	0	0	0.000463723
YNP_Virus_vOTUs.Endo_1_scaffold_25626_c1	0	0	0	0	0	0	0	0	0	0	0	0	0	0	0	0	0	0	0	0	0	0	0	0	2.13897e-05	0	0	0	0	0
YNP_Virus_vOTUs.Endo_1_scaffold_25674_c1	0	0	0	0	0	0	0	5.52484e-05	6.16594e-05	0	0	0.000307504	0	0	0	0	0	0	0	0	0	0	0	0	0	0	0	0.000107956	0	0
YNP_Virus_vOTUs.Endo_1_scaffold_26066_c1	0	0	0	0	0	0	0	0	0	0	0	0	0	0	0	0	0	0	0	0	0	0	0	0	0	0	0	0	0	0
YNP_Virus_vOTUs.Endo_1_scaffold_26984_c1	0	0	0	0	0	0	0	0	0	0	0	0	0	0	9.908e-06	2.58786e-05	8.09561e-05	4.08305e-05	0	1.27436e-05	0	0	7.72354e-05	0.000433845	0	0	2.02758e-05	0	0	0
YNP_Virus_vOTUs.Endo_1_scaffold_27011_c1	4.06085e-05	0	0	2.61646e-05	0	0	0	0	0	0	0	5.006e-06	7.629e-06	0	0	0	0	2.3127e-06	0	0	0	0	0	0	0	0	0	0	0	0
YNP_Virus_vOTUs.Endo_1_scaffold_27024_c1	0	0	0	0	0	0	0	0	0	0	0	0	0	0	0	0	0	0	0	0	0	0	0	0	0	0	0	0	0	0
YNP_Virus_vOTUs.Endo_1_scaffold_27080_c1	0.000123252	0.000487137	0.000130853	0.000262015	0	0	0	0	0	0	0	0.000111248	6.75264e-05	1.55775e-05	0	0	0	0	0	0	0	0	3.9912e-06	0	0	0	0	0	0	0
YNP_Virus_vOTUs.Endo_1_scaffold_27167_c1	0	0	0	0	0	0	0	0	0	0	0	0	0	0	4.10348e-05	0	3.41172e-05	2.28576e-05	1.78396e-05	1.30512e-05	0	0	0	0	0	0	0	0	0	0
YNP_Virus_vOTUs.Endo_1_scaffold_27357_c1	0	0	0	0	0	0	0	0	0	0	0	0	0	0	0.000246245	1.73048e-05	0.000216176	7.1041e-05	0.000249164	6.35003e-05	1.33951e-05	9.28377e-05	7.51621e-05	0.000520614	1.74357e-05	0	5.25733e-05	0	0	0.000140536
YNP_Virus_vOTUs.Endo_1_scaffold_28128_c1	0.000398175	0.00110669	0.00110898	0.000706947	0	0	0	0	0	0	0	0.000170489	0.00042109	0.000285651	0	0	2.59744e-05	0	0	0	0	0	0	0	0	0	0	0	0	0
YNP_Virus_vOTUs.Endo_1_scaffold_28239_c1	0	0	0	0	0	0	0	0	0	0	0	0	0	0	5.0056e-06	0	0	0	0	0	0	0	0	0	0	0	0	0	0	0
YNP_Virus_vOTUs.Endo_1_scaffold_28432_c1	0	0	0	0	0	9.0895e-06	0.000114904	0	6.98766e-05	8.84138e-05	7.11517e-05	0	0	0.000320686	0	0	0	0	0	0	3.16106e-05	0	0	0	0	0	0	0	0	0
YNP_Virus_vOTUs.Endo_1_scaffold_28550_c1	0	0	0	0	0	0	0	0	0	0	0	0	0	0	0	0	0	0	0	0	0	0	0	0	0	0	0	0	0	0
YNP_Virus_vOTUs.Endo_1_scaffold_29060_c1	0	0	0	0	0	0	0	0	0	0	0	0	0	0	0	0	0	0	0	0	0	8.2602e-06	3.6653e-06	0	0	0	0	0	0	0
YNP_Virus_vOTUs.Endo_1_scaffold_29106_c1	0	0	0	0	0	0	0	0	0	0	0	0	0	0	0	0	0	0	0	0	0	0	0	0	0	0	0	0	0	0
YNP_Virus_vOTUs.Endo_1_scaffold_29177_c1	0	0	0	0	0	0	0	0	0	0	0	0	0	0	0	0	0	4.89177e-05	2.61804e-05	1.3576e-05	9.0863e-06	4.5073e-05	2.58322e-05	0	3.43856e-05	0	0	4.36521e-05	1.00781e-05	2.64371e-05
YNP_Virus_vOTUs.Endo_1_scaffold_29272_c1	0	0	0	0	0	0	0	0	0	0	0	0	0	0	0	0	0	0	0	0	0	0	0	0	0	0	0	0	0	0
YNP_Virus_vOTUs.Endo_1_scaffold_29344_c1	0	0	0	0	0	0	0	0	0	0	0	0	0	0	0.000102048	2.29078e-05	8.0677e-05	0.000140884	0.000206902	9.4255e-05	4.2326e-05	0.00015392	9.58505e-05	0.000114542	8.85157e-05	0.00010397	0.000190762	0.000241747	0.000122976	0.000203393
YNP_Virus_vOTUs.Endo_1_scaffold_29380_c1	0	0	0	0	0	0	0	0	0	0	0	0	0	0	0	0	0	0	0	0	0	0	0	0	0	0	0	0	0	0
YNP_Virus_vOTUs.Endo_1_scaffold_29537_c1	0	0	0	0	0	0	0	0	0	0	0	0	0	0	0	0	0	0	0	0	0	0	0	0	0	0	0	0	0	0
YNP_Virus_vOTUs.Endo_1_scaffold_29711_c1	0	0	0	0	0	0	0	0	0	0	0	0	0	0	0	0	2.1357e-06	0	0	0	0	0	0	0	0	0	0	0	3.1272e-06	0
YNP_Virus_vOTUs.Endo_1_scaffold_29750_c1	0	0	0	0	0	0	0	0	0	0	0	0	0	0	1.9648e-05	1.61316e-05	5.6193e-05	0	2.49562e-05	0	1.2193e-05	6.7919e-05	0	0	0	0	1.24196e-05	0	0	0
YNP_Virus_vOTUs.Endo_1_scaffold_30103_c1	0	0	0	0	0	0	0	0	0	0	0	0	0	0	0	0	0	0	0	0	0	0	0	0	0	0	0	0	0	0
YNP_Virus_vOTUs.Endo_1_scaffold_30205_c1	0	0	0	0	0	0	0	0	0	0	0	0	0	0	0	0	0	0	0	0	0	0	0	0	0	0	0	0	0	0
YNP_Virus_vOTUs.Endo_1_scaffold_30211_c1	0	0	0	0	0	0	0	0	0	0	0	0	0	0	0	0	0	0	0	0	0	0	0	0	0	0	0	0	1.5015e-06	0
YNP_Virus_vOTUs.Endo_1_scaffold_30393_c1	0	0	0	0	0	0	0	0	0	0	0	0	0	0	0	0	0	0	0	0	0	0	0	0	0	0	0	0	0	0
YNP_Virus_vOTUs.Endo_1_scaffold_30984_c1	0	0	0	0	0	0	0	0	0	4.05495e-05	0	0	1.91155e-05	0	0	0	5.11758e-05	3.99805e-05	0	0	0	0	0	0	0	0	0	0	0	0
YNP_Virus_vOTUs.Endo_1_scaffold_31008_c1	0	0	0	0	0	0	0	0	0	0	0	0	0	0	2.4528e-05	1.07658e-05	3.6306e-05	3.218e-06	1.26268e-05	6.4935e-06	2.7686e-06	7.08598e-05	0	1.8227e-05	6.3133e-06	0	2.573e-06	0	7.1637e-06	2.41767e-05
YNP_Virus_vOTUs.Endo_1_scaffold_31205_c1	0	0	2.21133e-05	0	0	0	0	0	0	0	0	0	0	0	0	0	0	0	0	0	0	0	1.53081e-05	0	0	0	0	0	0	0
YNP_Virus_vOTUs.Endo_1_scaffold_31338_c1	0	0	0.000174887	0	0	0	0	0	0	0	0	0	4.47328e-05	0	0	0	0	0	0	0	0	0	0	0	0	0	0	0	0	0
YNP_Virus_vOTUs.Endo_1_scaffold_31353_c1	0	0	0	0	0	0	0	0	0	0	0	0	0	0	0	0	5.497e-06	0	0	0	0	0	0	0	0	0	0	0	2.3466e-05	0
YNP_Virus_vOTUs.Endo_1_scaffold_31367_c1	0	0	0	0	0	0	0	0	0	0	0	0	0	0	0	0	0	0	0	0	0	0	0	0	0	0	0	0	0	0
YNP_Virus_vOTUs.Endo_1_scaffold_31502_c1	0	0	0	0	0	0	0	0	0	0	0	0	0	0	0	0	0	0	0	0	0	0	0	0	0	0	0	0	0	1.18833e-05
YNP_Virus_vOTUs.Endo_1_scaffold_31512_c1	0	0	0	0	0	0	0	1.62617e-05	0	0	0	0	7.70287e-05	0	0	0	0	0	0	0	0	0	0	0	0	0	0	0	0	0
YNP_Virus_vOTUs.Endo_1_scaffold_31632_c1	0	0	0	0	0	0	0	0	0	0	0	0	0	0	0	2.3508e-06	4.454e-06	0	4.0797e-06	1.5132e-06	0	0	0	1.36967e-05	4.2338e-06	0	0	5.8454e-06	0	0
YNP_Virus_vOTUs.Endo_1_scaffold_31786_c1	0	0	0	0	0	0	0	0	0	0	0	0	0	0	0	0	0	0	0	0	0	0	0	0	0	0	0	0	0	0
YNP_Virus_vOTUs.Endo_1_scaffold_31969_c1	0	0	0	0	0	0	0	0	0	0	0	0	0	0	3.80186e-05	5.12409e-05	1.10292e-05	9.9178e-06	9.7867e-06	1.04517e-05	0	0	0	0	0	0	1.17591e-05	0	0	0
YNP_Virus_vOTUs.Endo_1_scaffold_32015_c1	0	0	0	0	0	0	0	0	0	0	0	0	0	0	0	0	0	0	0	0	0	0	0	0	0	0	0	0	0	0
YNP_Virus_vOTUs.Endo_1_scaffold_32184_c1	0	0	0	0	0	0	0	0	0	0	0	0	0	0	0	0	0	0	0	0	0	0	0	0	0	0	0	0	0	0
YNP_Virus_vOTUs.Endo_1_scaffold_32272_c1	0	0	0	0	0	0	0	0	0	0	0	0	0	0	0	0	0	0	0	0	0	0	0	0	0	0	0	0	0	0
YNP_Virus_vOTUs.Endo_1_scaffold_32381_c1	0	0	0	0	0	0	0	0	0	0	0	0	0	0	0	0	0	0	0	0	0	0	0	0	0	0	0	0	0	0
YNP_Virus_vOTUs.Endo_1_scaffold_32389_c1	0.000128903	0.000185928	9.22512e-05	1.54893e-05	0	0.00104411	0.00069949	0.000332875	0.000262902	0.000278262	0.000354272	7.55415e-05	4.76808e-05	0.000340332	2.2265e-05	0	6.2491e-06	4.23215e-05	4.39598e-05	1.3768e-05	0	3.06117e-05	0	0	0	0	0	0	3.7905e-05	0
YNP_Virus_vOTUs.Endo_1_scaffold_32422_c1	0	0	0	0	0	0	0	0	0	0	0	0	0	0	0	0	0	0	0	0	0	0	0	0	0	0	0	0	0	0
YNP_Virus_vOTUs.Endo_1_scaffold_32502_c1	0.000854921	0.00230935	0.000602281	0.00104801	0	0	0	0	8.2099e-06	0	0	3.48117e-05	0.000132477	4.5908e-05	0	0	0	0	0	0	0	0	0	0	0	0	0	0	0	0
YNP_Virus_vOTUs.Endo_1_scaffold_32531_c1	0	0	0	0	0	0	0	0	0	0	0	0	0	0	0.000310686	3.45047e-05	0.000355203	0.000327453	0.000198366	0.00017671	4.70153e-05	0.000236507	0.000138181	0	0.000103672	6.85189e-05	2.0219e-05	7.648e-06	3.1999e-05	3.61547e-05
YNP_Virus_vOTUs.Endo_1_scaffold_32539_c1	0	0	0	0	0	0	0	0	0	0	0	0	0	0	0	0	0	3.3716e-06	0	0	0	0	0	0	0	0	0	0	0	0
YNP_Virus_vOTUs.Endo_1_scaffold_32602_c1	0	0	0	0	0	0	0	0	0	0	0	0	0	0	0	0	3.23824e-05	0	8.0565e-06	0	9.51052e-05	0	0	0	8.18348e-05	0	3.16587e-05	0	0	0
YNP_Virus_vOTUs.Endo_1_scaffold_32619_c1	0	0	0	0	0	0	0	0	0	0	0	0	0	0	0.000209989	0	0.000190139	0.00010417	0.000242959	3.31341e-05	0	5.52998e-05	0.00016832	8.67118e-05	0	0	2.1419e-05	7.8717e-06	0	6.2924e-05
YNP_Virus_vOTUs.Endo_1_scaffold_32630_c1	0	0	0	0	0	0	0	0	0	0	0	0	0	0	0	0	0	0	0	0	0	0	0	0	0	0	0	0	0	0
YNP_Virus_vOTUs.Endo_1_scaffold_32720_c1	0	0	0	0	0	0	0	0	0	0	0	0	0	0	0	0	0	0	0	0	0	0	0	0	0	0	0	0	0	0
YNP_Virus_vOTUs.Endo_1_scaffold_32906_c1	0	0	0	0	0	0	0	0	0	0	0	0	0	0	0	0	0	0	0	0	0	0	0	0	0	0	0	0	0	0
YNP_Virus_vOTUs.Endo_1_scaffold_32961_c1	0	0	0	0	0	0	0	0	0	0	0	0	0	0	0.000117888	5.18741e-05	9.82748e-05	0.000121493	3.75848e-05	6.44174e-05	0	0	7.54934e-05	0	0	5.02134e-05	1.13932e-05	0	0	0
YNP_Virus_vOTUs.Endo_1_scaffold_33554_c1	0	0	0	0	0	0	0	0	0	0	0	0	0	0	0.000108678	0	1.61456e-05	2.03595e-05	8.7404e-06	0	0	0	0	0	0	0	6.7397e-06	0	0	0
YNP_Virus_vOTUs.Endo_1_scaffold_33770_c1	0	0	0	0	0	0	0	0	0	0	0	0	0	0	0	0	0	0	0	0	0	0	0	0	0	0	0	0	0	0
YNP_Virus_vOTUs.Endo_1_scaffold_33861_c1	0	0	0	0	0	0	0	0	0	0	0	0	0	0	1.9648e-05	2.77202e-05	4.81655e-05	0.000191066	7.8772e-06	3.25549e-05	0	0	0	0	0	0	0	0	2.40259e-05	4.30148e-05
YNP_Virus_vOTUs.Endo_1_scaffold_33990_c1	0	0	0	0	0	0	0	0	0	0	0	0	0	0	0	0	0	0	0	0	0	0	0	0	0	0	0	0	0	0
YNP_Virus_vOTUs.Endo_1_scaffold_34042_c1	0	0	0	0	0	0	0	0	0	0	0	0	0	0	0	0	0	0	0	0	0	0	0	0	0	0	0	0	0	8.2142e-06
YNP_Virus_vOTUs.Endo_1_scaffold_34443_c1	0	0	0	0	0	0	0	0	0	0	0	0	0	0	0	0	0	0	0	0	0	0	0	0	0	0	0	0	0	0
YNP_Virus_vOTUs.Endo_1_scaffold_34531_c1	1.87518e-05	0	0	0	0	0	0	0	0	0	0	0	0	0	0	0	0	0	0	0	0	0	0	0	0	0	0	0	0	0
YNP_Virus_vOTUs.Endo_1_scaffold_34737_c1	0	0	0	0	0	0	0	0	0	0	0	0	0	0	0	0	0	0	0	0	0	0	0	0	0	0	0	0	0	0
YNP_Virus_vOTUs.Endo_1_scaffold_35006_c1	0.000479541	0.000420031	0.000593687	0.00127078	0	0	0	0	0	0	0	0.000100701	0.000131315	2.96193e-05	0	0	0	1.37905e-05	0	0	0	0	0	0	0	0	0	0	0	0
YNP_Virus_vOTUs.Endo_1_scaffold_35486_c1	0	0	0	0	0	0	0	0	0	0	0	0	0	0	0	7.5019e-06	3.903e-06	0	0	0	0	0	6.0449e-06	0	0	0	0	0	0	0
YNP_Virus_vOTUs.Endo_1_scaffold_36295_c1	0	0	0	0	0	0	0	0	0	0	0	0	0	0	0	0	4.01561e-05	0	4.2209e-06	1.75343e-05	0	0	0	0	0	0	0	0	0	0
YNP_Virus_vOTUs.Endo_1_scaffold_36379_c1	0	0	0	0	0	0	0	0	0	0	0	0	0	0	0	0	0	0	0	5.5921e-06	0	5.10695e-05	0	0	9.57e-06	0	0	0	0	0
YNP_Virus_vOTUs.Endo_1_scaffold_36968_c1	0	0	0	0	0	0	0	0	0	0	0	0	0	0	0	0	0	0	0	0	0	0	0	0	0	0	0	0	0	0
YNP_Virus_vOTUs.Endo_1_scaffold_37052_c1	0	0	0	0	0	0	0	0	0	0	0	0	0	0	0	0	0	0	0	0	0	0	0	0	0	0	0	0	0	0
YNP_Virus_vOTUs.Endo_1_scaffold_37060_c1	0.0003024	0.000134746	0.000439182	0.000177101	0	7.3068e-06	1.72435e-05	0	2.2343e-06	0	0	0	0	3.22296e-05	0	1.06922e-05	0	0	5.2446e-06	0	0	0	0.000135043	0	0	0	0	0	0	0
YNP_Virus_vOTUs.Endo_1_scaffold_37283_c1	0	0	0	0	0	0	0	0	0	0	0	0	0	0	0	0	0	0	0	0	0	0	0	0	0	0	0	0	0	0
YNP_Virus_vOTUs.Endo_1_scaffold_37485_c1	0	0	0	0	0	0	0	0	0	0	0	0	0	0	0	0	0	0	0	0	0	0	0	0	0	0	0	0	0	0
YNP_Virus_vOTUs.Endo_1_scaffold_37699_c1	0	0	0	0	0	0	0	0	0	0	0	0	0	0	0	0	0	0	0	0	0	0	0	0	0	0	0	0	0	0
YNP_Virus_vOTUs.Endo_1_scaffold_37961_c1	0.000141532	0.000170913	0.000124049	0.000326812	0	0	0	0	0	0	0	0	0	0	0	0	0	0	0	0	0	0	0	0	0	0	0	0	0	0
YNP_Virus_vOTUs.Endo_1_scaffold_37975_c1	0	0	0	0	0	0	0	0	0	0	0	0	0	0	0	0	3.0874e-06	2.55877e-05	0	0	0	0	0	0	0	0	0	1.13965e-05	0	0
YNP_Virus_vOTUs.Endo_1_scaffold_38072_c1	0	0	0	0	0	0	0	0	0	0	0	0	0	0	0	0	0	0	0	0	0	0	0	0	0	0	0	0	6.62568e-05	0
YNP_Virus_vOTUs.Endo_1_scaffold_38403_c1	0	0	0	0	0	0	0	0	0	0	0	0	0	0	0	0	0	0	0	0	0	0	0	0	0	0	0	1.12494e-05	0	0
YNP_Virus_vOTUs.Endo_1_scaffold_386_c1	0	0	0	0	0	0	0	0	0	0	0	0	0	0	0	0	0	2.5327e-06	0	0	0	0	0	0	0	0	0	0	0	0
YNP_Virus_vOTUs.Endo_1_scaffold_38682_c1	0	8.52797e-05	0	0	0	2.6143e-05	9.00997e-05	0.000276611	8.73426e-05	2.7669e-05	0	0	0	0	0	0	3.49493e-05	0	0	0	0	0	0	0	0	0	0	0	0	0
YNP_Virus_vOTUs.Endo_1_scaffold_38969_c1	0	0	0	0	0	0	0	0	0	0	0	0	0	0	0	0	0	0	0	0	0	0	0	0	0	0	0	0	0	0
YNP_Virus_vOTUs.Endo_1_scaffold_38976_c1	0	0	0	0	0	0	0	0	0	0	0	0	0	0	0	0	0	0	0	0	0	0	0	0	0	0	0	0	0	0
YNP_Virus_vOTUs.Endo_1_scaffold_39150_c1	0	0	0	0	0	0	0	0	0	0	0	0	0	0	0	0	0	0	0	0	0	0	0	0	0	0	0	0	0	0
YNP_Virus_vOTUs.Endo_1_scaffold_39171_c1	0	0	0	0	0	0	0	0	0	0	0	0	0	0	0	0	0	0	0	6.5256e-06	0	0	0	0	0	0	0	0	0	0
YNP_Virus_vOTUs.Endo_1_scaffold_39314_c1	0	0	0	0	0	0	0	0	0	0	0	0	0	0	0	0	0	0	0	0	0	0	0	0	0	0	0	0	0	0
YNP_Virus_vOTUs.Endo_1_scaffold_39404_c1	0	0	0	0	0	0	0	0	0	0	0	0	0	0	0	0	0	0	0	0	0	0	0	0	0	0	0.000248903	0	0	0
YNP_Virus_vOTUs.Endo_1_scaffold_39429_c1	0	0	0	0	0	0	0	0	0	0	0	0	0	0	9.824e-06	4.30022e-05	1.60552e-05	2.02488e-05	7.79911e-05	0	0	0	0	0	0	0	0	0	0	0
YNP_Virus_vOTUs.Endo_1_scaffold_39634_c1	0	0	0	0	0	0	0	0	0	0	0	0	0	0	7.85921e-05	0.000146207	3.21103e-05	6.7496e-06	0	4.49171e-05	0	4.07514e-05	7.09552e-05	0.00011075	6.89074e-05	2.61647e-05	6.7021e-06	0	0	0
YNP_Virus_vOTUs.Endo_1_scaffold_39878_c1	0	0	0	0	0	0	0	0	0	0	0	0	0	0	2.71695e-05	0	1.892e-05	6.41937e-05	4.66153e-05	7.07335e-05	0	0	0	0	0	0	0	0	0	6.7185e-05
YNP_Virus_vOTUs.Endo_1_scaffold_40414_c1	0	0	0	0	0	0	0	0	0	0	0	0	0	0	0	0	0	0	0	0	0	0	0	0	0	0	0	0	0	0
YNP_Virus_vOTUs.Endo_1_scaffold_40760_c1	0	0	0	0	0	0	0	0	0	0	0	0	0	0	0	0	0	0	0	2.91834e-05	0	0	0	0	0	0	0	0	0	0
YNP_Virus_vOTUs.Endo_1_scaffold_40779_c1	0.0198218	0.024417	0.0100753	0.0161972	0.0109467	0.000675365	0.000438807	0.00137403	0.00179226	0.000452643	0.000455428	0.0128256	0.00843635	0.00517374	1.28296e-05	0	2.65801e-05	0	5.59299e-05	1.70977e-05	0	0	0.000212211	0	0	1.78262e-05	0	9.35648e-05	0	0
YNP_Virus_vOTUs.Endo_1_scaffold_40807_c1	6.8409e-05	0	0.000113296	0	0	0	0	0	0	0	0	0	0	0.000268758	0	0	0	0	0	0	0	0	0	0	0	0	0	0	0	0
YNP_Virus_vOTUs.Endo_1_scaffold_41631_c1	0	0	0	0	0	0	0	0	0	0	0	1.44725e-05	0	0	0	0	0	0	0	0	0	0	0	0	0	0	0	0	0	0
YNP_Virus_vOTUs.Endo_1_scaffold_41872_c1	0	0	0	0	0	0	0	0	0	0	0	0	0	0	0	0	0	7.98581e-05	0	0	2.11013e-05	0	0	0	0	0	0	0	0	0
YNP_Virus_vOTUs.Endo_1_scaffold_42016_c1	0	0	0	0	0	0	0	0	0	0	0	0	0	0	0	0	0	0	0	0	0	0	0	0	0	0	0	0	0	0
YNP_Virus_vOTUs.Endo_1_scaffold_42526_c1	0.000414171	0.000858681	0.00086247	0.00159765	0	0	0	0	0	0	0	1.07593e-05	0.000100727	0	0	0	0	0	0	0	0	0	0	0	0	0	0	0	0	0
YNP_Virus_vOTUs.Endo_1_scaffold_42686_c1	0	0	0	0	0	0	0	0	0	0	0	0	0	0	0	0	0	0	0	0	0	0	0	0	0	0	0	0	0	0
YNP_Virus_vOTUs.Endo_1_scaffold_42894_c1	0	0	0	0	0	0	0	0	0	0	0	0	0	0	0.000167157	2.4945e-05	0	0	1.36397e-05	0.000108308	3.27197e-05	4.17217e-05	0	0	0	4.19678e-05	3.29598e-05	0	0	0.000151725
YNP_Virus_vOTUs.Endo_1_scaffold_42952_c1	0	0	0	0	0	0	0	0	0	0	0	0	0	0	0	0	0	0	0	0	0	0	0	0	0	0	0	0	0	0
YNP_Virus_vOTUs.Endo_1_scaffold_42957_c1	0	0	0	0	0	0	0	0	0	0	0	0	7.03992e-05	0	0	0	0	0	0	0	0	0	0	0	0	0	0	0	0	0
YNP_Virus_vOTUs.Endo_1_scaffold_43036_c1	0	0	0	0	0	0	0	0	0	0	0	0	0	0	0	0	6.15148e-05	0	0	1.22146e-05	0	0	0	0	0	0	0	7.6264e-06	6.3817e-06	0
YNP_Virus_vOTUs.Endo_1_scaffold_43071_c1	0	0	0	0	0	0	0	0	0	0	0	0	0	0	0	0	0	0	0	0	0	0	0	0	0	0	0	0	0	0
YNP_Virus_vOTUs.Endo_1_scaffold_43498_c1	0	0	0	0	0	0	0	0	0	0	0	0	0	0	1.97037e-05	6.81352e-05	6.16311e-05	1.8331e-05	0	3.82343e-05	0	0	3.25286e-05	0	0	0	0	0	0	0
YNP_Virus_vOTUs.Endo_1_scaffold_43555_c1	0	0	0	0	0	0	0	0	0	0	0	0	0	0	0.000473889	0.000162669	0.000380887	0.000638574	0.000447226	0.000425962	0.000292348	0.00140526	0.00113736	0.00379886	0.000679702	0.000315958	0.00122391	0.000962211	0.000798488	0.00194363
YNP_Virus_vOTUs.Endo_1_scaffold_4414_c1	0	0	0.000104318	0	0	0	0	0	0	0	0	0.000165283	3.04679e-05	0	0	0	0	0	0	0	0	0	0	0	0	0	0	0	0	0
YNP_Virus_vOTUs.Endo_1_scaffold_8338_c1	0	0	0	0	0	0	0	0	0	0	0	0	0	0	0	0	0	0	0	0	0	0	0	0	0	9.79249e-05	0	0	0	0
YNP_Virus_vOTUs.Endo_1_scaffold_8747_c2	0	0	0	0	0	0	0	0	0	0	0	0	0	0	0	0.000418328	1.60552e-05	4.04977e-05	8.7656e-06	6.5641e-06	0	0	0	0	0	0	0	0	3.84356e-05	0
YNP_Virus_vOTUs.Endo_1_scaffold_8930_c1	0	0	0	0	0	0	0	0	0	0	0	0	0	0	2.35655e-05	1.22664e-05	3.5764e-05	1.12245e-05	0	0	1.30281e-05	0	0	6.54285e-05	0	9.862e-06	0	0	0	0
YNP_Virus_vOTUs.Endo_1_scaffold_9567_c1	0	0	0	0	0	0	0	0	0	0	0	0	0	0	0	0	0	0	0	0	0	0	0	0	0	0	0	0	0	0
YNP_Virus_vOTUs.Endo_1_scaffold_9854_c1	0	0	0	0	0	0	0	0	0	0	0	0	0	0	0	0	0	0	0	0	0	0	0	0	0	0	0	0	0	0
YNP_Virus_vOTUs.Endo_1_scaffold_9966_c1	0	0	0	0	0	0	0	0	0	0	0	0	0	0	0	0	0	0	0	0	0	0	0	0	0	0	0	0	0	0
YNP_Virus_vOTUs.Endo_2_scaffold_10278_c1	0	0	0	0	0	0	0	0	0	0	0	0	0	0	0	0	1.55822e-05	0	0	7.43988e-05	0	0	0.000149404	6.72586e-05	0	0	0	0	0	0
YNP_Virus_vOTUs.Endo_2_scaffold_10344_c1	0	0	0	0	0	0	0	0	0	0	0	0	0	0	2.224e-05	0	0.000205396	0.000290286	0.000115673	0.000126995	0	0	4.12137e-05	0	0.000192988	0	7.7627e-06	0.000143265	1.38917e-05	0
YNP_Virus_vOTUs.Endo_2_scaffold_10422_c1	0	0	0	0	0	0	0	0	0	0	0	0	0	0	0	0	0	0	0	0	0	0	0	0	0	0	0	0	0	0
YNP_Virus_vOTUs.Endo_2_scaffold_10468_c1	0	0	0	0	0	0	0	0	0	0	0	0	0	0	0	0	0	0	0	0	0	0	0	0	0	0	0	0	0	0
YNP_Virus_vOTUs.Endo_2_scaffold_10736_c2	0	0	0	0	0	0	0	0	0	0	0	0	0	0	0	0	0	0	0	0	0	0	0	0	0	0	0	0	0	0
YNP_Virus_vOTUs.Endo_2_scaffold_10801_c1	0	0	0	0	0	0	0	0	0	0	0	0	0	0	0	0	0	0	0	0	0	0	0	0	0	0	0	0	0	0
YNP_Virus_vOTUs.Endo_2_scaffold_10909_c1	0	0	0.00033563	0	0	0	0	0	0	0	0	0	0	0	0	0	0	0	0	0	0	0	0	0	0	0	0	0	0	0
YNP_Virus_vOTUs.Endo_2_scaffold_11010_c1	0	0	0	0	0	0	0	0	0	0	0	0	0	0	0	0	0	0.000374922	0	0	2.87039e-05	0	0	0	0	0	0.000136192	0	0	0
YNP_Virus_vOTUs.Endo_2_scaffold_11638_c1	0	0	0	0	0	0	0	0	0	0	0	0	0	0	0	0	0	0	0	0	0	0	0	0	0	0	0	0	0	0
YNP_Virus_vOTUs.Endo_2_scaffold_11890_c1	0.000840382	7.24157e-05	0.000138898	0.000565481	0.00400091	0.00012463	3.04208e-05	0.000392928	0.000333528	0.000606242	0.000226239	0.00133774	0.0026612	0.000176421	8.4365e-06	3.123e-06	2.56601e-05	1.72386e-05	3.1356e-06	0	0	0	0	0	0	0	0	0	0	4.5693e-06
YNP_Virus_vOTUs.Endo_2_scaffold_11946_c1	0	0	0	0	0	0	0	0	0	0	0	0	0	0	0	0	0	0	0	0	0	0	0	0	0	0	0	0	0	0
YNP_Virus_vOTUs.Endo_2_scaffold_12268_c1	0	0	0	0	0	0	0	0	0	0	0	0	0	0	0	0	0	0	0	0	0	0	0	0	0	0	0	0	0	0
YNP_Virus_vOTUs.Endo_2_scaffold_12516_c1	0	0	0	0	0	0	0	0	0	0	0	0	0	0	0	0	0	0	0	0	0	0	0	0	0	0	0	0	0	0
YNP_Virus_vOTUs.Endo_2_scaffold_12820_c1	0	0	0	0	0	0	0	0	0	0	0	0	0	0	0.000297453	0.00012072	0.000694119	0.000509611	0.000440069	0.000110584	0.000265645	0.00132559	0.00044512	0.000230223	0.000452263	0.000176427	0.000277325	0.00192573	0.000318246	0.000530265
YNP_Virus_vOTUs.Endo_2_scaffold_12824_c1	0	0	0	0	0	0	0	0	0	0	0	0	0	0	0	0	0	0	0	0	0	0	0	0	0	0	0	4.32369e-05	4.54441e-05	0
YNP_Virus_vOTUs.Endo_2_scaffold_13012_c1	0	0	0	0	0	0	0	0	0	0	0	0	0	0	9.7399e-06	0	0	2.82474e-05	8.1358e-06	0	2.25786e-05	0.000288524	7.74432e-05	0	2.75045e-05	1.92632e-05	6.3e-06	3.91153e-05	2.47815e-05	7.56986e-05
YNP_Virus_vOTUs.Endo_2_scaffold_1302_c1	0	0	0	0	0	0	0	0	0	0	0	0	0	0	0.000831475	0.000193109	0.00236064	0.000813407	0.000939733	0.000639555	0.000111719	7.84633e-05	0.000757945	0.00031697	0.000455817	0.000104838	0	0.00097279	7.36396e-05	0.000287326
YNP_Virus_vOTUs.Endo_2_scaffold_13137_c1	0	0	0	0	0	0	0	0	0	0	0	0	0	0	0	0	0	2.8591e-06	0	0	0	0	0	0	0	0	0	0	0	0
YNP_Virus_vOTUs.Endo_2_scaffold_13495_c1	0	0	0	0	0	0	0	0	0	0	0	0	0	0	3.62566e-05	0	4.74071e-05	3.9034e-06	8.5863e-06	0	0	0	0	0	0	0	0	1.8836e-05	0	1.22242e-05
YNP_Virus_vOTUs.Endo_2_scaffold_14223_c1	0	0	0	0	0	0	0	0	0	0	0	0	0	0	0	0	0	0	0	0	0	0	0	0	0	0	0	0	0	0
YNP_Virus_vOTUs.Endo_2_scaffold_14381_c1	0	0	0	0	0	0	0	0	0	0	0	0	0	0	4.53298e-05	0	0.000323394	0.000203888	0.000204321	7.67131e-05	0	1.63492e-05	8.29289e-05	0	1.14617e-05	0	0	4.71124e-05	7.8343e-06	0
YNP_Virus_vOTUs.Endo_2_scaffold_14744_c1	0	0	0	0	0	0	0	0	0	0	0	0	0	0	0	0	0	0	0	0	0	0	0	0	0	0	0	0	0	0
YNP_Virus_vOTUs.Endo_2_scaffold_1562_c1	0	0	0	0	0	0	0	0	0	0.000129585	0	0	0	0	0	0	2.70754e-05	1.31779e-05	8.4775e-06	0	0	8.5536e-06	2.53206e-05	0.000146751	1.72268e-05	0	0	0.000502881	0	0
YNP_Virus_vOTUs.Endo_2_scaffold_15818_c1	0	0	0	0	0	0	0	0	0	0	0	0	0	0	0	0	0	0	1.74808e-05	0	0	0	0	0	0	0	0	0	0	0
YNP_Virus_vOTUs.Endo_2_scaffold_15904_c1	0	0	0	0	0	0	0	0	0	0	0	0	0	0	0	0	0	0	0	0	0	0	0	0	0	0	0	0	0	0
YNP_Virus_vOTUs.Endo_2_scaffold_16179_c1	0	0	0	0	0	0	0	0	0	0	0	0	0	0	0	0	0	0	0	0	0	0	0	0	0	0	0	0	0	0
YNP_Virus_vOTUs.Endo_2_scaffold_16181_c1	0	0	0	0	0	0	0	0	0	0	0	0	0	0	0	0	0	0	0	0	0	0	0	0	0	0	0	0	0	0
YNP_Virus_vOTUs.Endo_2_scaffold_16248_c1	0	0	0	0	0	0	0	0	0	0	0	0	0	0	0	0	0	0	0	0	0	0	0	0	0	0	0	0	0	0
YNP_Virus_vOTUs.Endo_2_scaffold_16516_c1	0	0	0	0	0	0	0	0	0	0	0	0	0	0	0	0	0	0	0	0	0	0	5.89452e-05	0	0.000136298	0	3.06274e-05	0	0	0
YNP_Virus_vOTUs.Endo_2_scaffold_16689_c1	0	0	0	0	0	0	0	0	0	0	0	0	0	0	0	0	0	0	0	0	0	0	1.20998e-05	0	0	0	6.6692e-06	0	0	0
YNP_Virus_vOTUs.Endo_2_scaffold_16815_c1	0	0	0	0	0	0	0	0	0	0	0	0	0	0	0	0	7.6016e-06	0	0	0	0	0	0	0	0	0	0	0	0	0
YNP_Virus_vOTUs.Endo_2_scaffold_17159_c1	0	0	0	0	0	0	0	0	0	0	0	0	0	0	0	0	0	0	0	0	0	0	0	0	0	0	0	0	0	0
YNP_Virus_vOTUs.Endo_2_scaffold_17563_c1	0	0	0	0	0	0	0	0	0	0	0	0	0	0	0	0	0	0	0	0	0	0	0	0	0	0	0	0	0	0
YNP_Virus_vOTUs.Endo_2_scaffold_1757_c1	0	0	0	0	0	0	0	0	0	0	0	0	0	0	5.35402e-05	8.71182e-05	0.000132627	0.000128362	0.000119473	6.25128e-05	0	3.22988e-05	8.10754e-05	0.000158221	3.82932e-05	0	0	0.000354119	2.03919e-05	6.50592e-05
YNP_Virus_vOTUs.Endo_2_scaffold_17836_c1	0	0	3.29946e-05	0	0	0.000580856	5.10396e-05	3.79834e-05	0.000215787	3.74618e-05	0.000102949	0	0	0	0	0	0	0	7.2163e-06	1.44611e-05	0	1.18162e-05	0	0	0	1.04336e-05	0	0	0	0
YNP_Virus_vOTUs.Endo_2_scaffold_1787_c1	0	0	0	0	0	0	0	0	0	0	0	0	0	0	0.00071267	0.000221769	6.53286e-05	0.000696506	0.00295027	0.000798427	0.000730371	0.00249316	0.00194801	0.00263732	0.00119287	0.00012843	0.000515642	0.00533737	0.000109331	0.00145416
YNP_Virus_vOTUs.Endo_2_scaffold_1788_c1	0	0	0	0	0	0	0	0	0	0	0	0	0	0	0.000331362	4.82855e-05	4.32137e-05	0.000378671	0.00140353	0.000349923	0.000933593	0.000668424	0.000549047	0.000580694	0.000755361	0.000913914	0.000394065	0.00235117	2.22013e-05	0.000335417
YNP_Virus_vOTUs.Endo_2_scaffold_18354_c1	0	0	0	0	0	0	0	0	0	0	0	0	0	0	0	0	0	0	0	0	0	0	0	0	0	0	0	0	0	0
YNP_Virus_vOTUs.Endo_2_scaffold_1868_c1	0	0	0	0	0	0	0	0	0	0	0	0	0	0	5.5615e-05	2.95089e-05	5.08616e-05	7.05618e-05	0.000326543	5.48433e-05	6.23603e-05	0.00012679	0.000175326	0.000138931	0.000132057	3.35108e-05	4.44758e-05	0.000402095	6.258e-06	3.51236e-05
YNP_Virus_vOTUs.Endo_2_scaffold_1903_c1	0	0	0	0	0	0	0	0	0	0	0	0	0	0	3.8419e-06	6.0639e-06	1.56442e-05	2.29198e-05	7.33611e-05	2.43132e-05	0	0	6.7453e-06	0	0	0	0	2.22568e-05	0	0
YNP_Virus_vOTUs.Endo_2_scaffold_19132_c1	1.11543e-05	0	5.5905e-05	0	0	0	0	0	4.6263e-06	0	0	0	0	0.000314269	0	0	0	0	0	0	0	0	1.80242e-05	0	0	0	0	0	2.2237e-06	0
YNP_Virus_vOTUs.Endo_2_scaffold_19492_c1	0	0	0	0	0	0	0	0	0	0	0	0	0	0	9.1704e-06	7.8675e-06	4.48265e-05	4.77975e-05	1.1157e-05	1.37399e-05	0	0	0	1.66385e-05	0	0	0	6.5088e-06	0	2.63015e-05
YNP_Virus_vOTUs.Endo_2_scaffold_19578_c1	0.000744982	0.00146726	0.000940924	0.00217195	0	2.8693e-06	8.761e-05	0.000137654	0	0	1.11461e-05	0.000534761	0.00071871	0.000390176	9.9648e-06	0	0	2.05277e-05	0	0	0	0	0	0	0	0	0	0	0	0
YNP_Virus_vOTUs.Endo_2_scaffold_20325_c1	0	0	0	0	0	0	0	0	0	0	0	0	0	0	0	0	0	0	0	0	0	0	0	0	0	0	0	0	0	0
YNP_Virus_vOTUs.Endo_2_scaffold_20692_c1	0	0	0	0	0	0	0	0	0	0	0	0	0	0	2.33382e-05	6.9059e-06	8.80464e-05	1.6679e-05	0	1.70658e-05	2.25463e-05	9.11937e-05	0	2.39179e-05	3.29741e-05	3.34008e-05	6.59038e-05	0	0	1.9109e-05
YNP_Virus_vOTUs.Endo_2_scaffold_21216_c1	0	0	0	0	0	0	0	0	0	0	0	0	0	0	0	0	0	0	0	0	0	0	0	0	0	0	0	0	0	0
YNP_Virus_vOTUs.Endo_2_scaffold_21938_c1	0	0	0	0	0	0	0	0	0	0	0	0	0	0	0	0	0	0	0	0	0	0	0	0	0	0	0	0	0	0
YNP_Virus_vOTUs.Endo_2_scaffold_21975_c1	0	0	0	0	0	0	0	0	0	0	0	0	0	0	0	0	1.13339e-05	0	5.586e-06	0	0	0	0	0	0	8.8778e-06	0	0	0	7.908e-06
YNP_Virus_vOTUs.Endo_2_scaffold_22000_c2	0	0	0	0	0	0	0	0	0	0	0	0	0	0	0	0	0	0	0	0	0	0	0	0	0	0	0	0	0	0
YNP_Virus_vOTUs.Endo_2_scaffold_22099_c1	0	0	0	0	0	0	0	0	0	0	0	0	0	0	0	0	0	0	0	0	0	0	0	0	0	0	0	0	0	0
YNP_Virus_vOTUs.Endo_2_scaffold_22222_c1	0	0	0	0	0	0	0	0	0	0	0	0	0	0	0	0	0	0	0	0	0	0	0	0	0	0	1.276e-06	0	0	0
YNP_Virus_vOTUs.Endo_2_scaffold_22472_c1	6.37091e-05	0	0.00020649	0	0	3.9629e-05	0	0	0	0	0	0	0	0.000354906	0	0	0	0	0	0	0	0	0	0	0	0	0	0	0	0
YNP_Virus_vOTUs.Endo_2_scaffold_2263_c1	0	0	0	0	0	0	0	0	0	0	0	0	0	0	2.79231e-05	0	3.27824e-05	3.35261e-05	1.44947e-05	1.61655e-05	0	0	0	0	2.02611e-05	0	0	2.53574e-05	0	0
YNP_Virus_vOTUs.Endo_2_scaffold_22677_c1	0.00353296	0.00692149	0.00609225	0.0126006	0.000192358	3.3727e-06	0	0	1.18376e-05	0	0	0.0012075	0.00103411	0.000316667	0	0	0	4.2468e-06	0	0	0	0	0	0	0	0	0	0	0	0
YNP_Virus_vOTUs.Endo_2_scaffold_23030_c2	0	0	0	0	0	0	0	0	0	0	0	0	0	0	0.000104697	1.6276e-05	2.08909e-05	4.31133e-05	3.5259e-05	1.63802e-05	2.74955e-05	2.59663e-05	1.42548e-05	0.000136864	5.66603e-05	9.5381e-06	1.22115e-05	8.07514e-05	0	2.97284e-05
YNP_Virus_vOTUs.Endo_2_scaffold_23628_c1	1.51031e-05	0.000108312	0.000408427	0.000102568	0.000301602	0	2.9354e-06	0.000212127	0	0	3.8077e-06	0.000125839	8.8097e-06	3.31633e-05	0	0	0	0	0	0	0	0	0	0	0	0	0	0	0	0
YNP_Virus_vOTUs.Endo_2_scaffold_23811_c1	0	0	0	0	0	0	0	0	0	0	0	0	0	0	0	0	0	0	0	0	0	0	0	0	0	0	0	0	0	0
YNP_Virus_vOTUs.Endo_2_scaffold_23847_c1	0	0	0	0	0	0	0	0	0	0	0	0	0	0	0	0	3.06563e-05	0	0	0	0	0	0	0	0	0	0	0	0	0
YNP_Virus_vOTUs.Endo_2_scaffold_24213_c1	0	0	0	0	0	0	0	0	0	0	0	0	0	0	0	0	0	0	0	0	0	0	0	0	0	0	0	0	0	0
YNP_Virus_vOTUs.Endo_2_scaffold_24670_c1	0	0	0	0	0	0	0	0	0	0	0	0	0	0	0	0	0	4.50548e-05	0	0	7.7955e-06	5.97167e-05	0	0	0	1.67274e-05	7.986e-06	8.7977e-06	0	0
YNP_Virus_vOTUs.Endo_2_scaffold_24678_c1	8.55785e-05	0.000332894	0.000234742	0.000106138	8.32931e-05	4.25744e-05	3.46326e-05	0.000190885	0.000147085	3.35427e-05	5.66982e-05	0.00055051	0.000125044	1.57898e-05	1.2663e-05	0	5.099e-06	2.6424e-05	3.51189e-05	9.1066e-06	4.214e-06	0	0	0	0	0	0	3.03732e-05	1.12751e-05	7.1962e-06
YNP_Virus_vOTUs.Endo_2_scaffold_24846_c1	0.00487085	0.0085207	0.00294865	0.00434259	0.00360791	0.00014268	0.000206709	0.000349233	0.000429043	0.000167727	2.5487e-05	0.00264043	0.00278685	0.00121581	0	0	0	0	0	0	0	0	0	0	0	0	0	1.63529e-05	0	0
YNP_Virus_vOTUs.Endo_2_scaffold_2490_c1	0	0	0	0	0	0	0	0	0	0	0	0	0	0	9.908e-06	0	2.41959e-05	2.03968e-05	1.74808e-05	2.59133e-05	0	1.23239e-05	2.2114e-05	0	0	0	0	0	6.418e-06	0
YNP_Virus_vOTUs.Endo_2_scaffold_25114_c1	3.80919e-05	0.000125817	7.68051e-05	9.76236e-05	0	2.48636e-05	0	0	0	0	0	0.000162174	2.94309e-05	0.00020107	0	0	0	0	0	0	0	0	0	0	0	0	0	0	0	0
YNP_Virus_vOTUs.Endo_2_scaffold_2536_c1	0	0	0	0	0	0	0	0	0	0	0	0	0	0	0.000457088	8.17482e-05	0.00113363	0.000778369	0.00027538	0.000317583	5.90652e-05	4.51734e-05	0.000206535	0.000762812	0.000361775	7.24258e-05	2.52254e-05	0.00118828	0.000173478	0.000102997
YNP_Virus_vOTUs.Endo_2_scaffold_25696_c1	0	0	0	0	0	0	0	0	0	0	0	0	0	0	0	0	0	0	0	0	0	0	1.24481e-05	0	0	0	0	0	0	0
YNP_Virus_vOTUs.Endo_2_scaffold_2576_c1	0	0	0	0	0	0	0	0	0	0	0	0	0	0	3.0918e-06	0	0	3.5309e-06	0	1.30512e-05	0	0	0	0	0	0	0	1.28389e-05	0	0
YNP_Virus_vOTUs.Endo_2_scaffold_25802_c1	0	0	0	0	0	0	0	0	0	0	0	0	0	0	0	0	0	0	0	0	0	0	0	0	0	0	0	0	0	0
YNP_Virus_vOTUs.Endo_2_scaffold_25811_c1	0	0	0	0	0	0	0	0	0	8.6847e-06	0	0	0	0	0	0	0	0	0	0	0	0	0	0	0	0	0	0	0	0
YNP_Virus_vOTUs.Endo_2_scaffold_25819_c1	0	0	0	0	0	0	0	0	0	0	0	0	0	0	0	0	0	0	0	1.30512e-05	0	0	0	0	0	0	0	0	0	0
YNP_Virus_vOTUs.Endo_2_scaffold_25864_c1	0	0	0	0	0	0	0	0	0	0	0	0	0	0	0	0	0	0	1.34775e-05	0	0	0	0	0	0	0	0	0	0	0
YNP_Virus_vOTUs.Endo_2_scaffold_26840_c1	0	0	0	0	0	0	0	0	0	0	0	0	0	0	0	0	0	0	0	0	0	0	0	0	0	0	0	0	0	0
YNP_Virus_vOTUs.Endo_2_scaffold_26896_c1	0	0	0	0	0	0	0	0	0	0	0	0	0	0	0	0	0	0	0	0	0	0	0	0	0	0	0	0	0	0
YNP_Virus_vOTUs.Endo_2_scaffold_26989_c1	0	0	0	0	0	0	0	0	0	0	0	0	0	0	0	0	0	0	0	0	0	0	0	0	0	0	0	0	0	0
YNP_Virus_vOTUs.Endo_2_scaffold_27142_c1	0	0	0	0	0	0	0	0	0	0	0	0	0	0	0	0	0	0	0	0	0	0	0	0	0	0	0	0	0	0
YNP_Virus_vOTUs.Endo_2_scaffold_27372_c1	0	0	0	0	0	0	0	0	0	0	0	0	0	0	0	0	0	0	0	0	0	0	0	0	0	0	0	0	0	0
YNP_Virus_vOTUs.Endo_2_scaffold_27552_c1	0	0	0	0	0	0	0	0	0	0	0	0	0	0	2.26708e-05	0	0.000409496	0.00113243	0.00154009	0.00074602	0.000314686	0.00184081	2.74861e-05	0.000299468	0.000227122	0.000345514	5.39533e-05	0.0030804	9.93852e-05	0.000402879
YNP_Virus_vOTUs.Endo_2_scaffold_2764_c1	0	0	0	0	0	0	0	0	0	0	0	0	0	0	1.73107e-05	0	4.82629e-05	0	2.6012e-06	1.61908e-05	0	6.7224e-06	0	0	0	0	0	0	0	0
YNP_Virus_vOTUs.Endo_2_scaffold_28162_c1	0	0	0	0	0	0	0	0	0	0	0	0	0	0	0	0	4.564e-06	0	0	0	0	0	0	0	0	0	0	0	0	0
YNP_Virus_vOTUs.Endo_2_scaffold_28351_c1	0	0	0	0	0	0	0	0	0	0	0	0	0	0	8.70001e-05	0	0	5.22527e-05	0.000367377	1.7857e-05	7.21369e-05	0.00023737	0.000100158	0.000117799	0.000281405	0.000116707	0	0.000533288	0	4.90875e-05
YNP_Virus_vOTUs.Endo_2_scaffold_28482_c1	0.000725013	0.00124941	0.000379828	0.000635125	0.000185335	2.17972e-05	9.84639e-05	0	0	0	0	0.000398875	0.000565694	0	0	0	0	0	0	0	0	0	0	0	0	0	0	1.47262e-05	0	0
YNP_Virus_vOTUs.Endo_2_scaffold_28551_c1	0	0	0	0	0	0	0	0	0	0	0	0	0	0	0	0	0	2.9434e-06	0	0	0	0	0	8.31762e-05	0	0	7.2057e-06	0	0	0
YNP_Virus_vOTUs.Endo_2_scaffold_28617_c1	0	0	0	0	0	0	0	0	0	0	0	0	0	0	0	0	0	0	0	0	0	0	0	0	0	0	0	0	0	0
YNP_Virus_vOTUs.Endo_2_scaffold_28942_c1	0	0	0	0	0	0	0	0	0	0	0	0	0	0	0	0	0	0	0	0	0	0	0	0	0	0	0	0	0	0
YNP_Virus_vOTUs.Endo_2_scaffold_29039_c1	0	0	0	0	0	0	0	0	0	0	0	0	0	0	0	0	0	0	0	0	0	0	0	0	0	0	0	0	0	0
YNP_Virus_vOTUs.Endo_2_scaffold_29126_c1	0	0	0	0	0	0	0	0	0	0	0	0	0	0	0	0	0	0	0	0	0	0	0	0	0	0.000134297	0	0	0	0
YNP_Virus_vOTUs.Endo_2_scaffold_2944_c1	0	0	0	0	0	0	0	0	0	0	0	0	0	0	0	0	0	3.50724e-05	0	0	0	0	0	0	0	0	0	8.429e-06	9.0034e-06	0
YNP_Virus_vOTUs.Endo_2_scaffold_30214_c1	0	0	0	0	0	0	0	0	0	0	0	0	0	0	0.000112684	5.89047e-05	9.18052e-05	9.60951e-05	0.000116178	4.30829e-05	2.9059e-05	2.83636e-05	7.79175e-05	0.000131116	6.6247e-06	2.0585e-05	0.000100882	0.000241777	0.000114468	0.0002141
YNP_Virus_vOTUs.Endo_2_scaffold_30304_c1	0	0	0	0	0	0	0	0	0	0	0	0	0	0	0	0	0	0	0	0	0	0	0	0	0	0	0	0	0	0
YNP_Virus_vOTUs.Endo_2_scaffold_30347_c1	0	0	0	0	0	0	0	0	0	0	0	0	0	0	0	0	0	0	0	0	0	0	0	0	0	0	0	0	0	0
YNP_Virus_vOTUs.Endo_2_scaffold_30399_c1	0	0	0	0	0	0	0	0	0	0	0	0	0	0	0	0	0	0	0	0	0	0	0	0	0	0	0	0	0	0
YNP_Virus_vOTUs.Endo_2_scaffold_30872_c1	0	0	0	0	0	0	0	0	0	0	0	0	0	0	7.31225e-05	0	3.16818e-05	8.3107e-06	0	1.28798e-05	5.76094e-05	9.59472e-05	6.8815e-06	2.28652e-05	0	7.5787e-06	2.58653e-05	0	2.05148e-05	1.52252e-05
YNP_Virus_vOTUs.Endo_2_scaffold_30889_c1	0	0	0	0	0	0	0	0	0	0	0	0	0	0	0	0	0	0	0	0	0	5.09763e-05	0	0	0	0	5.31727e-05	6.01588e-05	0	0
YNP_Virus_vOTUs.Endo_2_scaffold_31034_c1	0	0	0	0	0	0	0	0	0	0	0	0	0	0	0	0	0	0	0	0	0	0	0	0	0	0	0	0	0	0
YNP_Virus_vOTUs.Endo_2_scaffold_31483_c1	0	0	0	0	0	0	0	0	0	0	0	0	0	0	0	1.72324e-05	0	0	0	0	0	0	0	0	0	0	0	0	0	0
YNP_Virus_vOTUs.Endo_2_scaffold_31596_c1	0	0	0	0	0	0	0	0	0	0	0	0	0	0	0	0	0	0	0	0	0	0	0	0	0	0	0	0	0	0
YNP_Virus_vOTUs.Endo_2_scaffold_3183_c1	0	0	0	0	0	0	0	0	0	0	0	0	0	0	0.000107071	8.0226e-06	0.000207475	0.00013723	0.000111422	3.96184e-05	6.7932e-06	6.87181e-05	1.24481e-05	3.73573e-05	6.95319e-05	0	0	8.50953e-05	1.94201e-05	0
YNP_Virus_vOTUs.Endo_2_scaffold_32121_c1	0	0	0	0	0	0	0	0	0	0	0	0	0	0	0	0	0	0	0	0	0	0	0	0	0	0	0	0	0	0
YNP_Virus_vOTUs.Endo_2_scaffold_3215_c1	0	0	0	0	0	0	0	0	0	0	0	0	0	0	0	0	1.53227e-05	2.02488e-05	4.488e-06	4.0489e-06	0	0	2.29245e-05	0	0	0	0	0	0	0
YNP_Virus_vOTUs.Endo_2_scaffold_32526_c1	0	0	0	0	0	0	0	0	0	0	0	0	0	0	0	0	0	0	0	0	0	0	0	0	0	0	0	1.7983e-06	0	0
YNP_Virus_vOTUs.Endo_2_scaffold_32823_c1	0	0	0	0	0	0	0	0	0	0	0	0	0	0	9.9363e-06	0	0	0	0	0	0	0	0	0	0	0	0	0	0	0
YNP_Virus_vOTUs.Endo_2_scaffold_330_c1	0	0	0	0	0	0	0	0	0	0	0	0	0	0	4.19752e-05	2.78452e-05	0.000141493	9.00084e-05	8.93189e-05	8.33947e-05	1.12789e-05	1.3945e-05	2.50055e-05	9.11699e-05	5.71421e-05	4.04595e-05	0	9.18364e-05	2.89913e-05	4.46232e-05
YNP_Virus_vOTUs.Endo_2_scaffold_33004_c1	0	0	0	0	0	0	0	0	0	0	0	0	0	0	0	0	0	0	0	0	0	0	0	0	0	0	0	0	0	0
YNP_Virus_vOTUs.Endo_2_scaffold_33534_c1	0	0	0	0	0	0	0	0	0	0	0	0	0	0	0	0	0	0	0	0	0	0	0	0	0	0	0	0	0	0
YNP_Virus_vOTUs.Endo_2_scaffold_3388_c1	0	0	0	0	0	0	0	0	0	0	0	0	0	0	0.000240938	0.000293205	0.000602273	0.000252819	0.000369659	0.000352462	0.000147826	0.000125094	0.000278102	0.000272902	0.000448403	0	5.26152e-05	0.000533347	3.01723e-05	0.000363651
YNP_Virus_vOTUs.Endo_2_scaffold_34045_c1	0	0	0	0	0	0	0	0	0	0	0	0	0	0	0	0	0	0	0	0	0	0	0	0	0	0	0	0	0	0
YNP_Virus_vOTUs.Endo_2_scaffold_34240_c1	0	0	0	0	0	0	0	0	0	0	0	0	0	0	0	0	0	0	0	0	0	0	0	0	0	0	0	0	0	0
YNP_Virus_vOTUs.Endo_2_scaffold_34315_c1	0	0	0	0	0	0	0	0	0	0	0	0	0	0	0	0	0	0	0	0	0	0	0	0	0	0	0	0	0	0
YNP_Virus_vOTUs.Endo_2_scaffold_34455_c1	0	0	0	0	0	0	0	0	0	0	0	0	0	0	0	0	0	0	0	0	0	0	0	0	0	0	0	0	0	0
YNP_Virus_vOTUs.Endo_2_scaffold_34549_c1	0	0	0	0	0	0	0	0	0	0	0	0	0	0	0	0	0	0	0	0	0	0	0	0	0	0	0	0	0	0
YNP_Virus_vOTUs.Endo_2_scaffold_3474_c1	0	0	0	0	0	0	0	0	0	0	0	0	0	0	9.824e-06	0	1.41196e-05	2.02488e-05	8.6657e-06	0	0	0	1.08076e-05	0	0	0	0	0	1.9145e-05	0
YNP_Virus_vOTUs.Endo_2_scaffold_35296_c1	0	0	0	0	0	0	0	0	0	0	0	0	0	0	0	0	8.1416e-06	6.8426e-06	0	6.5835e-06	0	0	0	0	0	0	0	0	0	0
YNP_Virus_vOTUs.Endo_2_scaffold_35331_c1	0	0	0	0	0	0	0	0	0	0	0	0	0	0	0	0	0	3.4415e-06	0	0	0	0	0	0	0	0	0	0	0	0
YNP_Virus_vOTUs.Endo_2_scaffold_35368_c1	0	0	0	0	0	0	0	0	0	0	0	0	0	0	0	0	0	0	0	0	0	0	0	0	0	0	0	0	0	0
YNP_Virus_vOTUs.Endo_2_scaffold_35751_c1	0	0	0	0	0	0	0	0	0	0	0	0	0	0	0	0.000221627	0.000245644	0.000413976	0	0.000721698	0	0.000649004	0.000108693	0	0	0	5.79318e-05	7.47807e-05	0	0.000115304
YNP_Virus_vOTUs.Endo_2_scaffold_35827_c1	0	0	0	0	0	0	0	0	0	0.000156791	0	0	0	0	0	0	0	0	0	0	0	0	0	0	0	0	0	0.00107684	0	0
YNP_Virus_vOTUs.Endo_2_scaffold_3609_c1	0	0	0	0	0	0	0	0	0	0	0	0	0	0	5.75221e-05	2.22044e-05	3.53808e-05	7.66622e-05	0.00050344	8.26849e-05	0.00016214	0.000629089	0.000157124	0.000635419	0.00019341	0	8.7472e-06	0.000797595	3.0769e-06	9.49512e-05
YNP_Virus_vOTUs.Endo_2_scaffold_36132_c1	0	0	0	0	0	0	0	0	0	0	0	0	0	0	0	0	0	0	0	0	0	0	0	0	0	0	0	0	0	0
YNP_Virus_vOTUs.Endo_2_scaffold_36349_c1	0	0	0	0	0	0	0	0	0	0	0	0	0	0	0	0	0	0	0	0	0	0	0	0	0	0	0	0	0	0
YNP_Virus_vOTUs.Endo_2_scaffold_36386_c1	0.00152887	0.000292704	0.00128579	0.0016578	0	0.000275271	0	0.0003424	0	4.75125e-05	0	0.00105089	0.00094736	0.000465992	0	0	0	0	0	0	0	0	0	0	0	0	0	0	0.000281591	0
YNP_Virus_vOTUs.Endo_2_scaffold_36457_c1	0	0	0	0	0	0	0	0	0	0	0	0	0	0	0	0	0	0	0	0	0	0	0	0	0	0	0	0	0	0
YNP_Virus_vOTUs.Endo_2_scaffold_36502_c1	0	0	0	0	0	0	0	0	0	0	0	0	0	0	0	0	0	0	0	0	0	0	0	0	0	0	0	0	0	0
YNP_Virus_vOTUs.Endo_2_scaffold_36562_c1	0	0	0	0	0	0	0	0	0	0	0	0	0	0	7.8459e-06	0	0	0	0	0	0	0	0	0	0	0	0	0	0	0
YNP_Virus_vOTUs.Endo_2_scaffold_36563_c1	0	0	0	0	0	0	0	0	0	0	0	0	0	0	0	0	0	1.36102e-05	0	0	0	0	0	0	0	0	0	0	0	0
YNP_Virus_vOTUs.Endo_2_scaffold_36858_c1	0.00106819	0.000501586	0.000819105	0.000705679	0	0	0	0	0	0	0	0.000104953	3.52097e-05	0	0	0	0	1.05696e-05	0	0	0	0	0	0	0	0	0	0	0	0
YNP_Virus_vOTUs.Endo_2_scaffold_3786_c1	0	0	0	0	0	0	0	0	0	0	0	0	0	0	0	0	0	0	5.7619e-06	0	0	0	0	0	0	0	0	0	0	0
YNP_Virus_vOTUs.Endo_2_scaffold_38172_c1	0.00100588	0.000426199	0.000748434	0.000780984	0.002366	0.000182193	0.000487617	0.00102208	0.000679693	0.000212738	0.000105642	0.00187358	0.00187169	0.000321017	0.000189804	0	0	3.76181e-05	0	0	0	0	0	0.000216202	0	0	0	0	3.51553e-05	0
YNP_Virus_vOTUs.Endo_2_scaffold_38268_c1	0	0	0	0	0	0	0	0	0	0	0	0	0	0	0	0	0	0	0	0	0	0	0	0	0	0	0	0	0	8.32439e-05
YNP_Virus_vOTUs.Endo_2_scaffold_38872_c1	0	0	0	0	0	0	0	0	0	0	0	0	0	0	0	0	0	0	0	0	0	0	0	0	0	0	0	0	0	0
YNP_Virus_vOTUs.Endo_2_scaffold_39008_c1	0	0	0	0	0	0	0	0	0	0	0	0	0	0	0	0	0	0	0	0	0	0	0	0	0	0	0	0	0	0
YNP_Virus_vOTUs.Endo_2_scaffold_39194_c1	0	0	0	0	0	0	0	0	0	0	0	0	0	0	0	0	0	0	0	0	0	0	0	0	0	0	0	0	0	0
YNP_Virus_vOTUs.Endo_2_scaffold_39270_c1	0	0	0	0	0	0	0	0	0	0	0	0	0	0	0	0	0	0	0	0	0	0	0	0	0	0	0	0	0	0
YNP_Virus_vOTUs.Endo_2_scaffold_39304_c1	8.78629e-05	0	0.000374253	0.000568196	0	0	0	0	0	0	0	0	1.81039e-05	0	0	0	7.2438e-06	0	0	0	0	0	0	0	0	0	0	0	0	0
YNP_Virus_vOTUs.Endo_2_scaffold_39512_c1	0	0	0	0	0	0	0	0	0	0	0	0	0	0	0	0	0	0	0	0	0	0	0	0	0	0	0	0	0	0
YNP_Virus_vOTUs.Endo_2_scaffold_39518_c1	0	0	0	0	0	0	0	0	0	0	0	0	0	0	0	0	0	0	0	0	0	0	0	0	0	0	0	0	0	0
YNP_Virus_vOTUs.Endo_2_scaffold_39639_c1	0	0	0	0	0	0	0	0	0	0	0	0	0	0	0	0	0	0	0	0	0	0	0	0	0	0	0	0	0	0
YNP_Virus_vOTUs.Endo_2_scaffold_39777_c1	0	0	0	0	0	0	0	0	0	0	0	0	0	0	0	0	0	0	0	0	0	0	0	0	0	0	0	0	0	0
YNP_Virus_vOTUs.Endo_2_scaffold_39916_c1	0.000234741	0.00141585	0.000901642	0.00148835	0	0	0	0	0	0	0	0.000472787	0.000541021	0	0	0	0	0.000342601	0	0	0	0	0	0	0	0	0	0	0	0
YNP_Virus_vOTUs.Endo_2_scaffold_40003_c1	0	0	0	0	0	0	0	0	0	0	0	0	0	0	0	0	0	0	0	0	0	0	0	0	1.7542e-05	0	0	0	0	0
YNP_Virus_vOTUs.Endo_2_scaffold_40291_c1	0	0	0	0	0	0	0	0	0	0	0	0	0	0	0	0	0	0	0	0	0	0	0	0	0	0	0	0	0	0
YNP_Virus_vOTUs.Endo_2_scaffold_40398_c1	0	0	0	0	0	0	0	0	0	0	0	0	0	0	0	0	0	2.2807e-06	0	0	0	0	0	0	0	0	0	0	0	0
YNP_Virus_vOTUs.Endo_2_scaffold_40751_c1	0	0	0	0	0	0	0	0	0	0	0	0	0	0	0	0	0	0	0	0	0	0	0	0	0	0	0	0	3.6572e-06	0
YNP_Virus_vOTUs.Endo_2_scaffold_40899_c1	0	0	0	0	0	0	0	0	0	0	0	0	0	0	0	0	4.0589e-06	0	0	0	0	0	1.27198e-05	0	0	0	0	0	0	0
YNP_Virus_vOTUs.Endo_2_scaffold_40951_c1	0	0	0	0	0	0	0	0	0	0	0	0	0	0	0	0	0	0	0	0	0	0	0	0	0	0	0	0	0	0
YNP_Virus_vOTUs.Endo_2_scaffold_40968_c1	0	0	0	0	0	0	0	0	0	0	0	0	0	0	0	0	0	0	0	0	0	0	0	0	0	0	0	0	0	0
YNP_Virus_vOTUs.Endo_2_scaffold_4108_c1	0	0	0	0	0	0	0	0	0	0	0	0	0	0	0.000353027	8.43494e-05	0	9.24434e-05	0.000306087	0.000117118	0.000158024	0.000258803	0.000221343	0.000611894	0.000384122	0.000161575	0.000206288	0.00146142	9.5475e-06	0.000365954
YNP_Virus_vOTUs.Endo_2_scaffold_41191_c1	0	0	0	0	0	0	0	0	0	0	0	0	0	0	0	0	6.04868e-05	0	1.37617e-05	2.297e-05	0	0	0	0	1.33192e-05	0	0	0	0	0
YNP_Virus_vOTUs.Endo_2_scaffold_4121_c1	0	0	0	0	0	0	0	0	0	0	0	0	0	0	2.78856e-05	0	0.000122727	3.87009e-05	4.26121e-05	6.6824e-06	0	9.91206e-05	5.30464e-05	0	0	0	0	8.8061e-05	0	0
YNP_Virus_vOTUs.Endo_2_scaffold_41255_c1	0	0	0	0	0	0	0	0	0	0	0	0	0	0	0	0	0	0	0	0	0	0	0	0	0	0	0	0	0	0
YNP_Virus_vOTUs.Endo_2_scaffold_41451_c1	0	0	0	0	0	0	0	0	0	0	0	0	0	0	4.68387e-05	6.8235e-05	7.99023e-05	0	3.83708e-05	7.8091e-06	0	3.30901e-05	1.5992e-05	0	5.48339e-05	3.12019e-05	4.99029e-05	0	0	0.000115384
YNP_Virus_vOTUs.Endo_2_scaffold_41649_c1	0	0	0	0	0	0	0	0	0	0	0	0	0	0	0	0	0	0	0	0	0	0	0	0	0	0	0	0	0	0
YNP_Virus_vOTUs.Endo_2_scaffold_41830_c1	0.00462842	0.00139939	0.00147242	0.000879867	0.003852	0.000140122	0	0.000887661	0.000245494	0.000168915	4.63205e-05	0.00283252	0.00149439	0.000538964	0	0	0	0	0	0	0	0	0	0	0	0	0	0	0	0
YNP_Virus_vOTUs.Endo_2_scaffold_41929_c1	9.049e-05	0.000355284	0	0.000141318	0	0	0	0	2.71092e-05	6.5892e-06	0	9.0596e-05	0.000166262	0	0	0	0	0	0	0	0	0	0	0	0	0	0	0	0	0
YNP_Virus_vOTUs.Endo_2_scaffold_42006_c1	0	0	0	0	0	0	0	0	0	0	0	0	0	0	0	0	0	0	0	0	0	0	0	0	0	0	0	0	0	0
YNP_Virus_vOTUs.Endo_2_scaffold_42020_c1	0	0	0	0	0	0	0	0	0	0	0	0	0	0	0	0	0	0	0	0	0	0	0	0	0	0	0	0	0	0
YNP_Virus_vOTUs.Endo_2_scaffold_4365_c1	0	0	0	0	0	0	0	0	0	0	0	0	0	0	0	0	2.04461e-05	7.004e-06	0	1.30512e-05	0	0	0	2.39427e-05	0	0	0	0	0	0
YNP_Virus_vOTUs.Endo_2_scaffold_4375_c1	0	0	0	0	0	0	0	0	0	0	0	0	0	0	5.2979e-06	0	4.3478e-06	5.9402e-06	0	0	0	8.8141e-06	0	0	0	0	0	1.06945e-05	0	0
YNP_Virus_vOTUs.Endo_2_scaffold_4443_c1	0	0	0	0	0	0	0	0	0	0	0	0	0	0	9.3445e-06	0	0	0	0	1.4927e-06	0	0	0	0	0	0	0	0	0	0
YNP_Virus_vOTUs.Endo_2_scaffold_4604_c1	0	0	0	0	0	0	0	0	0	0	0	0	0	0	0	0	1.28846e-05	2.14396e-05	0	0	0	0	0	0	0	0	0	0	0	0
YNP_Virus_vOTUs.Endo_2_scaffold_4631_c1	0	0	0	0	0	0	0	0	0	0	0	0	0	0	8.95918e-05	0	0.000223527	0.000119083	6.35415e-05	3.04307e-05	0	1.98746e-05	9.3724e-05	3.34169e-05	8.02381e-05	0	0	0.000100211	0	2.77217e-05
YNP_Virus_vOTUs.Endo_2_scaffold_4841_c1	0	0	0	0	0	0	0	0	0	0	0	0	0	0	0	0	1.92946e-05	1.38376e-05	0	0	0	0	2.4966e-05	0	3.48713e-05	0	0	0	0	0
YNP_Virus_vOTUs.Endo_2_scaffold_4887_c1	0	0	0	0	0	0	0	0	0	0	0	0	0	0	0	0	0	0	0	1.1475e-06	0	0	0	0	0	0	0	0	0	0
YNP_Virus_vOTUs.Endo_2_scaffold_5139_c1	0	0	0	0	0	0	0	0	0	0	0	0	0	0	0	0	0	4.50107e-05	9.7177e-06	1.04237e-05	0	0	0	0	0	0	0	9.3967e-06	0	0
YNP_Virus_vOTUs.Endo_2_scaffold_5285_c1	0	0	0	0	0	0	0	0	0	0	0	0	0	0	0.00128157	0.000270044	0.000636645	0.00169392	0.000606632	0.000749293	6.23604e-05	0.00116074	0.000747856	0.000905432	0.00121335	0.000411291	0.000536192	0.000275806	1.35827e-05	0.000824341
YNP_Virus_vOTUs.Endo_2_scaffold_5588_c1	0	0	0	0	0	0	0	0	0	0	0	0	0	0	0	0	0	0	0	0	0	0	0	0	0	0	0	0	0	0
YNP_Virus_vOTUs.Endo_2_scaffold_5865_c1	0	0	0	0	0	0	0	0	0	0	0	0	0	0	0	0	0	0	4.1568e-06	1.8713e-06	0	0	0	0	0	0	0	1.7309e-06	0	0
YNP_Virus_vOTUs.Endo_2_scaffold_5897_c1	0	0	0	0	0	0	0	0	0	0	0	0	0	0	0	0	1.5936e-06	0	0	0	0	0	0	0	0	0	0	0	0	0
YNP_Virus_vOTUs.Endo_2_scaffold_5931_c1	0	0	0	0	0	0	0	0	0	0	0	0	0	0	1.38136e-05	5.4516e-06	1.71965e-05	1.84764e-05	3.4558e-05	1.28619e-05	0	0	0	1.95125e-05	0	7.3638e-06	0	0	0	0
YNP_Virus_vOTUs.Endo_2_scaffold_6156_c1	0	0	0	0	0	0	0	0	0	0	0	0	0	0	0	0	0	3.2988e-06	9.3017e-06	3.7381e-06	0	0	0	0	0	0	4.3384e-06	0	0	0
YNP_Virus_vOTUs.Endo_2_scaffold_623_c1	0	0	0	0	0	0	0	0	0	0	0	0	0	0	9.8854e-06	0	7.40535e-05	6.42185e-05	5.54055e-05	5.33333e-05	1.04548e-05	2.06863e-05	2.93606e-05	6.70546e-05	9.2362e-05	0	0	2.46198e-05	3.0361e-06	0
YNP_Virus_vOTUs.Endo_2_scaffold_645_c1	0	0	0	0	0	0	0	0	0	0	0	0	0	0	5.09773e-05	0	8.48006e-05	3.18765e-05	8.42871e-05	2.90852e-05	0	0	9.06912e-05	0.000315278	1.08791e-05	0	0	2.68204e-05	0	0
YNP_Virus_vOTUs.Endo_2_scaffold_6520_c1	0	0	0	0	0	0	0	0	0	0	0	0	0	0	0	0	4.1503e-06	0	3.8487e-06	0	0	0	0	0.00026315	0	0	0	0	0	0
YNP_Virus_vOTUs.Endo_2_scaffold_6679_c1	0	0	0	0	0	0	0	0	0	0	0	0	0	0	0	0	0	2.72951e-05	3.53681e-05	0	0	0	0	0	0	0	0	0	0	0
YNP_Virus_vOTUs.Endo_2_scaffold_718_c1	0	0	0	0	0	3.6385e-06	0	0	0	0	0	0	0	0	0.000228458	3.07534e-05	0.000435076	0.000256356	0.0002192	0.000231383	1.25353e-05	5.31754e-05	0.000166341	0	7.90045e-05	0	0	0.000273326	2.53004e-05	0.000110005
YNP_Virus_vOTUs.Endo_2_scaffold_7316_c1	0	0	0	0	0	0	0	0	0	0	0	0	0	0	0	0	0	0	0	0	0	0	0	0	0	0	0	0	0	0
YNP_Virus_vOTUs.Endo_2_scaffold_7341_c1	0	0	0	0	0	0	0	0	0	0	0	0	0	0	0	0	0	0	0	0	0	0	0	0	0	0	0	0	0	0
YNP_Virus_vOTUs.Endo_2_scaffold_7360_c1	0	0	0	0	0	0	0	0	0	0	0	0	0	0	0	0	0.000247719	0.000108722	0.000506712	0.000884482	0.00018174	0.00201223	0.000367832	0.00116105	0.000289272	3.68232e-05	0.00022837	0.00180993	2.44862e-05	0.000796749
YNP_Virus_vOTUs.Endo_2_scaffold_7640_c1	0	0	0	0	0	0	0	0	0	0	0	0	0	0	0	0	1.86217e-05	1.27678e-05	0	2.29773e-05	0	0	0	0	0	0	0	3.9407e-06	0	0
YNP_Virus_vOTUs.Endo_2_scaffold_7754_c1	0	0	0	0	0	0	0	0	0	0	0	0	0	0	0	0	0	0	0	0	0	0	0	0	0	0	0	2.1784e-06	1.69605e-05	0
YNP_Virus_vOTUs.Endo_2_scaffold_7916_c1	0	0	0	0	0	0	0	0	0	0	0	0	0	0	0	0	0	0	0	0	0	0	0	0	0	0	0	0	0	0
YNP_Virus_vOTUs.Endo_2_scaffold_7963_c1	0	0	0	0	0	0	0	0	0	0	0	0	0	0	0	0	3.72188e-05	0	0	8.45026e-05	0	0	0.000155647	0	0	0	0	0	0	0
YNP_Virus_vOTUs.Endo_2_scaffold_8439_c1	0	0	0	0	0	0	0	0	0	0	0	0	0	0	6.40971e-05	2.59322e-05	1.5041e-05	8.3381e-06	2.01195e-05	1.65492e-05	1.62456e-05	8.9993e-05	3.18444e-05	0	1.46604e-05	0.000135798	6.3843e-06	2.84953e-05	9.3643e-06	5.75866e-05
YNP_Virus_vOTUs.Endo_2_scaffold_8499_c1	0	0	0	0	0	0	0	0	0	0	0	0	0	0	0	0	0	0	0	0	0	0	0	0	0	0	0	0	0	0
YNP_Virus_vOTUs.Endo_2_scaffold_8510_c1	0	0	0	0	0	0	0	0	0	0	0	0	0	0	0	0	0	0	4.34522e-05	0	0	0	6.36632e-05	0	0	0	0	6.0609e-06	0	0
YNP_Virus_vOTUs.Endo_2_scaffold_8700_c1	0	0	0	0	0	0	0	0	0	0	0	1.00898e-05	0	0	0	0	1.05551e-05	0	0	0	4.6441e-06	1.842e-05	9.2376e-06	0	0	0	0	1.09797e-05	0	1.84206e-05
YNP_Virus_vOTUs.Endo_2_scaffold_9627_c1	0	0	0	0	0	0	0	0	0	0	0	0	0	0	0	0	0	0	0	0	0	0	0	0	0	0	0	0	0	0
YNP_Virus_vOTUs.Endo_2_scaffold_9670_c1	0	0	0	0	0	0	0	0	0	0	0	0	0	0	2.68996e-05	0	2.96647e-05	1.22464e-05	1.51135e-05	1.0441e-05	0	0	9.6825e-06	0	0	0	0	0	0	0
YNP_Virus_vOTUs.Endo_3_scaffold_10268_c1	0	0	0	0	0	0	0	0	0	0	0	0	0	0	0	0	2.90949e-05	0	0	0	0	0	0	0	0	0	0	0	0	0
YNP_Virus_vOTUs.Endo_3_scaffold_10430_c1	0	0	0	0	0	0	0	0	0	0	0	0	0	0	0	0	0	0	0	0	0	0	0	0	0	0	0	0	0	0
YNP_Virus_vOTUs.Endo_3_scaffold_10662_c1	0	0	0	0	0	0	0	0	0	0	0	0	0	0	0	1.98495e-05	0	0	0	0	0	0	0	0	0	0	9.0275e-06	0	0	0
YNP_Virus_vOTUs.Endo_3_scaffold_10799_c1	0	0	0	0	0	0	0	0	0	0	0	0	0	0	1.91678e-05	0	0	8.32439e-05	6.56982e-05	8.5214e-06	0	0.000209447	5.12244e-05	3.72031e-05	1.03188e-05	3.61578e-05	2.26947e-05	0.000128004	0	7.1586e-06
YNP_Virus_vOTUs.Endo_3_scaffold_10804_c1	0.000259213	0.000116942	0.00017481	0.000522227	0	0	0	0	1.4656e-06	0	0	0.000417453	0.000329714	3.45576e-05	0	0	0	0	0	0	0	0	0.000371369	0	0	0	0	0	0	0
YNP_Virus_vOTUs.Endo_3_scaffold_10807_c1	0	0	0	0	0	0	0	0	0	0	0	0	0	0	1.80722e-05	0	1.08162e-05	9.5779e-06	0	7.781e-06	9.6381e-06	0	6.15503e-05	0	0	0	0	0	0	0
YNP_Virus_vOTUs.Endo_3_scaffold_10860_c1	0	0	0	0	0	0	0	0	0	0	0	0	0	0	0.000255187	0.000462468	0.000379696	0.001258	0	0.000306374	0	0.00081408	0.00158086	0.00190432	0.000851319	0	3.04565e-05	8.88746e-05	7.639e-06	3.1319e-05
YNP_Virus_vOTUs.Endo_3_scaffold_11034_c1	0	0	0	0	0	0	0	0	0	0	0	0	0	0	0	0	0	0	0	0	0	0	0	0	4.9096e-06	0	0	0	0	0
YNP_Virus_vOTUs.Endo_3_scaffold_11070_c1	0	0	0	0	0	0	0	0	0	0	0	0	0	0	8.6247e-06	0	0	0	1.87642e-05	0	0	0	0	0	0	0	0	0	0	0
YNP_Virus_vOTUs.Endo_3_scaffold_11697_c1	0	0	0	0	0	0	0	0	0	0	0	0	0	0	0	0	0	0	0	0	0	0	0	0	0	0	0	0	0	0
YNP_Virus_vOTUs.Endo_3_scaffold_11977_c1	0	0	0	0	0	0	0	0	0	0	0	0	0	0	1.52531e-05	0	0	4.6349e-06	3.42006e-05	1.23071e-05	0	1.8581e-05	0	0	2.37759e-05	0	0	0	0	0
YNP_Virus_vOTUs.Endo_3_scaffold_12054_c1	0	0	0	0	0	0	0	0	0	0	0	0	0	0	0	0	0	0	0	0	0	0	0	0	0	0	0	0	0	0
YNP_Virus_vOTUs.Endo_3_scaffold_12272_c1	0	0	0	0	0	0	0	0	0	0	0	0	0	0	3.65758e-05	2.55854e-05	2.8386e-06	4.3404e-06	0	2.9675e-05	8.399e-06	6.12572e-05	0	4.44112e-05	0	0	1.79094e-05	0	1.12481e-05	2.89307e-05
YNP_Virus_vOTUs.Endo_3_scaffold_12394_c1	0	0	0	0	0	0	0	0	0	0	0	0	0	0	0.000329782	2.3424e-05	0.000138859	0.000515952	5.75804e-05	0.000331245	0	0.000618831	0	9.14592e-05	9.13296e-05	0.000166922	0.000292376	0.000285279	0.000147567	0.00028085
YNP_Virus_vOTUs.Endo_3_scaffold_12699_c1	0	0	0	0	0	0	0	0	0	0	0	0	0	0	0	0	0	0	0	0	0	0	0	0	0	0	0	0	0	0
YNP_Virus_vOTUs.Endo_3_scaffold_12782_c1	0	0	0	0	0	0	0	0	0	0	0	0	0	0	3.21018e-05	0	0	0	0	0	0	0	0	0	0	0	0	0	0	0
YNP_Virus_vOTUs.Endo_3_scaffold_12797_c1	0	0	0	0	0	0	0	0	0	0	0	0	0	0	0	0	0	0	3.2812e-06	0	0	0	0	0	0	0	0	0	0	0
YNP_Virus_vOTUs.Endo_3_scaffold_12841_c1	0	0	0	0	0	0	0	0	0	0	0	0	0	0	1.44183e-05	4.00335e-05	1.64919e-05	0	0	4.4137e-06	0	0	0	0	0	0	1.73179e-05	0	0	0
YNP_Virus_vOTUs.Endo_3_scaffold_12852_c1	0	0	0	0	0	0	0	0	0	0	0	0	0	0	0	0	0	0	1.28228e-05	0	0	0	0	0	0	0	0	0	0	0
YNP_Virus_vOTUs.Endo_3_scaffold_12866_c1	0	0	0	0	0	0	0	0	0	0	0	0	0	0	0	0	1.5179e-05	0	4.6283e-06	3.4509e-06	0	0	0	0	0	0	0	0	0	0
YNP_Virus_vOTUs.Endo_3_scaffold_13054_c1	0	0	0	0	0	0	0	0	0	0	0	0	0	0	0.00011703	8.81984e-05	3.92475e-05	0.000156823	0.000685235	0.000288444	0.000212042	0.00108161	0.000239593	0.000692629	0.000251262	4.84577e-05	5.11929e-05	0.00160706	7.11389e-05	0.000232926
YNP_Virus_vOTUs.Endo_3_scaffold_131_c1	0.0114711	0	0.00692415	1.98083e-05	0	0.000233933	4.71629e-05	0	0.000238822	2.51015e-05	0	0	7.52873e-05	0.00218889	0	0	0	0	0	0	0	0	0	0	0	0	0	0	0	0
YNP_Virus_vOTUs.Endo_3_scaffold_13115_c1	0	0	0	0	0	0	0	0	0	0	0	0	0	0	0	0	0	0	0	0	0	0	0	0	0	0	0	0	0	0
YNP_Virus_vOTUs.Endo_3_scaffold_13383_c1	0	0	0	0	0	0	0	0	0	0	0	0	0	0	0	0	0	0	0	0	0	0	0	0	0	0	0	0	0	0
YNP_Virus_vOTUs.Endo_3_scaffold_13471_c1	0	0	0	0	0	0	0	0	0	0	0	0	0	0	6.96934e-05	0	3.46905e-05	0	2.41696e-05	8.74031e-05	2.84166e-05	0	1.73411e-05	0	3.93175e-05	9.82315e-05	4.09688e-05	1.56404e-05	0	0
YNP_Virus_vOTUs.Endo_3_scaffold_13969_c2	0	0	0	0	0	0	0	0	0	0	0	0	0	0	0.000488098	9.93499e-05	0.000222373	0.000197131	0.00010586	2.52868e-05	0.000201494	0	0.000182864	0	0.000423071	0.000154111	7.7615e-05	0.000817247	0.000114546	0.000449079
YNP_Virus_vOTUs.Endo_3_scaffold_14046_c1	0	0	0	0	0	0	0	0	0	0	0	0	0	0	0	0	0	0	0	0	0	0	0	0	0	0	0	0	0	0
YNP_Virus_vOTUs.Endo_3_scaffold_14416_c1	0	0	0	0	0	0	0	0	0	0	0	0	0	0	0.000174617	3.22573e-05	0.000370096	0.000133825	9.89998e-05	6.08227e-05	3.4008e-05	0.000125917	5.15377e-05	8.20783e-05	4.70178e-05	4.15365e-05	0.000130971	0.000561371	0.000658297	0.0014865
YNP_Virus_vOTUs.Endo_3_scaffold_14498_c1	0	0	0	0	0	0	0	0	0	0	0	0	0	0	0.00115998	0.000220433	0.00102752	0.00151903	0.000668655	0.00111572	0.000435151	0.00248798	0.00234679	0.00741227	0.0014363	0.00043889	0.00295586	0.00139512	0.00157601	0.00443201
YNP_Virus_vOTUs.Endo_3_scaffold_14591_c1	0	0	0	0	0	0	0	0	0	0	0	0	0	0	0	0	0	0	0	0	0	0	0	0	0	0	0	0	0	0
YNP_Virus_vOTUs.Endo_3_scaffold_14641_c1	0	0	0	0	0	0	0	0	0	0	0	0	0	0	2.41419e-05	2.94755e-05	1.00862e-05	0.000207701	0.000135863	6.92723e-05	4.74825e-05	0.000411559	2.95637e-05	8.79329e-05	0.000194159	1.46112e-05	2.33731e-05	0.00039443	0	1.39473e-05
YNP_Virus_vOTUs.Endo_3_scaffold_14801_c1	0	0	0	0	0	0	0	0	0	0	0	0	0	0	0	0	0	0	0	0	0	0	0	0	0	0	0	0	0	0
YNP_Virus_vOTUs.Endo_3_scaffold_14950_c1	0	0	0	0	0	0	0	0	0	0	0	0	0	0	0	0	0	0	0	0	0	0	0	0	0	0	0	0	0	0
YNP_Virus_vOTUs.Endo_3_scaffold_15100_c1	0	0	0	0	0	0	0	0	0	0	0	0	0	0	0	0	0	0	0	0	0	0	0	0	0	0	0	0	0	0
YNP_Virus_vOTUs.Endo_3_scaffold_15380_c1	0	0	0	0	0	0	0	0	0	0	0	0	0	0	5.54193e-05	0	5.5587e-06	0	0.000207648	0	0	0	0	0	0	0	0	0	0	0
YNP_Virus_vOTUs.Endo_3_scaffold_15443_c1	0	0	0	0	0	0	0	0	0	0	0	0	0	0	0	1.03697e-05	2.82952e-05	2.65795e-05	0.000184672	6.40142e-05	1.47856e-05	5.55124e-05	7.51374e-05	0.000269166	5.97993e-05	0	2.99894e-05	0.000135133	0	5.45244e-05
YNP_Virus_vOTUs.Endo_3_scaffold_15521_c1	0	0	0	0	0	0	0	0	0	0	0	0	0	0	0	0	0	0	0	0	0	0	0	0	0	0	0	0	0	0
YNP_Virus_vOTUs.Endo_3_scaffold_15649_c1	0	0	0	0	0	0	0	0	0	0	0	0	0	0	0	0	0	0	0	0	0	0	0	0	0	0	0	0	0	0
YNP_Virus_vOTUs.Endo_3_scaffold_16213_c1	0	0	0	0	0	0	0	0	0	0	0	0	0	0	0.000393736	0.000132496	0.00065779	0.00059533	0.000206315	0.000190799	3.85071e-05	0.000532656	0.000163934	0.000318361	0.000340908	0.000239995	0.000320811	0.000213459	5.51404e-05	0.000293557
YNP_Virus_vOTUs.Endo_3_scaffold_16221_c1	0	0	0	6.5215e-06	0	0	0	0	0	0	0	0	0	0	0	0	0	0	0	0	0	0	0	0	0	0	0	0	0	0
YNP_Virus_vOTUs.Endo_3_scaffold_16566_c1	0	0	0	0	0	0	0	0	0	0	0	0	0	0	0	0	0	0	0	0	0	0	0	0	0	0	0	0	0	0
YNP_Virus_vOTUs.Endo_3_scaffold_16624_c1	0	0	0	0	0	0	0	0	0	0	0	0	0	0	0.00122101	0.000258053	0.00144117	0.000931227	0.000530138	0.000803642	0.000142756	0.00149209	0.000706388	0.00123312	0.00165417	0.000279902	0.00114299	0.000761804	0.000297277	0.000638256
YNP_Virus_vOTUs.Endo_3_scaffold_16701_c1	0	0	0	0	0	0	0	0	0	0	0	0	0	0	6.01149e-05	0	3.08222e-05	8.7605e-06	5.1711e-05	0	0	6.2043e-06	0	0.000148186	0	0	0	0	0	0
YNP_Virus_vOTUs.Endo_3_scaffold_17007_c1	0	0	0	0	0	0	0	0	0	0	0	0	0	0	0	0	0	0	0	0	0	0	0	0	0	0	0	0	0	0
YNP_Virus_vOTUs.Endo_3_scaffold_17081_c1	0	0	0	0	0	0	0	0	0	0	0	0	0	0	0	0	0	0	0	0	0	0	0	0	0	0	0	0	0	0
YNP_Virus_vOTUs.Endo_3_scaffold_17414_c1	0	0	0	0	0	0	0	0	0	0	0	0	0	0	7.91834e-05	8.4687e-06	6.16436e-05	5.59255e-05	4.338e-05	0.000111653	7.4169e-05	0.000149453	0.000140307	0.00173122	1.51881e-05	8.47831e-05	0.000280021	2.4387e-05	0	0.000164281
YNP_Virus_vOTUs.Endo_3_scaffold_17415_c1	0	0	0	0	0	0	0	0	0	0	0	0	0	0	1.5384e-05	0	4.99957e-05	0	8.8678e-06	0	0	0	6.3323e-06	0	2.42351e-05	0	3.33284e-05	0	5.993e-06	1.20383e-05
YNP_Virus_vOTUs.Endo_3_scaffold_17431_c1	0	0	0	0	0	0	0	0	0	0	0	0	0	0	0.00278901	0.00193062	0.00316252	0.00783613	0.00276321	0.00150945	0.00353558	0.0163006	0.0101211	0.0203599	0.00816312	0.00272065	0.0227903	0.00926889	0.00502961	0.0163274
YNP_Virus_vOTUs.Endo_3_scaffold_17998_c1	0	0	0	0	0	0	0	0	0	0	0	0	0	0	0	4.8833e-05	0	0	0	0	0	0	1.89287e-05	0	6.39143e-05	0	0	1.05474e-05	0	1.7485e-05
YNP_Virus_vOTUs.Endo_3_scaffold_18117_c1	0	0	0	0	0	0	0	0	0	0	0	0	0	0	0	0	0	0	0	0	0	0	0	0	0	0	0	0	0	0
YNP_Virus_vOTUs.Endo_3_scaffold_18331_c1	0	0	0	0	0	0	0	0	0	0	0	0	0	0	0	0	0	0	0	0	0	0	0	0	0	0	0	0	0	0
YNP_Virus_vOTUs.Endo_3_scaffold_18573_c1	0	0	0	0	0	0	0	0	0	0	0	0	0	0	0	0	0	0	0	0	0	0	0	0	0	0	0	0	0	0
YNP_Virus_vOTUs.Endo_3_scaffold_18614_c1	0	0	0	0	0	0	0	0	0	0	0	0	0	0	5.5552e-06	0	0	0	0	6.4236e-06	5.2972e-06	0	0	1.04748e-05	8.6642e-06	1.04662e-05	7.1894e-06	0	0	9.4839e-06
YNP_Virus_vOTUs.Endo_3_scaffold_1863_c1	0	0	0	0	0	0	0	0	0	0	0	0	0	0	1.26204e-05	5.84016e-05	4.10112e-05	0	2.11962e-05	0.00030131	0.0002052	3.24502e-05	0	0.000551769	0.00197057	0.000593796	0.000112067	0	0	0.000251736
YNP_Virus_vOTUs.Endo_3_scaffold_18729_c1	0	0	0	0	0	0	0	0	0	0	0	0	0	0	0	0	0	0	0	0	0	0	0	0	0	0	0	0	0	0
YNP_Virus_vOTUs.Endo_3_scaffold_18755_c1	0	0	0	0	0	0	0	0	0	0	0	0	0	0	0	0	0	0	0	0	0	0	0	0	0	0	0	0	0	0
YNP_Virus_vOTUs.Endo_3_scaffold_19003_c1	0	0	0	0	0	0	0	0	0	0	0	0	0	0	0	0	0	1.08062e-05	0	3.7555e-05	0	0	0	0	0	0	0	0	0	0
YNP_Virus_vOTUs.Endo_3_scaffold_19117_c1	0	0	0	0	0	0	0	0	0	0	0	0	0	0	0	0	0	0	0	0	0	0	0	0	0	0	0	0	0	0
YNP_Virus_vOTUs.Endo_3_scaffold_19228_c1	0	0	0	0	0	0	0	0	0	0	0	0	0	0	0	3.20127e-05	0	0	0	0	0	0	0	0	0	0	0	0	0	0
YNP_Virus_vOTUs.Endo_3_scaffold_19254_c1	0	0	0	0	0	0	0	0	0	0	0	0	0	0	0	0	0	0	0	0	0	0	0	0	0	0	0	0	0	0
YNP_Virus_vOTUs.Endo_3_scaffold_19427_c1	0	0	0	0	0	0	0	0	0	0	0	0	0	0	0	0	0	3.5935e-06	1.70876e-05	0	8.0651e-06	5.3746e-06	0	0	0	0	0	3.98363e-05	0	3.88703e-05
YNP_Virus_vOTUs.Endo_3_scaffold_19454_c1	0	0	0	0	0	0	0	0	0	0	0	0	0	0	0	0	0	0	0	0	0	0	0	0	0	0	0	0	0	0
YNP_Virus_vOTUs.Endo_3_scaffold_19459_c1	0	0	0	0	0	0	0	0	0	0	0	0	0	0	0	0	0	0	0	0	0	0	0	0	0	0	0	0	0	0
YNP_Virus_vOTUs.Endo_3_scaffold_19715_c1	0	0	0	0	0	0	0	0	0	0	0	0	0	0	0	0	2.1442e-06	0	4.0209e-06	4.76559e-05	0	0	0	0	8.3268e-06	0	0	0	0	7.3556e-05
YNP_Virus_vOTUs.Endo_3_scaffold_19984_c1	0	0	0	0	0	0	0	0	0	0	0	0	0	0	0	0	0	0	0	0	0	0	0	0	0	0	0	0	0	0
YNP_Virus_vOTUs.Endo_3_scaffold_20209_c1	0	0	0	0	0	0	0	0	0	0	0	0	0	0	5.1505e-06	0	0	0.000170334	9.8974e-06	7.93e-07	0	0	0	0	0	0	0	2.45083e-05	0	0
YNP_Virus_vOTUs.Endo_3_scaffold_20211_c1	0	0	0	0	0	0	0	0	0	0	0	2.10672e-05	0	0	0	0	0	0	0	0	0	0	0	0	0	0	0	0	0	0
YNP_Virus_vOTUs.Endo_3_scaffold_20260_c1	0	0	0	0	0	0	0	0	0	0	0	0	0	0	0	0	0	0	0	0	0	0	0	0	0	0	0	0	0	0
YNP_Virus_vOTUs.Endo_3_scaffold_20355_c1	0	0	0	0	0	0	0	0	0	0	0	0	0	0	0	0	8.70396e-05	1.40576e-05	0	0	0	5.63707e-05	2.4728e-05	0.000234584	0	0	0	0	0	7.33684e-05
YNP_Virus_vOTUs.Endo_3_scaffold_20409_c1	0	0	0	0	0	0	0	0	0	0	0	0	0	0	0	0	0	0	0	0	0	0	0	0	0	0	0	0	0	0
YNP_Virus_vOTUs.Endo_3_scaffold_20605_c1	0	0	1.56279e-05	0	0	0	0	0	0	0	0	1.32294e-05	0	0	0	0	0	0	0	0	0	0	0	0	0	0	0	0	0	0
YNP_Virus_vOTUs.Endo_3_scaffold_21113_c1	0	0	0	0	0	0	0	0	0	0	0	0	0	0	0	0	0	0	0	0	0	0	0	0	0	0	0	0	0	0
YNP_Virus_vOTUs.Endo_3_scaffold_21201_c1	0	0	0	0	0	0	0	0	0	0	0	0	0	0	0	0	0	0	0	0	0	0	0	0	0	0	0	0	0	0
YNP_Virus_vOTUs.Endo_3_scaffold_21277_c1	0.00291146	0.00107631	0.00212419	0.00154329	0.00283542	0.010286	0.0121939	0.00806387	0.01009	0.00799187	0.00738885	0.00239212	0.00158479	0.00213305	0.00838177	0.00601077	0.00834656	0.00709761	0.0183155	0.0176008	0.00890001	0.010204	0.00893132	0.0114429	0.00650637	0.00595649	0.00904205	0.0174292	0.0139778	0.0131528
YNP_Virus_vOTUs.Endo_3_scaffold_21317_c1	0	0	0	0	0	0	0	0	0	0	0	0	0	0	4.3255e-06	0	0	1.8811e-05	2.14087e-05	0	0	0	0	0	0	0	0	0	0	0
YNP_Virus_vOTUs.Endo_3_scaffold_21412_c1	0	0	0	0	0	0	0	0	0	0	0	0	0	0	0	0	0	0	0	0	0	0	0	0	0	0	0	0	0	0
YNP_Virus_vOTUs.Endo_3_scaffold_21682_c1	0	0	0	0	0	0	0	0	0	0	0	0	0	0	0	0	0	0	0	0	0	0	0	0	0	0	0	0	0	0
YNP_Virus_vOTUs.Endo_3_scaffold_22099_c1	0	0	0	0	0	0	0	0	0	0	0	0	0	0	0	0	0	0	0	0	0	0	0	0	0	0	0	0	0	0
YNP_Virus_vOTUs.Endo_3_scaffold_22154_c1	0	0	0	0	0	0	0	0	0	0	0	0	0	0	1.38992e-05	0	1.42091e-05	0	0	0	0	0	0	0	5.5597e-06	0	0	0	0	0
YNP_Virus_vOTUs.Endo_3_scaffold_22780_c1	0	0	0	0	0	0	0	0	0	0	0	0	0	0	0	0	0	0	0	0	0	0	0	0	0	0	0	0	0	0
YNP_Virus_vOTUs.Endo_3_scaffold_22816_c1	5.98177e-05	0	0	0	0	0	7.9281e-06	0	0	0	0	0	0	5.09424e-05	0	0	0	0	0	0	0	0	0	0	0	0	0	0	0	0
YNP_Virus_vOTUs.Endo_3_scaffold_22849_c1	0	0	0	0	0	0	0	0	0	0	0	0	0	0	0.000443936	1.97951e-05	0.000166073	0.000483775	4.13645e-05	9.18683e-05	0.000119428	0.000241327	0.000318448	0.000194479	0.000204017	7.39891e-05	0.000249922	0	0	0.000106621
YNP_Virus_vOTUs.Endo_3_scaffold_22942_c1	0	0	0	0	0	0	0	0	0	0	0	0	0	0	0	0	0	0	0	0	0	0	0	0	0	0	0	0	0	0
YNP_Virus_vOTUs.Endo_3_scaffold_2304_c1	0	0	0	0	0	0	0	0	0	0	0	0	0	0	0	0	3.20134e-05	0	1.66753e-05	1.05154e-05	0	0	0	0	2.63253e-05	0	0	0	0	0
YNP_Virus_vOTUs.Endo_3_scaffold_23070_c1	0	0	0	0	0	0	0	0	0	0	0	0	0	0	0	0	0	0	0	0	0	0	0	0	0	0	0	0	0	0
YNP_Virus_vOTUs.Endo_3_scaffold_23091_c1	0	0	0	0	0	0	0	0	0	0	0	0	0	0	0	0	0	0	0	0	0	0	0	0	0	0	0	0	0	0
YNP_Virus_vOTUs.Endo_3_scaffold_23140_c1	0	0	0	0	0	0	0	0	0	0	0	0	0	0	0	0	0	0	0	0	0	0	0	0	0	0	0	0	0	0
YNP_Virus_vOTUs.Endo_3_scaffold_23327_c1	0	0	0	0	0	0	0	0	0	0	0	0	0	0	0.000170874	5.74324e-05	0.000183482	0.000506928	0.00060815	0.000386525	0.000267463	0.000467169	0.000545065	0.00182063	0.000348472	0.000160407	0.000512326	0.00141638	0.000682808	0.00114284
YNP_Virus_vOTUs.Endo_3_scaffold_23381_c1	0	0	0	0	0	0	0	0	0	0	0	0	0	0	1.11459e-05	0	4.4164e-06	0	2.46013e-05	0	0	3.40384e-05	0	3.24824e-05	0	1.60438e-05	0	0	0	0
YNP_Virus_vOTUs.Endo_3_scaffold_23423_c1	0	0	0	0	0	0	0	0	0	0	0	0	0	0	0	0	0	0	4.1302e-06	0	0	0	0	0	0	0	0	0	0	0
YNP_Virus_vOTUs.Endo_3_scaffold_23607_c1	0	0	0	0	0	0	0	0	0	0	0	0	0	0	0	0	0	0	0	0	0	0	0	0	0	0	0	0	0	0
YNP_Virus_vOTUs.Endo_3_scaffold_23650_c1	0	0	0	0	0	0	0	0	0	0	0	0	0.000133649	0	0	0	0	0	0	0	0	0	0	0	0	0	0	0	0	0
YNP_Virus_vOTUs.Endo_3_scaffold_23837_c1	0	0	0	0	0	0	0	0	0	0	0	0	0	0	0	0	0	0	0	0	0	0	0	0	0	0	0	0	0	0
YNP_Virus_vOTUs.Endo_3_scaffold_24155_c1	0	0	0	0	0	0	0	0	0	0	0	0	0	0	0	0	0	0	0	0	0	0	0	0	0	0	0	0	0	0
YNP_Virus_vOTUs.Endo_3_scaffold_24192_c1	0	0	0	0	0	0	0	0	0	0	0	0	0	0	0	0	0	0	0	0	0	0	0	0	0	0	0	0	0	0
YNP_Virus_vOTUs.Endo_3_scaffold_24435_c1	0	0	0	0	0	0	0	0	0	0	0	0	0	0	0.000305699	5.37612e-05	0.000414149	0.000622952	0.000247611	0.000462522	0.000180762	0.000979822	0.000719884	0.00101196	0.000260129	0.000500275	0.000712965	0.000504283	0.000532972	0.00144232
YNP_Virus_vOTUs.Endo_3_scaffold_24657_c1	0	0	0	0	0	0	0	0	0	0	0	0	0	0	0	0	0	0	0	0	0	0	0	0	0	0	0	0	0	0
YNP_Virus_vOTUs.Endo_3_scaffold_24783_c1	0	0	0	0	0	0	0	0	0	0	0	0	0	0	0	0	0	0	0	0	0	0	0	0	0	0	0	0	0	0
YNP_Virus_vOTUs.Endo_3_scaffold_25130_c1	0	0	0	0	0	0	0	0	0	0	0	0	0	0	0	0	0	0	0	0	0	0	0	0	0	0	0	0	0	0
YNP_Virus_vOTUs.Endo_3_scaffold_25140_c1	0	0	0	0	0	0	0	0	0	0	0	0	0	0	2.30374e-05	0	6.07838e-05	1.23221e-05	1.19264e-05	2.11627e-05	0	0	0	0	0	0	0	0	0	0
YNP_Virus_vOTUs.Endo_3_scaffold_25152_c1	0	0	0	0	0	0	0	0	0	0	0	0	0	0	5.4162e-06	7.1971e-06	6.8373e-06	1.50395e-05	0	8.3498e-06	1.8784e-06	1.39904e-05	6.10673e-05	4.64871e-05	8.6175e-06	4.4035e-05	5.6055e-06	0	0	2.56731e-05
YNP_Virus_vOTUs.Endo_3_scaffold_25343_c1	0	0	0	0	0	0	0	0	0	0	0	0	0	0	0	0	0	0	0	0	0	0	0	0	0	0	0	2.29986e-05	0	0
YNP_Virus_vOTUs.Endo_3_scaffold_26173_c1	0	0	0	0	0	0	0	0	0	0	0	0	0	0	0	0	0	0	0	0	0	0	0	0	0	0	0	0	0	0
YNP_Virus_vOTUs.Endo_3_scaffold_26369_c1	0	0	0	0	0	0	0	0	0	0	0	0	0	0	0	0	0	0	0	7.6998e-06	0	0	0	0	0	0	0	0	0	0
YNP_Virus_vOTUs.Endo_3_scaffold_26840_c1	0	0	0	0	0	0	0	0	0	0	0	0	0	0	0	0	0	0	0	0	0	0	0	0	0	0	0	0	0	0
YNP_Virus_vOTUs.Endo_3_scaffold_26885_c1	0	0	0	0	0	0	0	0	0	0	0	0	0	0	0	0	0	0	0	0	0	0	0	0	0	0	0	0	0	0
YNP_Virus_vOTUs.Endo_3_scaffold_26943_c1	0	0	0	0	0	0	0	0	0	0	0	0	0	0	0	0	0	0	0	0	0	0	0	0	0	0	0	0	0	0
YNP_Virus_vOTUs.Endo_3_scaffold_26964_c1	0	0	0	0	0	0	0	0	0	0	0	0	0	0	0	0	0	0	0	0	0	0	0	0	0	0	0	0	0	0
YNP_Virus_vOTUs.Endo_3_scaffold_27073_c1	0	0	0	0	0	0	0	0	0	0	0	0	0	0	0	0	0	0	0	0	0	0	0	0	0	0	0	0	0	0
YNP_Virus_vOTUs.Endo_3_scaffold_27087_c1	0	0	0	0	0	0	0	0	0	0	0	0	0	0	2.72764e-05	0	0	0	0	0	0	0	0.000151923	0	0	0	0	0	0	0
YNP_Virus_vOTUs.Endo_3_scaffold_27114_c1	0	0	0	0	0	0	0	0	0	0	0	0	0	0	3.26379e-05	0	9.47324e-05	0	2.65162e-05	1.01424e-05	0	0	0	0	0	0	0	0	0	0
YNP_Virus_vOTUs.Endo_3_scaffold_27360_c1	0	0	0	0	0	0	0	0	0	0	0	0	0	0	0	0	0	0	0	0	0	0	0	0	0	0	0	0	0	0
YNP_Virus_vOTUs.Endo_3_scaffold_27458_c1	0	0	0	0	0	0	0	0	0	0	0	0	0	0	0	0	0	0	0	0	0	0	0	0	0	0	0	0	0	0
YNP_Virus_vOTUs.Endo_3_scaffold_28542_c1	0	0	0	0	0	0	0	0	0	0	0	0	0	0	0	0	2.5348e-06	0	0	0	0	0	0	0	0	0	0	0	0	1.38457e-05
YNP_Virus_vOTUs.Endo_3_scaffold_28569_c1	0	0	0	0	0	0	0	0	0	0	0	0	0	0	0	0	0	0	0	0	0	0	0	0	0	0	0	0	0	0
YNP_Virus_vOTUs.Endo_3_scaffold_29232_c1	0	0	0	0	0	0	0	0	0	0	0	0	0	0	0	0	0	0	0	0	0	0	0	0	0	0	0	0	0	0
YNP_Virus_vOTUs.Endo_3_scaffold_29313_c1	0.00025748	0.000378619	0.00021504	0.000140897	0.000299408	5.5035e-06	0	5.57865e-05	2.69601e-05	0	0	5.95616e-05	0	0.000313551	0	0	9.40793e-05	1.26769e-05	4.40819e-05	0	0	0	9.55566e-05	0	0	0	1.36321e-05	6.32849e-05	3.43413e-05	0
YNP_Virus_vOTUs.Endo_3_scaffold_29454_c1	0	0	0	0	0	0	0	0	0	0	0	0	0	0	0	0	0	0	0	0	0	0	0	0	0	0	0	0	0	0
YNP_Virus_vOTUs.Endo_3_scaffold_29471_c1	0	0	0	0	0	0	0	0	0	0	0	0	0	0	0	0	0	0	0	0	0	0	0	0	0	0	0	0	0	0
YNP_Virus_vOTUs.Endo_3_scaffold_29676_c1	0	0	0	0	0	0	0	0	0	0	0	0	0	0	0	1.65174e-05	5.07397e-05	0.000202316	1.44966e-05	0	6.4013e-06	3.33875e-05	0.000128338	0	4.38116e-05	0	1.51626e-05	0	1.72895e-05	3.02836e-05
YNP_Virus_vOTUs.Endo_3_scaffold_29981_c1	0	0	0	0	0	0	0	0	0	0	0	0	0	0	0	5.5966e-06	0	0	0	2.0946e-06	0	0	4.2129e-06	0	0	0	0	0	0	0
YNP_Virus_vOTUs.Endo_3_scaffold_30204_c2	0	0	0	0	0	0	0	0	0	0	0	0	0	0	0	0	0	0	0	0	0	0	0	0	0	0	0	0	0	0
YNP_Virus_vOTUs.Endo_3_scaffold_30318_c1	0	0	0	0	0	0	0	0	0	0	0	0	0	0	2.64151e-05	0	0	0	0	0	0	0	0	0	0	0	0	0	0	0
YNP_Virus_vOTUs.Endo_3_scaffold_30459_c1	0	0	0	0	0	0	0	0	0	0	0	0	0	0	0	0	0	0	0	0	0	0	0	0	0	0	0	0	0	0
YNP_Virus_vOTUs.Endo_3_scaffold_30584_c1	0	0	0	0	0	0	0	0	0	0	0	0	0	0	0	0	0	0	0	0	0	0	0	0	0	0	0	0	0	0
YNP_Virus_vOTUs.Endo_3_scaffold_30598_c1	0	0	0	0	0	0	0	0	0	0	0	0	0	0	1.45507e-05	0	6.9661e-06	1.7788e-05	0	0	0	0	0	0	0	0	0	0	0	0
YNP_Virus_vOTUs.Endo_3_scaffold_31011_c1	0	0	0	0	0	0	0	0	0	0	0	0	0	0	3.8865e-06	0	0	0	0	0	1.4337e-06	0	0	0	0	0	0	0	0	0
YNP_Virus_vOTUs.Endo_3_scaffold_31175_c1	0	0	0	0	0	0	0	0	0	0	0	0	0	0	0	0	0	0	0	0	0	0	0	0	0	0	0	0	0	0
YNP_Virus_vOTUs.Endo_3_scaffold_31390_c1	0	0	0	0	0	0	0	0	0	0	0	0	0	0	0	0	0	0	0	0	0	0	0	0	0	0	0	0	0	0
YNP_Virus_vOTUs.Endo_3_scaffold_3220_c2	0	0	0	0	0	0	0	0	0	0	0	0	0	0	0	0	9.3164e-06	0	0	8.24161e-05	0	0	0	3.49176e-05	0	0	7.97284e-05	0	0	0
YNP_Virus_vOTUs.Endo_3_scaffold_33304_c1	0	0	0	0	0	0	0	0	0	0	0	0	0	0	0	0	0	0	0	0	0	0	0	0	0	0	0	0	0	0
YNP_Virus_vOTUs.Endo_3_scaffold_33580_c1	0	0	0	0	0	0	0	0	0	0	0	0	0	0	0	0	0	0	0	0	0	0	0	0	0	0	0	0	0	0
YNP_Virus_vOTUs.Endo_3_scaffold_33728_c1	0	0	0	0	0	0	0	0	0	0	0	0	0	0	0	5.19125e-05	4.87113e-05	0	0	2.58662e-05	0	0.00012333	0	0.000106259	0	5.49754e-05	0	0	0	4.74391e-05
YNP_Virus_vOTUs.Endo_3_scaffold_33842_c1	0	0	0	0	0	0	0	0	0	0	0	0	0	0	2.8744e-05	0	0.000170327	0	0	0	0	0	0	0	0	0	0	1.39947e-05	4.4586e-06	0
YNP_Virus_vOTUs.Endo_3_scaffold_33962_c1	0	0	0	0	0	0	0	0	0	0	0	0	0	0	0	0	0	5.4571e-06	0	0	0	0	0	0	6.2125e-06	0	5.1459e-06	0	2.85776e-05	3.67378e-05
YNP_Virus_vOTUs.Endo_3_scaffold_34042_c1	0	0	0	0	0	0	0	0	0	0	0	0	0	0	0	0	0	0	0	0	0	0	0	0	0	0	0	0	0	0
YNP_Virus_vOTUs.Endo_3_scaffold_34132_c1	0	1.35327e-05	0	0	0	0	0	0	0	0	0	0	0	0	0	0	0	0	0	0	0	0	0	0	0	0	0	0	0	0
YNP_Virus_vOTUs.Endo_3_scaffold_34189_c1	0	0	0	0	0	0	0	0	0	0	0	0	0	0	0	0	0	0	0	0	0	0	0	0	0	0	0	0	0	0
YNP_Virus_vOTUs.Endo_3_scaffold_34266_c1	0	0	0	0	0	0	0	0	0	0	0	0	0	0	0	0	0	0	0	0	0	0	0	0	0	0	0	0	0	0
YNP_Virus_vOTUs.Endo_3_scaffold_34283_c1	0	0	0	8.68475e-05	0	0.00232007	0.00312459	0.000377396	0.000601117	0.00103152	0.00143475	8.26417e-05	0	0	0	0	5.21063e-05	0	0.00015466	0.000115098	0.000120896	0	0	0	0	0	0	0.000388284	0.000152727	7.48465e-05
YNP_Virus_vOTUs.Endo_3_scaffold_34296_c1	0	0	0	0	0	0	0	0	0	0	0	0	0	0	0	0	0	0	0	0	0	0	0	0	0	0	0	0	0	0
YNP_Virus_vOTUs.Endo_3_scaffold_34323_c1	0	0	0	0	0	0	0	0	0	0	0	0	0	0	7.34557e-05	0	1.255e-05	0.00013034	6.0311e-06	5.05982e-05	4.29541e-05	0.000132195	0	0.000533506	0	0	8.36897e-05	2.8244e-06	4.6668e-06	2.21188e-05
YNP_Virus_vOTUs.Endo_3_scaffold_34362_c1	0	0.000115287	0	0	0	0	0	0	0	0	0	0	0	0	0	0	0	0	0	0	0	0	0	0	0	0	0	6.18875e-05	0	0
YNP_Virus_vOTUs.Endo_3_scaffold_34921_c1	0	0	0	0	0	0	0	0	0	0	0	0	0	0	0	0	0	0	0	3.4236e-06	0	0	0	4.67254e-05	0	0	0	0	0	0
YNP_Virus_vOTUs.Endo_3_scaffold_34962_c1	0	0	0	0	0	0	0	0	0	0	0	0	0	0	0.000193041	0.000204494	0	0.000223022	0.000568021	0.000313162	6.17566e-05	0	0.000919	0.00163741	0.000416244	0.000151626	8.6494e-05	0.00393088	4.6618e-06	0.000625717
YNP_Virus_vOTUs.Endo_3_scaffold_35072_c1	0	0	0	0	0	0	0	0	0	0	0	0	0	0	0	0	0	0	2.10808e-05	0	0	0	0	0	7.0218e-06	0	0	0	0	0
YNP_Virus_vOTUs.Endo_3_scaffold_35207_c1	0	0	0	0	0	0	0	0	0	0	0	0	0	0	0	0	0	0	0	0	0	0	0	0	0	0	0	0	0	0
YNP_Virus_vOTUs.Endo_3_scaffold_35321_c1	0	0	0	0	0	0	0	0	0	0	0	0	0	0	0.000554195	7.17298e-05	0.000247918	0.000504245	0.000772528	0.000323021	0.00016028	0.00152058	0.000263024	0.00105202	0.000190207	0.000327738	0.000254906	0.000921996	0.00120289	0.00129653
YNP_Virus_vOTUs.Endo_3_scaffold_35717_c1	0	0	0	0	0	0	0	0	0	0	0	0	0	0	0	0	0	0	0	0	0	0	0	0	0	0	0	4.41827e-05	3.64045e-05	0
YNP_Virus_vOTUs.Endo_3_scaffold_35866_c1	0	0	0	0	0	0	0	0	0	0	0	0	0	0	0	0	0	0	0	0	0	0	0	0	0	0	0	0	0	0
YNP_Virus_vOTUs.Endo_3_scaffold_36203_c1	0	0	0	0	0	0	0	0	0	0	0	0	0	0	0	0	0	1.2651e-05	0	0	0	0	3.44674e-05	0	0	0	0	0	0	0
YNP_Virus_vOTUs.Endo_3_scaffold_36366_c1	0	0	0	0	0	0	0	0	0	0	0	0	0	0	0	0	0	0	0	0	0	0	0	0	0	0	0	0	0	0
YNP_Virus_vOTUs.Endo_3_scaffold_36738_c1	0	0	0	0	0	0	0	0	0	0	0	0	0	0	1.80656e-05	0	0	0	0	0	0	0	0	0	0	0	0	3.2064e-06	0	0
YNP_Virus_vOTUs.Endo_3_scaffold_37142_c1	0	0	1.68453e-05	0	0	0	0	0	0	0	0	0	8.8964e-06	0	0	0	0	0	0	0	0	0	0	0	0	0	0	0	0	0
YNP_Virus_vOTUs.Endo_3_scaffold_37215_c1	0.000215404	0.000288915	9.35831e-05	0	0	0.000275961	0.000458362	0.000153508	0.000228522	0.000299542	7.88163e-05	5.38283e-05	7.16687e-05	0.000211195	0	0	0	2.30508e-05	0	8.7653e-05	5.44737e-05	6.4318e-05	4.06115e-05	0.00021079	6.68512e-05	6.41841e-05	2.12145e-05	1.22014e-05	7.98121e-05	0
YNP_Virus_vOTUs.Endo_3_scaffold_37217_c1	0	0	0	0	0	0	0	0	0	0	0	0	0	0	0	0	2.42868e-05	0	0	0	0	0	0	0	0	0	0	0	4.16554e-05	9.07713e-05
YNP_Virus_vOTUs.Endo_3_scaffold_37226_c1	0	1.77818e-05	9.25117e-05	0	0	0	0	1.77336e-05	0	0	0	0	0	0	0	0	0	0	0	0	0	0	0	0	0	0	0	0	0	0
YNP_Virus_vOTUs.Endo_3_scaffold_37269_c1	0	0	0	0	0	0	0	0	0	0	0	0	0	0	0	0	1.9085e-06	0	0	0	0	0	0	0	0	0	0	0	0	0
YNP_Virus_vOTUs.Endo_3_scaffold_37371_c1	0	0	0	0	0	0	0	0	0	0	0	0	0	0	0	0	0	0	5.074e-06	0	0.000155235	0	0	0	0	0	4.1313e-06	0	0	0
YNP_Virus_vOTUs.Endo_3_scaffold_37468_c1	0	0	0	0	0	0	0	0	0	0	0	0	0	0	5.54083e-05	0	5.96395e-05	1.17382e-05	8.90453e-05	0.000199524	4.55151e-05	7.20599e-05	7.4643e-05	0	0.000133804	0.000147116	0.000159035	0	0	9.76602e-05
YNP_Virus_vOTUs.Endo_3_scaffold_37591_c1	0	0	0	0	0	0	0	0	0	0	0	0	0	0	0	0	1.11316e-05	0	0	0	0	0	0	0	0	0	0	0	0	0
YNP_Virus_vOTUs.Endo_3_scaffold_37642_c1	0	0	0	0	0	0	0	0	0	0	0	0	0	0	0	0	0	0	0	0	0	0	0	0	0	0	0	0	0	0
YNP_Virus_vOTUs.Endo_3_scaffold_37671_c1	0	0	0	0	0	0	0	0	0	0	0	0	0	0	0	0	0	0	9.741e-06	0	0	0	0	0	3.9847e-05	0	0	0	0	0
YNP_Virus_vOTUs.Endo_3_scaffold_38078_c1	0	0	0	0	0	0	0	0	0	0	0	0	0	0	0	0	0	0	0	0	0	0	0	0	0	0	0	0	0	0
YNP_Virus_vOTUs.Endo_3_scaffold_38147_c1	0.000123659	0	0	9.03191e-05	0	0	0	0	0	0	0	7.1368e-06	0	0	0	0	0	0	0	0	0	0	0	0	0	0	0	0	0	0
YNP_Virus_vOTUs.Endo_3_scaffold_38323_c1	0	0	0	0	0	0	0	0	0	0	0	0	0	0	0	0	0	0	0	0	0	0	0	0	0	0	0	0	0	0
YNP_Virus_vOTUs.Endo_3_scaffold_38605_c1	1.40325e-05	0	0.000215882	2.70917e-05	0	5.535e-06	0	0	4.7123e-06	0	0	0	0	0	0	0	0	0	9.4701e-06	2.6072e-06	0	0	0	0	0	0	0	1.06762e-05	0	0
YNP_Virus_vOTUs.Endo_3_scaffold_38746_c1	0	0	0	0	0	0	0	0	0	0	0	0	0	0	0	0	0	0	0	0	0	0	0	0	0	0	0	0	0	0
YNP_Virus_vOTUs.Endo_3_scaffold_39226_c1	0	0	0	0	0	0	0	0	0	0	0	0	0	0	0	0	0	0	0	0	0	0	0	0	0	0	0	0	0	0
YNP_Virus_vOTUs.Endo_3_scaffold_39508_c1	0	0	0	0	0	0	0	0	0	0	0	0	0	0	1.9803e-06	1.6169e-06	0	0	0	2.262e-06	0	2.531e-06	0	0	1.22804e-05	0	3.845e-06	4.1635e-06	2.3178e-06	0
YNP_Virus_vOTUs.Endo_3_scaffold_39516_c1	0	0	0	0	0	0	0	0	0	0	0	0	0	0	0	0	0	0	0	0	0	0	0	0	0	0	0	0	0	0
YNP_Virus_vOTUs.Endo_3_scaffold_39536_c1	0	0	0	0	0	0	0	0	0	0	0	0	0	0	0	0	0	1.26257e-05	1.42485e-05	3.08552e-05	2.5489e-06	1.94512e-05	3.15802e-05	0	6.5162e-06	3.76897e-05	3.91731e-05	0	0	4.42337e-05
YNP_Virus_vOTUs.Endo_3_scaffold_39675_c1	0	0	0	0	0	0	0	0	0	0	0	0	0	0	0	0	0	0	0	0	0	0	0	0	0	0	0	0	0	0
YNP_Virus_vOTUs.Endo_3_scaffold_39746_c1	0	0	0	0	0	0	0	0	0	0	0	0	0	0	0.000137777	0	0	0	5.96403e-05	3.70872e-05	0	0	0	9.0481e-05	0	0	0	1.74538e-05	2.75291e-05	5.16823e-05
YNP_Virus_vOTUs.Endo_3_scaffold_39908_c1	0	0	6.55219e-05	0	0	0	0	0	0	0	0	0	0	4.66969e-05	0	0	3.078e-06	0	0	0	0	0	0	0	0	0	0	0	0	0
YNP_Virus_vOTUs.Endo_3_scaffold_40048_c1	0.000463837	0	0.000184409	0	0	0	0	0	0	0	0	0	0	0.000709038	0	0	0	0	0	0	0	0	0	0	0	0	0	0	0	0
YNP_Virus_vOTUs.Endo_3_scaffold_40095_c1	0	0	0	0	0	0	0	0	0	0	0	0	0	0	0	0	0	0	0	0	0	0	0	0	0	0	0	0	0	0
YNP_Virus_vOTUs.Endo_3_scaffold_40223_c1	0	0	0.000215819	0	0	0	0	0	0	0	0	0	0	0	0	0	0	0	0	0	0	0	0	0	0	0	0	0	0	0
YNP_Virus_vOTUs.Endo_3_scaffold_40497_c1	0	0	0	0	0	0	0	0	0	0	0	0	0	0	5.18853e-05	0	0	0	0	0	0	0	0	0	0	0	0	1.33666e-05	0	0
YNP_Virus_vOTUs.Endo_3_scaffold_40500_c1	0	0	0	0	0	0	0	0	0	0	0	0	0	0	0	0	0	0	0	0	0	0	0	0	0	0	0	0	0	0
YNP_Virus_vOTUs.Endo_3_scaffold_40640_c1	0	0	0	0	0	0	0	0	0	0	0	0	0	0	0	0	0	0	0	0	0	0	0	0	0	0	0	0	0	0
YNP_Virus_vOTUs.Endo_3_scaffold_40658_c1	0	0	0	0	0	0	0	0	0	0	0	0	0	0	0	0	0	8.2888e-06	0	0	0	0	0	0	0	0	0	0	0	0
YNP_Virus_vOTUs.Endo_3_scaffold_40719_c1	0	0	0	0	0	0	0	0	0	0	0	0	0	0	0	0	0	0	0	0	0	0	0	0	0	0	0	0	0	0
YNP_Virus_vOTUs.Endo_3_scaffold_40770_c1	0	0	0	0	0	0	0	0	0	0	0	0	0	0	0	0	5.5306e-06	0	2.13924e-05	0	0	6.20834e-05	0	0	0	0	0	0	0	0
YNP_Virus_vOTUs.Endo_3_scaffold_40899_c1	0	0	0	0	0	0	0	0	0	0	0	0	0	0	0	0	0	0	0	0	0	0	0	0	0	0	0	0	0	0
YNP_Virus_vOTUs.Endo_3_scaffold_41066_c1	0	0	7.09017e-05	0	0	0	0	0	0	0	0	0	0	0	0	0	0	0	0	0	0	0	0	0	0	0	0	0	0	0
YNP_Virus_vOTUs.Endo_3_scaffold_41303_c1	0	0	0	0	0	0	0	0	0	0	0	0	0	0	0	0	0	0	0	0	0	0	0	0	0	0	0	0	0	0
YNP_Virus_vOTUs.Endo_3_scaffold_41326_c1	0	0	0	0	0	0	0	0	0	0	0	0	0	0	0	0	0	0	0	0	0	0	0	0	0	0	0	0	0	0
YNP_Virus_vOTUs.Endo_3_scaffold_41499_c1	0	0	0	0	0	0	0	0	0	0	0	0	0	0	0.000304777	0.00235607	0.000620462	0.00231985	0.00164801	0.000930701	0.0004308	0.00142594	0.000902466	0.00143787	0.000454266	0.000163168	0.00256565	0.00046548	0.000304374	0.00579181
YNP_Virus_vOTUs.Endo_3_scaffold_41996_c1	0	0	3.84899e-05	5.10852e-05	1.29168e-05	0	0	0	1.1607e-06	0	3.0721e-06	0	0	3.52319e-05	0	0	0	0	0	0	0	0	0	0	0	0	0	0	0	0
YNP_Virus_vOTUs.Endo_3_scaffold_42177_c1	0	0	0	0	0	0	0	0	0	0	0	0	0	0	0	0	0	0	0	0	0	0	0	0	0	0	0	0	0	0
YNP_Virus_vOTUs.Endo_3_scaffold_42580_c1	0	0	0	0	0	0	0	0	0	0	0	0	0	0	0	0	0	0	0	0	0	0	0	0	0	0	0	0	0	0
YNP_Virus_vOTUs.Endo_3_scaffold_42825_c1	0	0	0	0	0	0	0	0	0	0	0	0	0	0	0	0	0	0	0	0	0	0	0	0	0	0	0	0	0	0
YNP_Virus_vOTUs.Endo_3_scaffold_43172_c1	0	0	0	0	0	0	0	0	0	0	0	0	0	0	0	0	0	0	0	0	0	0	0	0	0	0	0	0	0	0
YNP_Virus_vOTUs.Endo_3_scaffold_43504_c1	0	0	0	0	0	0	0	0	0	0	0	0	0	0	0	0	3.82113e-05	0	1.05452e-05	6.3375e-06	0	8.1856e-06	0	0	0	0	0	0	9.5953e-05	3.83652e-05
YNP_Virus_vOTUs.Endo_3_scaffold_43544_c1	0	0	0	0	0	0	0	0	0	0	0	0	0	0	0	0	0	0	0	0	0	0	0	0	0	0	0	0	0	0
YNP_Virus_vOTUs.Endo_3_scaffold_43900_c1	0	0	0	0	0	0	0	0	0	0	0	0	0	0	0	0	0	0	0	0	0	0	0	0	0	0	0	0	0	0
YNP_Virus_vOTUs.Endo_3_scaffold_44014_c1	0	0	0	0	0	0	0	0	0	0	0	0	0	0	1.1512e-05	0.000102628	3.95469e-05	0.000147319	5.1586e-05	0	0	0.00010266	7.13222e-05	0.000585766	3.88366e-05	0	0.000246032	1.55813e-05	9.56436e-05	0.00121648
YNP_Virus_vOTUs.Endo_3_scaffold_44202_c1	0	0	0	0	0	0	0	0	0	0	0	0	0	0	0	4.956e-06	0	3.48869e-05	0	3.3652e-06	1.31007e-05	8.2801e-06	0	0	8.9867e-06	0	0	0	0	0
YNP_Virus_vOTUs.Endo_3_scaffold_44353_c1	0.000325817	0	0	0	0	0	0	0	0	0	0	0.000365462	0.00122592	0	0	0	0	0	0	0	0	0	0	0	0	0	0	0	0	0
YNP_Virus_vOTUs.Endo_3_scaffold_44470_c1	0	0	0	0	0	0	0	0	0	0	0	0	0	0	9.08013e-05	0	0	0	0	0	0	0	0	0	0	0	0	0	0	0
YNP_Virus_vOTUs.Endo_3_scaffold_4473_c1	0	0	0	0	0	0	0	0	0	0	0	0	0	0	8.4368e-06	0	2.9601e-06	4.9935e-06	1.62467e-05	3.2388e-05	0	0	0	0	0	0	0	0	0	0
YNP_Virus_vOTUs.Endo_3_scaffold_45173_c1	0	0	0	0	0	0	0	0	0	0	0	0	0	0	0	0	0	0	0	0	0	0	0	0	0	0	0	0	0	0
YNP_Virus_vOTUs.Endo_3_scaffold_45203_c1	0	0	0	0	0	0	0	0	0	0	0	0	0	0	0	0	0	0	0	0	0	0	0	0	0	0	0	0	0	0
YNP_Virus_vOTUs.Endo_3_scaffold_45269_c1	0	0	0	0	0	0	0	0	0	0	0	0	0	0	0	0	0	0	0	0	0	0	0	0	0	0	0	0	0	0
YNP_Virus_vOTUs.Endo_3_scaffold_45329_c1	0	0	0	0	0	0	0	0	0	2.69776e-05	0	0	0	0	0	0	0	0	0	0	0	0	0	0	0	0	0	0	0	0
YNP_Virus_vOTUs.Endo_3_scaffold_45526_c1	0	0	0	0	0	0	0	0	0	0	0	0	0	0	0	0	0	0	0	0	0	0	0	0	0	0	0	0	0	0
YNP_Virus_vOTUs.Endo_3_scaffold_46224_c1	0	0	0	0	0	0	0	0	0	0	0	0	0	0	9.4663e-06	0	7.9113e-06	0	0	0	0	0	0	0	0	0	0	0	0	0
YNP_Virus_vOTUs.Endo_3_scaffold_46818_c1	0	0	0	0	0	0	0	0	0	0	0	0	0	0	0	0	0	3.35656e-05	0	0	0	0	5.50108e-05	0	0.000149449	6.62028e-05	3.38882e-05	8.1579e-05	0	6.46402e-05
YNP_Virus_vOTUs.Endo_3_scaffold_46896_c1	0	0	0	0	0	0	0	0	0	0	0	0	0	0	0	0	0	0	0	0	0	0	0	0	0	0	0	0	0	0
YNP_Virus_vOTUs.Endo_3_scaffold_47105_c1	0	0	0	0	0	0	0	0	0	0	0	0	0	0	0	0	0	0	0	0	0	0	0	0	0	0	0	0	0	0
YNP_Virus_vOTUs.Endo_3_scaffold_47385_c1	0	0	0	0	0	0	0	0	0	0	0	0	0	0	5.855e-05	0	6.77317e-05	0.000679628	8.06682e-05	0.000291036	3.58549e-05	0.000337475	0.000244679	0.000247188	0.000442044	6.97127e-05	0.000374046	0	4.1245e-05	0.000390023
YNP_Virus_vOTUs.Endo_3_scaffold_47577_c1	0	0	0	0	0	0	0	0	0	0	0	0	0	0	0	0	0	1.10906e-05	0	0	0	0	0	0	0	4.72963e-05	0	0	0	7.7798e-05
YNP_Virus_vOTUs.Endo_3_scaffold_47849_c1	0	0	0	0	0	0	0	0	0	0	0	0	0	0	0	0	0	0	0	4.9546e-06	0	0	0	0	0	0	0	0	0	0
YNP_Virus_vOTUs.Endo_3_scaffold_47889_c1	0	0	0	0	0	0	0	0	0	0	0	0	0	0	0	0	0	0	0	0	0	0	0	0	0	0	0	0	0	0
YNP_Virus_vOTUs.Endo_3_scaffold_47925_c1	0	0	0	0	0	0	0	0	0	0	0	0	0	0	0	0	0	0	0	2.9666e-06	0	0	0	0	0	0	0	0	0	0
YNP_Virus_vOTUs.Endo_3_scaffold_48023_c1	0	0	0	0	0	0	0	0	0	0	0	0	0	0	0	0	5.5293e-06	0	0	4.88296e-05	6.19578e-05	0	5.05917e-05	0	0	0	0	0	0	6.971e-06
YNP_Virus_vOTUs.Endo_3_scaffold_48255_c1	0.000148922	0	0	0.000413686	0	0	0	0	0	0	0	0.000413208	0	0	0	0	0	0	0	0	0	0	0	0	0	0	0	0	0	0
YNP_Virus_vOTUs.Endo_3_scaffold_48296_c1	0.00275407	0.00461484	0.00139872	0.00332353	0.00212008	5.69779e-05	4.68194e-05	0.000300971	0.000302559	0.000118314	0	0.00157157	0.00103488	0.000412736	0	0	0	0	0	0	0	0	0	0	0	0	0	0	0	0
YNP_Virus_vOTUs.Endo_3_scaffold_48313_c1	0	0	0	0	0	0	0	0	0	0	0	0	0	0	0	0	0	0	0	0	0	0	0	0	0	0	0	0	0	0
YNP_Virus_vOTUs.Endo_3_scaffold_48325_c1	0.000441335	0	0	0	0.0038323	1.30017e-05	0.00016312	0	0.000113802	0.000113069	5.5601e-06	0.000651095	0.000470473	0	0	0	4.2556e-05	2.25805e-05	5.68533e-05	5.6342e-05	5.28128e-05	0	4.32662e-05	0	1.81507e-05	4.35222e-05	0	2.58856e-05	4.21071e-05	0
YNP_Virus_vOTUs.Endo_3_scaffold_48358_c1	0	0	0.000127028	0	0	0	0	6.67516e-05	0	0	0	0	0	0	0	0	2.18767e-05	0	0	0	0	0	0	0	0	0.000348177	0	0	0	0
YNP_Virus_vOTUs.Endo_3_scaffold_48362_c1	0	0	0	0	0	0	0	0	0	0	0	0	0	0	0	0	0	0	0	0	0	0	0	0	0	0	0	0	0	0
YNP_Virus_vOTUs.Endo_3_scaffold_48699_c1	0	0	0	0	0	0	0	0	0	0	0	0	0	0	0	0	0	9.3282e-06	5.0823e-06	3.6626e-06	0	7.50649e-05	0	4.12904e-05	5.53505e-05	1.55403e-05	0	3.06814e-05	3.8262e-06	0
YNP_Virus_vOTUs.Endo_3_scaffold_48813_c1	0	0	0	0	0	0	0	0	0	0	0	0	0	0	6.2508e-06	0	0	0	0	0	0	0	5.866e-06	0	0	0	0	0	0	0
YNP_Virus_vOTUs.Endo_3_scaffold_48879_c1	0	0	0	0	0	0	0	0	0	0	0	0	0	0	0	0	0	0	0	0	0	0	0	0	0	0	0	0	0	0
YNP_Virus_vOTUs.Endo_3_scaffold_49013_c1	0	0	0	0	0	0	0	0	0	0	0	0	0	0	0	0	1.57507e-05	1.45899e-05	0	0	0	0	0	0.000104164	1.25906e-05	0	1.02688e-05	0	2.04747e-05	5.89728e-05
YNP_Virus_vOTUs.Endo_3_scaffold_49125_c1	0	0	0	0	0	0	0	0	0	0	0	0	0	0	0	0	0	0	0	0	0	0	0	0	0	0	0	0	0	0
YNP_Virus_vOTUs.Endo_3_scaffold_49230_c1	0	0	0	0	0	0	0	0	0	0	0	0	0	0	0	0	0	0	0	0	0	0	0	0	0	0	0	0	0	0
YNP_Virus_vOTUs.Endo_3_scaffold_49325_c1	0	0	0	0	0	0	0	0	0	0	0	0	0	0	7.09409e-05	0	0	8.3711e-06	0	0	0	0	0	0.00017244	0	0	3.9729e-06	4.6171e-06	7.31723e-05	4.77035e-05
YNP_Virus_vOTUs.Endo_3_scaffold_4947_c2	0	0	0	0	0	0	0	0	0	0	0	0	0	0	0	0	0	0	0	0	0	0	0	0	0	0	0	0	0	0
YNP_Virus_vOTUs.Endo_3_scaffold_49726_c1	0	0	0	0	0	0	0	0	0	0	0	0	0	0	0.000283129	1.48727e-05	0.00023584	0.000556753	0.000196344	0.000172548	0.000130471	0.000227858	0.000251236	0.00161633	0.000365038	2.40752e-05	0.000519204	0.000209696	0.000421926	0.000556949
YNP_Virus_vOTUs.Endo_3_scaffold_49807_c1	0	0	0	0	0	0	0	0	0	0	0	0	0	0	0	0	0	0	0	0	0	0	0	0	0	0	0	0	0	0
YNP_Virus_vOTUs.Endo_3_scaffold_49826_c1	0	0	0	0	0	0	0	0	0	0	0	0	0	0	0	0	0	0	0	0	0	0	0	0	0	0	0	0	0	0
YNP_Virus_vOTUs.Endo_3_scaffold_50084_c1	0	0	0	0	0	0	0	0	0	0	0	0	0	0	0	0	0	0	0	0	0	0	0	0	0	0	0	0	0	0
YNP_Virus_vOTUs.Endo_3_scaffold_50164_c1	0	0	0	0	0	0	0	0	6.9871e-06	0	0	0	0	0	0	0	0	0	2.17261e-05	0	0	0	0	0	0	0	0	0	0	0
YNP_Virus_vOTUs.Endo_3_scaffold_50227_c1	0	0	0	0	0	0	0	0	0	0	0	0	0	0	0	0	0	0	0	0	0	0	0	0	0	0	0	0	0	0
YNP_Virus_vOTUs.Endo_3_scaffold_50444_c1	0	0	0	0	0	0	0	0	0	0	0	0	0	0	9.2259e-06	0	1.58764e-05	2.13687e-05	1.53218e-05	3.3119e-05	6.3749e-06	6.3911e-06	1.17307e-05	6.98185e-05	0	0	3.02328e-05	0	4.22404e-05	0
YNP_Virus_vOTUs.Endo_3_scaffold_50463_c1	0	0	0	0	0	0	0	0	0	0	0	0	0	0	0	0	0	0	0	0	0	0	0	0	0	0	0	0	0	0
YNP_Virus_vOTUs.Endo_3_scaffold_5051_c1	0	0	0	0	0	0	0	0	0	0	0	0	0	0	0	0	0	0	0	0	0	0	0	0	0	0	0	0	0	0
YNP_Virus_vOTUs.Endo_3_scaffold_50606_c1	0	0	0	0	0	0	0	0	0	0	0	0	0	0	0	0	0	0	0	0	0	0	0	0	0	0	0	0	0	0
YNP_Virus_vOTUs.Endo_3_scaffold_5061_c1	0	0	0	0	0	0	0	0	0	0	0	0	0	0	0	0	0	0	0	0	0	0	0	0	0	0	0	0	0	0
YNP_Virus_vOTUs.Endo_3_scaffold_50636_c1	0	0	0	0	0	0	0	0	0	0	0	0	0	0	0	0	0	0	0	0	0	5.37107e-05	0	0	0	0	0	2.1912e-05	0	0
YNP_Virus_vOTUs.Endo_3_scaffold_51259_c1	0.000245763	0.0018301	0.00087693	0.00162579	0.000123742	0	0	1.02923e-05	2.6483e-06	0	0	0.000153737	1.51148e-05	0	0	0	0	6.95224e-05	0	0	0	0	0	0	0	0	0	0	0	0
YNP_Virus_vOTUs.Endo_3_scaffold_51322_c1	0	0	0	0	0	0	0	0	0	0	0	0	0	0	0	0	0	0	0	0	0	0	0	0	0	0	0	0	3.65308e-05	0
YNP_Virus_vOTUs.Endo_3_scaffold_51354_c1	0.0119908	0.0405406	0.0108722	0.022213	0.00338703	0.00258982	0.00229031	0.00372977	0.00278155	0.00193084	0.00102347	0.0125182	0.00455084	0.00440815	0	0	0	0	0	0	0	0	0	0	0	0	0	0	0	0
YNP_Virus_vOTUs.Endo_3_scaffold_51642_c1	0	0	0	0	0	0	0	0	0	0	0	0	0	0	0	0	0	0	0	0	2.712e-06	0	0	0	0	0	0	0	0	0
YNP_Virus_vOTUs.Endo_3_scaffold_51726_c1	0	0	0	0	0	0	0	0	0	0	0	0	0	0	0	0	0	0	0	0	0	0	0	0	0	0	0	0	0	0
YNP_Virus_vOTUs.Endo_3_scaffold_51885_c1	0	0	0	0	0	0	0	0	0	0	0	0	0	0	0	0	0	0	0	0	0	0	0	0	0	0	0	0	0	0
YNP_Virus_vOTUs.Endo_3_scaffold_52045_c1	0	0	0	0	0	0	0	0	0	0	0	0	0	0	0	0	0	0	0	0	0	0	0	0	0	0	0	0	0	0
YNP_Virus_vOTUs.Endo_3_scaffold_52162_c1	0	0	0	0	0	0	0	0	0	0	0	0	0	0	0	0	0	0	0	0	0	0	0	0	0	0	0	0	0	0
YNP_Virus_vOTUs.Endo_3_scaffold_52287_c1	0	0	0	0	0	0	0	0	0	0	0	0	0	0	0	0	0	0	0	0	0	0	0	0	0	0	0	0	0	0
YNP_Virus_vOTUs.Endo_3_scaffold_52549_c1	0	0	0	0	0	0	0	0	0	0	0	0	0	0	0	0	0	0	0	0	0	0	0	0	0	0	0	0	0	0
YNP_Virus_vOTUs.Endo_3_scaffold_52708_c1	0	0	0	0	0	0	0	0	0	0	0	0	0	0	6.8105e-06	6.16755e-05	1.73811e-05	0.000392773	0	8.7557e-06	1.80951e-05	0.000146576	0.000664342	0.000142413	3.46775e-05	9.75569e-05	0.000317907	0.000293983	0.000285389	0.00113069
YNP_Virus_vOTUs.Endo_3_scaffold_52781_c1	4.3465e-05	4.82333e-05	9.85206e-05	0.000143981	0.000667955	0	1.52692e-05	0.000176179	4.21919e-05	4.23385e-05	5.18753e-05	7.91322e-05	6.07078e-05	0.000114026	0	0	0.000159214	0	3.27059e-05	0	0	0	0	0	0	0	3.55139e-05	0	0	0
YNP_Virus_vOTUs.Endo_3_scaffold_52931_c1	0	0	0	0	0	0	0	0	0	0	0	0	0	0	0	0	0	0	0	0	0	0	0	0	0	0	0	0	0	0
YNP_Virus_vOTUs.Endo_3_scaffold_52998_c1	0	0	0	0	0	0	0	0	0	0	0	0	0	0	0.000140783	0.000169352	0.000123914	0.000851632	0	6.1107e-06	3.72841e-05	0.000324546	0.0014087	0.000834745	7.70331e-05	0.000158105	0.000711022	0.00083808	0.000688987	0.00317615
YNP_Virus_vOTUs.Endo_3_scaffold_5320_c1	0	0	0	0	0	0	0	0	0	0	0	0	0	0	3.0601e-06	0	1.25396e-05	3.42553e-05	5.676e-05	1.25654e-05	1.07401e-05	2.03948e-05	7.7528e-06	0.00012024	9.6544e-06	1.0307e-05	1.61753e-05	0.000176493	0	3.6199e-06
YNP_Virus_vOTUs.Endo_3_scaffold_53489_c1	0	0	0	0	0	0	0	0	0	0	0	0	0	0	0.00030944	0	9.55282e-05	0.000164023	0.000524716	0.000107673	0	0.000125867	0	0	0	3.16525e-05	0	0.00072822	0.000636932	0.000752753
YNP_Virus_vOTUs.Endo_3_scaffold_53598_c1	0	0	0	0	0	0	0	0	0	0	0	0	0	0	0.000284349	0.000154794	0.000335232	0.000544008	0.000495421	0.000398624	0.000485138	0.00317305	0.0015562	0.00207749	0.00127923	0.000601213	0.00328948	0.000798791	0.00049875	0.00571194
YNP_Virus_vOTUs.Endo_3_scaffold_53649_c1	0	0	0	0	0	0	2.3932e-06	0	0	0	0	0	0	0.000157011	0	0	0	0	0	0	0	0	0	0	0	0	0	0	0	0
YNP_Virus_vOTUs.Endo_3_scaffold_53810_c1	0	0	0	0	0	0	0	0	0	0	0	0	0	0	0	0	0	0	0	0	0	0	0	0	0	0	0	0	0	0
YNP_Virus_vOTUs.Endo_3_scaffold_53870_c1	0	0	0	0	0	0	0	0	0	0	0	0	0	0	0	0	0	0	0	0	0	0	0	0	0	0	0	0	0	0
YNP_Virus_vOTUs.Endo_3_scaffold_53934_c1	0	0	0	0	0	0	0	0	0	0	0	0	0	0	0	0	0	6.27e-06	0	0	0	0	4.27781e-05	0.000325717	1.38224e-05	0	1.22159e-05	0	0	2.18975e-05
YNP_Virus_vOTUs.Endo_3_scaffold_54256_c1	0	0	0	0	0	0	0	0	0	0	0	1.181e-05	0	0	0	0	0	0	0	0	0	0	0	0	0	0	0	0	0	0
YNP_Virus_vOTUs.Endo_3_scaffold_54719_c1	0	0	0	0	0	0	0	0	0	0	0	0	0	0	0	0	0	0	0	0	0	0	0	0	0	0	0	0	0	0
YNP_Virus_vOTUs.Endo_3_scaffold_55160_c1	0	0	0	0	0	0	0	0	0	0	0	0	0	0	0	0	2.27964e-05	0	0	1.02678e-05	0	0	0	0.000133237	0	0	5.8267e-06	0	0	0
YNP_Virus_vOTUs.Endo_3_scaffold_55175_c1	0	0	0	0	0	0	0	0	0	0	0	0	0	0	0	0	0	0	0	0	0	0	0	0	0	0	0	0	0	0
YNP_Virus_vOTUs.Endo_3_scaffold_55236_c1	0	0	0	0	0	0	0	0	0	0	0	0	0	0	0	0	0	9.9753e-06	0	0	0	5.02455e-05	0	0	0	0	8.42591e-05	2.0869e-05	0	0
YNP_Virus_vOTUs.Endo_3_scaffold_55348_c1	0.00123025	0.000730231	0.00106075	0.000573171	0.000109746	0.00454537	0.003732	0.00245787	0.00235468	0.00282277	0.00190707	0.000899583	0.000831193	0.00131487	2.97426e-05	0	9.781e-06	8.3366e-06	5.09332e-05	7.70281e-05	3.03646e-05	4.64188e-05	0	0	5.23604e-05	0	6.7166e-06	0.000143009	5.45593e-05	0.000145164
YNP_Virus_vOTUs.Endo_3_scaffold_55400_c1	0	0	0	0	0	0	0	0	0	0	0	0	0	0	0	0	0	0	0	0	0	0	0	0	0	0	0	0	0	0
YNP_Virus_vOTUs.Endo_3_scaffold_55730_c1	4.50543e-05	0	0	0.00014244	0.000284437	4.95785e-05	0.000106675	4.47455e-05	2.69921e-05	0	0	0	0.000169455	0	0	0	0	0	0	0	8.9722e-06	0	0	0	0	0	0	0	0	0
YNP_Virus_vOTUs.Endo_3_scaffold_55801_c1	0	0	0	0	0	0	0	0	0	0	0	0	0	0	0	0	0	0	0	0	0	0	0	0	0	1.04997e-05	0	0	0	0
YNP_Virus_vOTUs.Endo_3_scaffold_55842_c1	0	0	0	0	0	0	0	0	0	0	0	0	0	0	0	0	0	0	0	0	0	0	0	0	0	0	0	0	0	0
YNP_Virus_vOTUs.Endo_3_scaffold_56486_c1	0	0	0	0	2.78853e-05	0	0	0	0	0	0	8.9106e-06	0	0	0	0	0	0	0	0	0	0	0	0	0	0	0	0	0	0
YNP_Virus_vOTUs.Endo_3_scaffold_565_c1	0	0	0	0	0	0	0	0	0	0	0	0	0	0	9.079e-06	0	3.17509e-05	5.19876e-05	0	5.4279e-06	0	0	1.11528e-05	0	0	0	0	0.000110531	2.9456e-06	0
YNP_Virus_vOTUs.Endo_3_scaffold_56516_c1	0	0	0	0	0	0	0	0	0	0	0	0	0	0	0	0	0	0	0	0	0	0	0	0	0	0	0	0	3.3603e-06	0
YNP_Virus_vOTUs.Endo_3_scaffold_56581_c1	0	0	0	0	0	0	0	0	0	0	0	0	0	0	0	0	0	0	0	0	0	0	0	0	0	0	0	0	0	0
YNP_Virus_vOTUs.Endo_3_scaffold_56619_c1	0	0	0	0	0	0	0	0	0	0	0	0	0	0	0	0	0	0	0	0	0	0	0	0	0	0	0	0	0	0
YNP_Virus_vOTUs.Endo_3_scaffold_57018_c1	0	0	0	0	0	0	0	0	0	0	0	0	0	0	0	0	0	0	0	0	0	0	0	0	0	0	0	0	0	0
YNP_Virus_vOTUs.Endo_3_scaffold_57024_c1	0	0	0	0	0	0	0	0	0	0	0	0	0	0	0	0	0	0	0	0	0	0	0	0	0	0	0	0	0	0
YNP_Virus_vOTUs.Endo_3_scaffold_57050_c1	0	0	0	0	0	0	0	0	0	0	0	0	0	0	0	0	0	0	0	0	0	0	0	0	0	0	0	0	0	0
YNP_Virus_vOTUs.Endo_3_scaffold_57230_c1	0	0	0	0	0	0	0	0	0	0	0	0	0	0	0	0	0	0	0	0	0	0	0	0	0	0	0	0	0	0
YNP_Virus_vOTUs.Endo_3_scaffold_57482_c1	0	0	0	0	0	0	0	0	0	0	0	0	0	0	0	0	2.74244e-05	0	0	9.0927e-05	2.25368e-05	4.30676e-05	7.84443e-05	0	2.44923e-05	2.17611e-05	0	0	0	0
YNP_Virus_vOTUs.Endo_3_scaffold_57963_c1	0	0.000261399	0.000241039	0	0	5.3467e-05	0	4.82703e-05	0	0	0	7.0955e-05	9.33555e-05	0	0	0	0	0	0	1.48949e-05	0	0	0	0	0	5.92103e-05	0	0	0	0
YNP_Virus_vOTUs.Endo_3_scaffold_58691_c1	0	0	0	0	0	0	0	0	0	0	0	0	0	0	2.18365e-05	6.6279e-06	5.16032e-05	0.000322615	8.15938e-05	0.000309506	0.00019556	0.000484127	0.000188939	0.0013944	0.000268202	0.000122102	0.000476948	6.3671e-06	7.91066e-05	0.000644437
YNP_Virus_vOTUs.Endo_3_scaffold_5879_c1	0	0	0	0	0	0	0	0	0	0	0	0	0	0	0	0	0	0	0	0	0	0	0	0	0	0	0	0	0	0
YNP_Virus_vOTUs.Endo_3_scaffold_58988_c1	0	0	0	0	0	0	0	0	0	0	0	0	0	0	0	0	0	0	0	0	0	0	0	0	0	0	0	0	0	0
YNP_Virus_vOTUs.Endo_3_scaffold_59359_c1	4.09238e-05	0.000269655	1.05432e-05	5.47092e-05	0	0	3.4396e-06	0	8.1669e-06	0	3.6735e-06	0	0	5.82482e-05	0	0	0	0	0	0	0	0	0	0	0	0	0	0	0	0
YNP_Virus_vOTUs.Endo_3_scaffold_59643_c1	0	0	0	0	0	0	0	0	0	0	0	0	0	0	0	0	0	0	0	0	0	0	0	0	0	0	0	0	0	0
YNP_Virus_vOTUs.Endo_3_scaffold_59786_c1	0	0	0	0	0	0	0	0	0	0	0	0	0	0	0	0	0	0	0	0	0	0	0	0	0	0	0	0	0	0
YNP_Virus_vOTUs.Endo_3_scaffold_6016_c1	0	0	0	0	0	0	0	0	0	0	0	0	0	0	1.90038e-05	2.06246e-05	4.3655e-06	3.50742e-05	2.35977e-05	0	3.0362e-06	8.02624e-05	0	2.34133e-05	9.60143e-05	0.000185405	8.8463e-06	0	4.5011e-06	0
YNP_Virus_vOTUs.Endo_3_scaffold_60423_c1	0	0	0	0	0	0	0	0	0	0	0	0	0	0	0	0	0	0	0	0	0	0	0	0	0	0	0	0	0	0
YNP_Virus_vOTUs.Endo_3_scaffold_60426_c1	0	0	0	0	0	0	0	0	0	0	0	0	0	0	0	0	0	0	0	0	0	0	0	0	0	0	0	0	0	0
YNP_Virus_vOTUs.Endo_3_scaffold_60646_c1	0	0	0	0	0	0	0	0	0	0	0	0	0	0	0	0	0	0	0	0	0	0	0	0	0	0	0	0	0	0
YNP_Virus_vOTUs.Endo_3_scaffold_60713_c1	0	0	0	0	0	0	0	0	0	0	0	0	0	0	1.5226e-05	0	0	0	1.06866e-05	0	0	0	0	0	0	0	2.9583e-06	0	0	0
YNP_Virus_vOTUs.Endo_3_scaffold_60730_c1	0	0	0	0	0	0	0	0	0	0	0	0	0	0	0	0	0	0	0	0	0	0	0	0	0	0	0	0	0	0
YNP_Virus_vOTUs.Endo_3_scaffold_60880_c1	0	0	0	0	0	0	0	0	0	0	0	0	0	0	0	0	0	0	0	0	0	0	0	0	0	0	0	0	0	0
YNP_Virus_vOTUs.Endo_3_scaffold_61235_c1	0	0	0	0	0	0	0	0	0	0	0	0	0	0	0.000197687	3.3755e-05	0.000245388	0.000521522	0.000145832	0.000221573	0.000115076	0.000806186	0.000640255	0.00138983	0.000344003	4.6091e-05	0.000593144	0.00063286	0.000312002	0.000998573
YNP_Virus_vOTUs.Endo_3_scaffold_61328_c1	0	0	0	0	0	0	0	0	0	0	0	0	0	0	0	0	0	0	0	0	0	0	0	0	0	0	0	0	0	0
YNP_Virus_vOTUs.Endo_3_scaffold_61361_c1	0	0	0	0	0	0	0	0	0	0	0	0	0	0	0	0	0	0	0	2.38423e-05	0	0	0	0	0	0	0	0	0	0
YNP_Virus_vOTUs.Endo_3_scaffold_61532_c1	0	0	0	0	0	0	0	0	0	0	0	0	0	0	0	0	0	0	0	0	0	0	0	0	0	0	0	0	0	0
YNP_Virus_vOTUs.Endo_3_scaffold_61566_c1	2.87674e-05	0	0	0	0	0	0	0	5.4668e-06	0	0	0	0	4.23527e-05	0	0	0	0	0	0	0	0	0	0	0	0	0	0	0	0
YNP_Virus_vOTUs.Endo_3_scaffold_61577_c1	0	0	1.47664e-05	0	0	0	0	0	0	0	0	0	0	0	0	0	0	0	0	0	0	0	0	0	0	0	0	0	0	0
YNP_Virus_vOTUs.Endo_3_scaffold_61785_c1	0	0	0	0	0	0	0	0	0	0	0	0	0	0	0	0	0	2.32136e-05	0	0	0	0	0	0	0	0	0	0	7.0085e-05	0.000174528
YNP_Virus_vOTUs.Endo_3_scaffold_6200_c1	0	0	0	0	0	0	0	0	0	0	0	0	0	0	0	0	0	0	0	0	0	0	0	0	0	0	0	0	0	0
YNP_Virus_vOTUs.Endo_3_scaffold_62335_c1	0	0	0	0	0	0	0	0	0	0	0	0	0	0	0	0	0	0	0	0	0	0	0	0	0	0	0	0	0	0
YNP_Virus_vOTUs.Endo_3_scaffold_62401_c1	6.97697e-05	0	0	0.000136946	0.00489868	0	8.02789e-05	8.05973e-05	0.000157454	0.000122921	6.34878e-05	0.000436237	0.00036399	0.000257335	0	0	4.93036e-05	0	4.84049e-05	0	0	0	0	0	0	0	0	0	0	0
YNP_Virus_vOTUs.Endo_3_scaffold_62556_c1	0	0	0	0	0	0	0	0	0	0	0	0	0	0	0	0	0	0	0.000158419	0	0	0	0	0	0	0	0	0	0	0
YNP_Virus_vOTUs.Endo_3_scaffold_62589_c1	0	0	0	0	0	0	0	0	0	0	0	0	0	0	0.000243607	0	4.1534e-05	1.72338e-05	0	0	0	0	6.65138e-05	0.000359999	1.97047e-05	0	0	0	5.56096e-05	0.00050707
YNP_Virus_vOTUs.Endo_3_scaffold_62594_c1	0	0	0	0	0	0	0	0	0	0	0	0	0	0	0	0	0	0	0	0	0	0	0	0	0	0	0	0	0	0
YNP_Virus_vOTUs.Endo_3_scaffold_62655_c1	0	0	0	0	0	0	0	0	0	0	0	0	0	0	0	0	0	0	0	0	0	0	0	0	0	0	0	0	0	0
YNP_Virus_vOTUs.Endo_3_scaffold_62882_c1	8.27532e-05	0.000406121	5.43376e-05	0.000166098	9.01249e-05	0	7.34e-06	1.33314e-05	1.11823e-05	0	5.1337e-06	6.5208e-05	0	0.000119857	0	8.7573e-06	0	0	0	6.5448e-06	6.2096e-06	0	1.11616e-05	0	0	0	0	0	0	0
YNP_Virus_vOTUs.Endo_3_scaffold_63299_c1	0	0	0	0	0	0	0	0	0	0	0	0	0	0	0	0	5.40726e-05	0	0	0	0	0	0	0	0	0	0	0	0	0
YNP_Virus_vOTUs.Endo_3_scaffold_6361_c1	0	0	0	0	0	0	0	0	0	0	0	0	0	0	0.000406532	0.000275948	0.00031187	0.00125382	0.0030619	0.000439747	0.000934339	0.00173545	0.000332469	0.000839291	0.000603219	0.000910909	0.000643592	0.00544237	0.000282137	0.00257367
YNP_Virus_vOTUs.Endo_3_scaffold_63798_c1	0	0	0	0	0	0	0	0	0	0	0	0	0	0	0.0278585	0.00470322	0.0273854	0.0417844	0.0159634	0.0271406	0.00976019	0.0411708	0.0347915	0.0771105	0.0290498	0.0147037	0.0423584	0.0335686	0.0333354	0.10093
YNP_Virus_vOTUs.Endo_3_scaffold_63820_c1	0	0	0	0	0	0	0	0	0	0	0	0	0	0	0	0	0	0	0	0	0	0	0	0	0	0	0	3.63798e-05	8.04547e-05	9.64124e-05
YNP_Virus_vOTUs.Endo_3_scaffold_63874_c1	0	0	3.44118e-05	0	0	0	0	0	0	0	0	0	0	1.80659e-05	0	0	0	0	0	0	0	0	0	0	0	0	0	0	0	0
YNP_Virus_vOTUs.Endo_3_scaffold_63923_c1	0.000664422	0.000708045	0.000461752	0.00105202	0.00127499	3.55684e-05	5.06946e-05	0.000120292	5.77799e-05	6.87912e-05	5.29089e-05	0.000700124	0.000443836	0.000382923	2.1127e-05	0	3.392e-06	0	3.4063e-06	0	0	1.01029e-05	5.2688e-06	0	1.90002e-05	0	0	5.9599e-06	0	0
YNP_Virus_vOTUs.Endo_3_scaffold_63932_c1	0	0	0	0	0	0	0	0	0	0	0	0	0	0	0	0	0	0	0	0	0	0	0	0	0	0	0	0	0	0
YNP_Virus_vOTUs.Endo_3_scaffold_64033_c1	0	0	0	0	0	0	0	0	0	0	0	0	0	0	0	0	0	0	0	0	0	0	0	0	0	0	0	0	0	0
YNP_Virus_vOTUs.Endo_3_scaffold_6455_c1	0	0	0	0	0	0	0	0	0	0	0	0	0	0	0.000401497	9.46855e-05	0.000294389	0.000283203	0.000369938	8.73166e-05	6.98603e-05	0.00011922	0.000204424	0.00019508	0.000216611	0.000102598	0.000204377	0.00066574	0.000157039	0.000311617
YNP_Virus_vOTUs.Endo_3_scaffold_64621_c1	0	0	0	0	0	0	0	0	0	0	0	0	0	0	0	0	0	0	0	0	0	0	0	0	0	0	0	0	0	0
YNP_Virus_vOTUs.Endo_3_scaffold_64753_c1	0	0	0	0	0	0	0	0	0	0	0	0	0	0	0	0	0	0	0	0	0	0	0	0	0	0	0	0	0	2.29837e-05
YNP_Virus_vOTUs.Endo_3_scaffold_64786_c1	0	0	0	0	0	0	0	0	0	0	0	0	0	0	0	0	0	0	0	0	0	0	0	0	0	0	0	0	0	0
YNP_Virus_vOTUs.Endo_3_scaffold_64797_c1	0	0	0	0	0	0	0	0	0	0	0	0	0	0	0	0	0	0	0	0	0	0	0	0	0	0	0	0	0	0
YNP_Virus_vOTUs.Endo_3_scaffold_64799_c1	6.54688e-05	0	0	1.29458e-05	0	0	0	0	0	0	0	7.49799e-05	5.1154e-05	0	0	0	0	0	0	0	0	0	0	0	0	0	0	0	0	0
YNP_Virus_vOTUs.Endo_3_scaffold_64835_c1	0	0	0.000319089	0	0	0	0	0	0	0	0	0	0	0	0	0	0	0	0	0	0	0	0	0	0	0	0	0	0	0
YNP_Virus_vOTUs.Endo_3_scaffold_64852_c1	0	0	0	0	0	0	0	0	0	0	0	0	0	0	0	0	0	0	0	0	0	0	0	0	0	0	0	0	0	0
YNP_Virus_vOTUs.Endo_3_scaffold_65016_c1	0	0	0	0	0	0	0	0	0	0	0	0	0	0	0	0	0	0	0	0	0	0	0	0	0	0	0	0	0	0
YNP_Virus_vOTUs.Endo_3_scaffold_65082_c1	0	0	0	0	0	0	0	0	0	0	0	0	0	0	0.000117796	5.18281e-05	5.18296e-05	0.000139934	0	8.51502e-05	0	0.00010086	0.000109051	0.00024177	0.00023374	0.00018966	0.000246989	3.48199e-05	3.3424e-06	0.000142656
YNP_Virus_vOTUs.Endo_3_scaffold_65084_c1	0	0	0	0	0	0	0	0	0	0	0	0	0.000303131	0	0	0	0	0	0	0	0	0	0	0	0	0	0	0	0	0
YNP_Virus_vOTUs.Endo_3_scaffold_65180_c1	0	0	0	0	0	0	0	0	0	0	0	0	0	0	0	0	0	0	0	0	0	0	0	0	0	0	0	0	0	0
YNP_Virus_vOTUs.Endo_3_scaffold_65390_c1	0	0	0	0	0	0	0	0	0	0	0	0	0	0	0	0	0	0	0	0	0	0	0	0	0	0	0	0	0	0
YNP_Virus_vOTUs.Endo_3_scaffold_65439_c1	0	0	0	0	0	0	0	0	0	0	0	0	0	0	0	0	0	0	0	0	0	0	0	0	0	0	0	9.9251e-06	0	0
YNP_Virus_vOTUs.Endo_3_scaffold_65443_c1	0	0	0	0	0	0	0	0	0	0	0	0	0	0	0	0	0	0	0	0	0	0	0	0	0	0	0	0	0	0
YNP_Virus_vOTUs.Endo_3_scaffold_65838_c1	0	0	0	0	0	0	0	0	0	0	0	0	0	0	0	0	0	0	0	0	0	0	0	0	0	0	0	0	0	0
YNP_Virus_vOTUs.Endo_3_scaffold_6817_c1	0	0	0	0	0	0	0	0	0	0	0	0	0	0	0	0	0	0	0	6.77737e-05	0	0	4.50343e-05	0	0	0	0	0	0	0
YNP_Virus_vOTUs.Endo_3_scaffold_7173_c1	0	0	0	0	0	0	0	0	0	0	0	0	0	0	0	3.16786e-05	0	0	0	0	0	0	0	0	0	0	0	0	0	0
YNP_Virus_vOTUs.Endo_3_scaffold_7328_c1	0	0	0	0	0	0	0	0	0	0	0	0	0	0	0.000309479	7.33783e-05	6.17798e-05	0.000157721	0.000149914	7.92172e-05	4.15384e-05	0.000481936	0.000166565	0.000835521	0.000332035	8.50374e-05	5.29714e-05	7.27596e-05	0	0.00011227
YNP_Virus_vOTUs.Endo_3_scaffold_7468_c1	0	0	0	0	0	0	0	0	0	0	0	0	0	0	6.59152e-05	6.27296e-05	4.31403e-05	6.62071e-05	0.000249734	9.57401e-05	3.57485e-05	0.000581842	0.000321333	0.000226141	4.96979e-05	8.16813e-05	5.73547e-05	0.000705993	1.63093e-05	0.000188922
YNP_Virus_vOTUs.Endo_3_scaffold_7683_c1	0	0	0	0	0	0	0	0	0	0	0	0	0	0	1.09707e-05	1.14641e-05	9.1269e-06	7.8659e-06	9.4756e-06	4.35376e-05	0	6.70929e-05	0	0	0.000220465	0	7.653e-06	4.24622e-05	1.34331e-05	0
YNP_Virus_vOTUs.Endo_3_scaffold_8072_c1	0	0	0	0	0	0	0	0	0	0	0	0	0	0	0	0	0	0	0	0	0	0	0	0	0	0	0	0	0	0
YNP_Virus_vOTUs.Endo_3_scaffold_8405_c1	0	0	0	0	0	0	0	0	0	0	0	0	0	0	0	0	0	1.45255e-05	3.92327e-05	0	0	0	0	0	4.31888e-05	0	0	7.7582e-06	0	0
YNP_Virus_vOTUs.Endo_3_scaffold_9136_c1	0	0	0	0	0	0	0	0	0	0	0	0	0	0	0.000348251	6.88227e-05	0.000247941	0.000444617	0.000149626	9.50721e-05	0.000155515	0.000435185	0.000353957	0.000108991	0.000136458	0.000205119	0.000263952	0.000481526	0.000151264	0.000743922
YNP_Virus_vOTUs.Endo_3_scaffold_9241_c1	0	0	0	0	0	0	0	0	0	0	0	0	0	0	0	0	0	0	0	0	0	0	0	0	0	0	0	0	0	0
YNP_Virus_vOTUs.Endo_3_scaffold_9241_c3	0	0	0	0	0	0	0	0	0	0	0	0	0	0	0	0	0	0	0	0	0	0	0	0	0	0	0	0	0	0
YNP_Virus_vOTUs.Endo_3_scaffold_9302_c1	0	0	0	0	0	0	0	0	0	0	0	0	0	0	2.84145e-05	0	3.68684e-05	2.02858e-05	3.8789e-05	0	0	0	0	0	0	0	0	0	0	0
YNP_Virus_vOTUs.Endo_3_scaffold_9310_c1	0	0	0	0	0	0	0	0	0	0	0	0	0	0	0	0	0	0	0	0	0	0	0	0	0	0	0	0	0	0
YNP_Virus_vOTUs.Endo_4_scaffold_10355_c1	0	0	0	0	0	0	0	0	0	0	0	0	0	0	0	0	4.0467e-06	8.5289e-06	0	0	0	0	0	0	0	0	0	0	6.0126e-06	0
YNP_Virus_vOTUs.Endo_4_scaffold_10686_c1	0	0	0	0	0	0	0	0	0	0	0	0	0	0	0	0	0	0	0	6.4086e-06	0	0	8.30685e-05	0	0	0	1.42165e-05	3.9997e-06	0	0
YNP_Virus_vOTUs.Endo_4_scaffold_10831_c1	0	0	0	0	0	0	0	0	0	0	0	0	0	0	0	0	0	0	0	0	0	0	0	0	0	0	0	0	0	0
YNP_Virus_vOTUs.Endo_4_scaffold_11052_c1	0.000306081	0.000626687	0.000118869	0.000493945	0	0.000954183	0.00175061	0.000788426	0.000379443	0.000984108	0.000921625	0.000359312	0.000876398	0.000135641	0.000110403	4.43253e-05	0.000281886	0.00039032	0.00370648	0.00269986	0.00128026	0.00255647	0.000234837	0.000159622	0.000897947	0.000280621	0.00050276	0.00110176	0.00160553	0.000137621
YNP_Virus_vOTUs.Endo_4_scaffold_11087_c1	0	0	0	0	0	0	0	0	0	0	0	0	0	0	0	0	0	0	0	0	0	0	0	0	2.74516e-05	0	0	1.41774e-05	0	0
YNP_Virus_vOTUs.Endo_4_scaffold_11103_c1	0	0	0	0	0	0	0	0	0	0	0	0	0	0	0	0	0	0	0	0	0	1.37436e-05	0	0	0	0	0	0	0	0
YNP_Virus_vOTUs.Endo_4_scaffold_11155_c1	0	0	0	0	0	0	0	0	0	0	0	0	0	0	0	0	0	0	0	0	0	0	0	0	0	0	0	0	0	0
YNP_Virus_vOTUs.Endo_4_scaffold_11545_c1	0.000179867	0	0.000245407	2.05966e-05	0	0	0	8.38159e-05	0.000243236	7.38646e-05	1.55385e-05	0	0	0	4.15398e-05	0	0	0	0	0	0	0	0	0	0	0	0	1.52711e-05	0	0
YNP_Virus_vOTUs.Endo_4_scaffold_12052_c1	0	0	0	0	0	0	0	0	0	0	0	0	0	0	0	0	0	0	0	0	0	0	0	0	0	0	0	0	0	0
YNP_Virus_vOTUs.Endo_4_scaffold_12068_c1	0	0	0	0	0	0	0	0	0	0	0	0	0	0	5.3116e-06	0	5.72984e-05	0	8.5078e-06	0	0	0	0	0	0	0	7.65021e-05	0	0	0
YNP_Virus_vOTUs.Endo_4_scaffold_12562_c1	0	0	0	0	0	0	0	0	0	0	0	0	0	0	0	0	0	0	0	0	0	0	0	0	0	0	0	0	0	0
YNP_Virus_vOTUs.Endo_4_scaffold_12765_c2	0	0	0	0	0	0	0	0	0	0	0	0	0	0	0	0	0	0	0	0	0	0	0	0	0	0	0	0	0	0
YNP_Virus_vOTUs.Endo_4_scaffold_13537_c1	0	0	0	0	0	0	0	0	0	0	0	0	0	0	0	0	0	0	0	0	0	0	0	0	0	0	0	0	0	0
YNP_Virus_vOTUs.Endo_4_scaffold_13560_c1	0.000378846	0.000481715	0.000444254	8.58613e-05	0.000953781	0.00137538	0.00184561	0.000747674	0.000883987	0.00095395	0.000995458	0.000343405	0.000245692	0.000442265	0.00189331	0.000877666	0.00163582	0.00151881	0.00358276	0.00259853	0.00104267	0.0015394	0.00133801	0.000920147	0.00201187	0.00181825	0.00227104	0.00311659	0.00369811	0.00149092
YNP_Virus_vOTUs.Endo_4_scaffold_13999_c1	0.00975937	0.00817034	0.00407297	0.00942649	0.0074237	0.000296916	0.000432293	0.000871999	0.000470864	0.000492465	0.000109797	0.0051448	0.00275529	0.0023023	0	0	0	0	2.03312e-05	0	1.73255e-05	0	0	0	3.65123e-05	0	0	4.46e-06	0	0
YNP_Virus_vOTUs.Endo_4_scaffold_14264_c1	0	0	0	0	0	0	0	0	0	0	0	0	0	0	3.43179e-05	0	1.4693e-05	6.04272e-05	0	0	0	2.32462e-05	0	0.000289897	0	0	0	4.55139e-05	3.80442e-05	0
YNP_Virus_vOTUs.Endo_4_scaffold_14342_c1	0	0	0	0	0	0	0	0	0	0	0	0	0	0	0.000164169	0.000107218	0.000228031	0.000471832	0.000100502	0.000180664	3.35541e-05	0.000640717	0.000483246	0.000935956	0.000246363	0.000126533	0.000480639	0.000275434	0.000443036	0.00105413
YNP_Virus_vOTUs.Endo_4_scaffold_14347_c1	0	0	0	0	0	0	0	0	0	0	0	0	0	0	2.8944e-06	7.5817e-06	0	8.8353e-06	1.3718e-05	1.6241e-06	1.7423e-06	6.8306e-06	3.3814e-06	6.74004e-05	3.16035e-05	3.65666e-05	2.17974e-05	0	1.7565e-06	2.29389e-05
YNP_Virus_vOTUs.Endo_4_scaffold_14893_c1	0	0	0	0	0	0	0	0	0	0	0	0	0	0	0	0	0	0	0	0	0	0	0	0	0	0	0	0	6.8728e-06	6.5142e-06
YNP_Virus_vOTUs.Endo_4_scaffold_15262_c1	0	0	0	0	0	0	0	0	0	0	0	0	0	0	0	0	0	0	0	0	0	0	0	0	0	0	0	0	0	0
YNP_Virus_vOTUs.Endo_4_scaffold_15559_c1	0	0	0	0	0	0	0	0	0	0	0	0	0	0	0	0	0	0	0	0	0	0	0	0	0	0	0	0	0	0
YNP_Virus_vOTUs.Endo_4_scaffold_15831_c1	0	0	0	0	0	0	0	0	0	0	0	0	0	0	0	0	0	0	0	0	0	0	0	0	0	0	0	0	0	0
YNP_Virus_vOTUs.Endo_4_scaffold_16321_c1	0	0	0	0	0	0	0	0	0	0	0	0	0	0	0	0	0	0	0	0	0	1.80612e-05	1.2163e-05	0.000102064	0	0	0	0	0	0
YNP_Virus_vOTUs.Endo_4_scaffold_16694_c1	0	0	0	0	0	0	0	0	0	0	0	0	0	0	0	0	4.6363e-06	4.1377e-06	0	0	1.28468e-05	0	0	0	0	0	0	0	0	0
YNP_Virus_vOTUs.Endo_4_scaffold_16801_c1	0	0	0	0	0	0	0	0	0	0	0	0	0	0	3.53877e-05	4.56834e-05	0	0.000113223	1.36782e-05	6.27596e-05	2.11489e-05	0.000219615	4.1487e-05	0.000729758	0	2.03491e-05	0.000136597	6.21271e-05	7.04028e-05	0.00043101
YNP_Virus_vOTUs.Endo_4_scaffold_17125_c1	0	0	0	0	0	0	0	0	0	0	0	0	0	0	0	0	0	0	0	0	0	0	0	0	0	0	0	0	0	0
YNP_Virus_vOTUs.Endo_4_scaffold_17263_c1	0	0	0	0	0	0	0	0	0	0	0	0	0	0	0	0	0	0	0	0	0	0	0	0	0	0	0	0	0	0
YNP_Virus_vOTUs.Endo_4_scaffold_17480_c1	0	0	0	0	0	0	0	0	0	0	0	0	0	0	0	0	0	0	0	0	0	0	0	0	0	0	0	0	0	0
YNP_Virus_vOTUs.Endo_4_scaffold_17633_c1	0	0	0	0	0	0	0	0	0	0	0	0	0	0	0	0	3.3264e-06	0	0	0	1.15006e-05	0	0	0	0	0	2.5955e-06	0	0	8.896e-06
YNP_Virus_vOTUs.Endo_4_scaffold_18543_c1	0	0	0	0	0	0	0	0	0	0	0	0	0	0	0	0	0	0	0	0	0	0	0	0	0	0	0	0	0	0
YNP_Virus_vOTUs.Endo_4_scaffold_18863_c1	0	0	0	0	0	0	0	0	0	0	0	0	0	0	1.16701e-05	0	0	0	0	0	8.0055e-06	0	0	9.0481e-05	0	0	0	0	0	0
YNP_Virus_vOTUs.Endo_4_scaffold_18922_c1	0	6.27852e-05	6.71589e-05	0.000189777	0	0	0	0	0	0	0	3.01887e-05	3.78952e-05	0	0	0	0	0	0	0	0	0	0	0	0	0	0	0	0	0
YNP_Virus_vOTUs.Endo_4_scaffold_19646_c1	0.000774233	0.000622377	0.000367611	0.000462355	0.000436818	1.67298e-05	8.47726e-05	1.16218e-05	2.02713e-05	0	0	0.000829081	0.000481884	0	0	0	2.6019e-06	4.8188e-06	0	0	0	8.0561e-06	4.1836e-06	0	0	4.2257e-06	0	0	0	0
YNP_Virus_vOTUs.Endo_4_scaffold_19848_c1	0	0	0	0	0	0	0	0	0	0	0	0	0	0	0	0	0	0	0	0	0	0	0	0	0	0	0	0	0	0
YNP_Virus_vOTUs.Endo_4_scaffold_19856_c1	0	0	0	0	0	0	0	0	0	0	0	0	0	0	7.9858e-06	0	0	0	0	0	0	0	0	0	0	0	0	0	0	0
YNP_Virus_vOTUs.Endo_4_scaffold_20579_c1	0	0	0	0	0	0	0	0	0	0	0	0	0	0	0	0	6.6407e-06	0	0	0	0	0	0	8.81247e-05	0	2.11665e-05	9.7845e-06	0	0	0
YNP_Virus_vOTUs.Endo_4_scaffold_20670_c1	3.75416e-05	0	3.2357e-05	0.00019052	0	3.35508e-05	8.95436e-05	5.46371e-05	0	2.30953e-05	2.20547e-05	0	0	0	0	0	0	0	0	0	0	0	0	0	0	0	4.65e-05	0	0	0
YNP_Virus_vOTUs.Endo_4_scaffold_20750_c1	0	0	0	0	0	0	0	0	0	0	0	0	0	0	0.000569678	1.87623e-05	0.000399454	0.000526741	0.000163241	0.000665463	0	0.000540529	0.000814154	0.00313568	0.000942427	9.01987e-05	0.000993181	0.000521117	0.000239714	0.00243786
YNP_Virus_vOTUs.Endo_4_scaffold_20850_c1	0	6.68746e-05	0	7.67371e-05	0	0	0	0	1.19264e-05	0	0	0	0	3.22607e-05	0	0	0	0	8.946e-06	0	0	0	0	0	0	0	0	0	0	0
YNP_Virus_vOTUs.Endo_4_scaffold_20900_c1	0	0	0	0	0	0	0	0	0	0	0	0	0	0	0	0	0	0	0	0	0	0	0	0	0	0	0	0	0	0
YNP_Virus_vOTUs.Endo_4_scaffold_21173_c1	0	0	0	0	0	0	0	0	0	0	0	0	0	0	0	0	0	0	0	0	0	0	0	0	0	0	0	0	0	0
YNP_Virus_vOTUs.Endo_4_scaffold_22054_c1	0	0	0	0	0	0	0	0	0	0	0	0	0	0	0	0	0	0	0	0	0	0	0	0	0	0	0	0	0	0
YNP_Virus_vOTUs.Endo_4_scaffold_22925_c1	0	0	0	0	0	0	0	0	0	0	0	0	0	0	0	0	0	0	1.16665e-05	3.0626e-06	0	0	0	0	0	0	0	0	0	0
YNP_Virus_vOTUs.Endo_4_scaffold_23078_c1	0	0	0	0	0	0	0	0	0	0	0	0	0	0	0.00187677	0.000502709	0.00189638	0.00322687	0.00222039	0.00501742	0.00297958	0.0128039	0.00599303	0.0149464	0.0048698	0.00531858	0.00735919	0.000592246	0.00066746	0.00631884
YNP_Virus_vOTUs.Endo_4_scaffold_23345_c1	0	0	5.65543e-05	0	0	6.60761e-05	8.15988e-05	0.000221048	8.61014e-05	0.000131114	9.46571e-05	0	7.35558e-05	0	0	0	0	0	0	0	0	0	0	0	0	0	0	0	0	0
YNP_Virus_vOTUs.Endo_4_scaffold_23571_c1	0	0	0	0	0	0	0	0	0	0	0	0	0	0	0.000719095	7.73439e-05	0.0004635	0.000881281	0.000742285	0.000650303	0.00022144	0.000908239	0.00101853	0.00358021	0.00041984	0.000146894	0.00154036	0.0013033	0.00114952	0.0033509
YNP_Virus_vOTUs.Endo_4_scaffold_23896_c1	0	0	0	0	0	0	0	0	0	0	0	0	0	0	0	0	0	0	0	0	0	0	0	0	0	0	0	0	0	0
YNP_Virus_vOTUs.Endo_4_scaffold_24322_c1	0	0	0	0	0	0	0	0	0	0	0	0	0	0	0	0	0	0	0	0	0	0	0	0	0	0	0	0	0	0
YNP_Virus_vOTUs.Endo_4_scaffold_24781_c1	0	0	5.53935e-05	0	0	0.00014985	0.000196811	4.03215e-05	6.45297e-05	0.000116056	6.10006e-05	5.79696e-05	0	0	0	0	1.52146e-05	0	0	0	0	0	0	3.12304e-05	0	0	0	0	5.7244e-06	0
YNP_Virus_vOTUs.Endo_4_scaffold_24863_c1	0	0	0.000170957	0	0	0	0	0	1.90424e-05	0	5.1489e-06	0	0	0	0	0	7.74553e-05	0	0	0	0	0	0	0	0	0	0.000106936	1.52961e-05	5.49447e-05	0
YNP_Virus_vOTUs.Endo_4_scaffold_24929_c1	0	0	0	0	0	0	0	0	0	0	0	0	0	0	0	0	0	0	0	0	0	0	0	0	0	0	0	0	0	0
YNP_Virus_vOTUs.Endo_4_scaffold_25098_c1	0	0	0	0	0	0	0	0	0	0	0	0	0	0	0	0	0	0	0	0	0	0	0	0	0	0	0	0	0	0
YNP_Virus_vOTUs.Endo_4_scaffold_25487_c1	0	0	0	0	0	0	0	0	0	0	0	0	0	0	0	0	0	0	0	0	0	0	0	0	0	0	0	0	0	0
YNP_Virus_vOTUs.Endo_4_scaffold_25527_c1	0	0	0	0	0	0	0	0	0	0	0	0	0	0	0	0	0	0	0	0	0	0	0	0	0	0	0	0	0	0
YNP_Virus_vOTUs.Endo_4_scaffold_26158_c1	0	0	0	0	0	0	0	0	0	0	0	0	0	0	0	0	0	0	0	0	0	0	0	0	0.000126456	0	0	0.000139729	0.000135707	0
YNP_Virus_vOTUs.Endo_4_scaffold_26422_c1	0	0	0	0	0	0	0	0	0	0	0	0	0	0	0	0	0	0	0	0	0	0	0	0	0	0	0	3.02964e-05	4.8233e-06	0
YNP_Virus_vOTUs.Endo_4_scaffold_26720_c1	0	0	0	0	0	0	0	0	0	0	0	0	0	0	0	0	0	0	0	0	0	0	0	0	0	0	0	0	0	0
YNP_Virus_vOTUs.Endo_4_scaffold_27398_c1	0	0	0	0	0	0	0	0	0	0	0	0	0	0	0	0	0	0	0	0	0	0	0	0	1.87556e-05	2.17039e-05	0	0	0	0
YNP_Virus_vOTUs.Endo_4_scaffold_27433_c1	0	0	0	0	1.55986e-05	0	0	3.0472e-05	0	0	0	0	0	0	0	0	0	0	0	0	0	0	0	0	0	0	0	0	0	0
YNP_Virus_vOTUs.Endo_4_scaffold_27463_c1	0	0	0	0	0	0	0	0	0	0	0	0	0	0	0	0	0	0	0	0	0	0	0	0	0	0	0	0	0	0
YNP_Virus_vOTUs.Endo_4_scaffold_27641_c1	0	0	0	0	0	0	0	0	0	0	0	0	0	0	0	0	0	0	0	0	3.6328e-06	0	0	0	0	0	0	0	0	0
YNP_Virus_vOTUs.Endo_4_scaffold_27930_c1	0	0	0	0	0	0	0	0	0	0	0	0	0	0	0	0	0	0	0	0	0	0	0	0	0	0	0	0	0	0
YNP_Virus_vOTUs.Endo_4_scaffold_27942_c1	0	0	0	0	0	0	0	0	0	0	0	0	0	0	0	0	0	8.2763e-06	5.0583e-06	0	0	0	1.47226e-05	0	0	0	4.1287e-06	0	0	0
YNP_Virus_vOTUs.Endo_4_scaffold_28048_c1	0	0	0	0	0	0	0	0	3.10647e-05	0	0	0	0.00055411	0	0	0	0	0	0	0	0	0	0	0	0	0	0	0	0	0
YNP_Virus_vOTUs.Endo_4_scaffold_28099_c1	8.14528e-05	0.000136541	5.78092e-05	0.000341623	0.000429339	0.000801809	0.000782797	0.000695185	0.00120419	0.000815422	0.000739829	0.000195602	0.000192042	0.000400404	0.000102399	0	4.19901e-05	0.000122283	0.000392713	0.000203496	8.07214e-05	0	0.000210954	8.21671e-05	0	6.24145e-05	9.21663e-05	0.000140741	2.07886e-05	9.09453e-05
YNP_Virus_vOTUs.Endo_4_scaffold_28336_c1	0	0	0	0	0	0	0	0	0	0	0	0	0	0	0	0	0	0	0	0	0	0	0	0	0	0	0	0	0	5.4172e-06
YNP_Virus_vOTUs.Endo_4_scaffold_28541_c1	0	0	0	0	0	0	0	0	0	0	0	0	0	0	0	0	1.21784e-05	1.05986e-05	0	0	0	0	0	0	0	0	0	0	0	0
YNP_Virus_vOTUs.Endo_4_scaffold_28861_c1	0	0	0	0	0	0	0	0	0	0	0	0	0	0	2.71118e-05	0.000528695	7.98569e-05	0.000365076	2.29602e-05	2.3162e-06	7.7868e-06	0.000551586	0.000856767	0.00188849	0.000285113	0.000185968	0.000859716	0.000520509	0.000156536	0.00424326
YNP_Virus_vOTUs.Endo_4_scaffold_28890_c1	0	0	0	0	0	0	0	0	0	0	0	0	0	0	0	0	0	0	0	0	0	0	0	0	0	0	0	0	0	0
YNP_Virus_vOTUs.Endo_4_scaffold_29131_c1	0	0	0	0	0	0	0	0	0	0	0	0	0	0	2.37571e-05	0	0	0	0	0	0	0	0	0	0	0	0	0	0	5.54168e-05
YNP_Virus_vOTUs.Endo_4_scaffold_29976_c1	0	0	0	0	0	0	0	0	0	0	0	0	0	0	0	0	0	0	0	0	0	0	0	0	0	0	0	0	0	0
YNP_Virus_vOTUs.Endo_4_scaffold_30384_c1	0	6.18772e-05	3.5856e-05	0	0	0	0	0	0	0	0	1.64521e-05	8.28922e-05	0	0	0	0	0	0	0	0	0	0	0	0	0	0	0	0	0
YNP_Virus_vOTUs.Endo_4_scaffold_30390_c1	0	0	0	0	0	0	0	0	0	0	0	0	0	0	0	0	0	0	0	0	0	0	0	0	0	0	0	0	0	0
YNP_Virus_vOTUs.Endo_4_scaffold_30466_c1	0	0	0	0	0	0	0	0	0	0	0	0	0	0	0.000282763	7.07531e-05	0.000203763	0.000249926	8.754e-05	0.000129583	2.44405e-05	7.27499e-05	0.00018054	0.000284759	5.74919e-05	2.43448e-05	0.00024342	0.000428413	0.000368511	0.000918515
YNP_Virus_vOTUs.Endo_4_scaffold_30747_c1	0.00449147	0.00114401	0.00264042	0.000620764	0.000616108	0.00462713	0.00421162	0.00521776	0.00615526	0.00354752	0.00497715	0.00104678	7.03992e-05	0.00264388	0	0	9.5296e-06	0	0	0	0	0	0	0	0	0	0	5.00469e-05	0	0
YNP_Virus_vOTUs.Endo_4_scaffold_30764_c1	0	0	0	2.25097e-05	0	0	2.25724e-05	5.61066e-05	4.21979e-05	2.89461e-05	0	5.26894e-05	4.53296e-05	0	0	0	0	0	0	0	0	0	0	0	0	0	0	0	0	0
YNP_Virus_vOTUs.Endo_4_scaffold_30791_c1	0	0	0	0	0	0	0	0	0	0	0	0	0	0	0	0	0	0	0	0	0	0	0	0	0	0	0	0	0	0
YNP_Virus_vOTUs.Endo_4_scaffold_30938_c1	0	0	0	0	0	0	0	0	0	0	0	0	0	0	0	0	0	0	0	0	0	0	0	0	0	0	0	0	4.8554e-06	0
YNP_Virus_vOTUs.Endo_4_scaffold_30973_c1	4.4843e-05	0	1.60974e-05	2.04267e-05	0	0	0	1.8976e-06	0	0	0	7.0155e-06	8.8138e-06	0	0	0	0	0	0	8.9893e-06	0	0	0	0	0	0	0	0	0	0
YNP_Virus_vOTUs.Endo_4_scaffold_31004_c1	0	0	0	0	0	0	0	0	0	0	0	0	0	0	0	0	0	0	0	0	0	0	0	0	0	0	0	0	0	0
YNP_Virus_vOTUs.Endo_4_scaffold_31159_c1	0	0.000488816	0	0	0	4.50523e-05	0.000110354	0.000122232	4.36162e-05	0.000105702	0.000247975	4.72238e-05	0	0	0	9.29402e-05	0	0	0	0	0	0	0.000101282	0	0	0	0.000240606	6.18875e-05	5.00607e-05	0
YNP_Virus_vOTUs.Endo_4_scaffold_31389_c1	0	0	0	0	0	0	0	0	0	0	0	0	0	0	0	0	0	0	0	9.9585e-06	0	0	0	0	0	0	0	0	0	0
YNP_Virus_vOTUs.Endo_4_scaffold_31413_c1	0	0	0	0	0	0	0	0	0	0	0	0	0	0	0.000755832	7.2609e-05	0.000554206	0.000520928	0.000252299	0.000370274	0.000179019	0.000774862	0.00059163	0.00298199	0.000312695	0.000354298	0.000704896	0.000448996	0.000872084	0.00170079
YNP_Virus_vOTUs.Endo_4_scaffold_31990_c1	0	0	0	0	0	0	0	0	0	0	0	0	0	0	0	0	0	0	0	0	0	0	0	0	0	0	0	0	0	0
YNP_Virus_vOTUs.Endo_4_scaffold_32017_c1	0	0	0	0	0	0	0	0	0	0	0	0	0	0	0	0	0	0	0	0	0	0	0	0	0	0	0	0	0	0
YNP_Virus_vOTUs.Endo_4_scaffold_32033_c1	0	0	0	0	0	5.94014e-05	0.000169375	5.66459e-05	5.19805e-05	1.46205e-05	1.15579e-05	0	4.18961e-05	0	0	0	0	0	0	1.32173e-05	0	0	0	0	0	0	0	0	0	1.70282e-05
YNP_Virus_vOTUs.Endo_4_scaffold_32034_c1	0	0	0	0	0	0	2.03332e-05	0	8.5947e-06	0	0	0	0	0	0	0	1.77168e-05	7.9405e-06	9.0515e-06	1.22203e-05	0	1.44107e-05	9.27703e-05	0	0	0	6.9146e-06	0	1.32726e-05	1.29007e-05
YNP_Virus_vOTUs.Endo_4_scaffold_32352_c1	0	0	0	0	0	0	0	0	0	0	0	0	0	0	0	0	1.00556e-05	8.9995e-06	0.000124999	9.74009e-05	0	0.000101583	0	0	0	0	0	0.000349309	5.01214e-05	0.000464048
YNP_Virus_vOTUs.Endo_4_scaffold_3397_c1	0	0	0	0	0	0	0	0	0	0	0	0	0	0	0	0	0	0	0	0	0	0	0	0	0	0	0	0	0	0
YNP_Virus_vOTUs.Endo_4_scaffold_4161_c1	0	0	0	0	0	0	0	0	0	0	0	0	0	0	0.000486878	0.000277033	0.000179115	0.000196985	0.000255603	0.000305424	0.000466202	0.001049	0.000811405	0.00395531	0.00102083	0.000348177	0.000558551	0.000109882	0.000173287	0.00051195
YNP_Virus_vOTUs.Endo_4_scaffold_5384_c1	0	0	0	0	0	0	0	0	0	0	0	0	0	0	0.000882802	0.000184971	0.000762507	0.00143876	0.00011085	0.000809963	0.000309961	0.00101157	0.000506357	0.00207101	0.00074426	0.000678324	0.0016919	0.000842529	0.000652566	0.00304778
YNP_Virus_vOTUs.Endo_4_scaffold_5411_c1	0	0	0	0	0	0	0	0	0	0	0	0	0	0	0	0	0	0	0	0	0	0	0	0	0	0	0	0	0	0
YNP_Virus_vOTUs.Endo_4_scaffold_6087_c2	0	0	0	0	0	0	0	0	0	0	0	0	0	0	0	0	0	0	0	0	0	0	0	0	1.26168e-05	0	0	0	6.2074e-06	0
YNP_Virus_vOTUs.Endo_4_scaffold_6627_c2	0	0	0	0	0	0	0	0	0	0	0	0	0	0	0	0	0	0	0	0	0	0	0	0	0	0	0	2.7331e-05	5.7376e-06	0
YNP_Virus_vOTUs.Endo_4_scaffold_7577_c1	0.000179805	2.27317e-05	3.14599e-05	6.51414e-05	0.000319113	0	0	0	0	0	1.4837e-06	0.000113574	0.000214401	0.000325373	0	0	0	0	0	0	0	0	0	0	0	0	0	0	0	0
YNP_Virus_vOTUs.Endo_4_scaffold_8282_c1	0	0	0	0	0	0	0	0	0	0	0	0	0	0	0	0	0	0	0	0	0	0	0	0	0.000248202	0	0	1.11706e-05	2.71584e-05	0
YNP_Virus_vOTUs.Endo_4_scaffold_8746_c1	0	0	0	0	0	0	0	0	0	0	0	0	0	0	0	0	0	0	0	0	0	0	0	0	0	0	0	0	0	0
YNP_Virus_vOTUs.Endo_4_scaffold_8820_c1	0	0	0	0	0	0	0	0	0	0	0	0	0	0	0	0	2.42868e-05	0	0	0	7.79551e-05	0	0	0	4.42597e-05	0	0	4.48684e-05	1.83149e-05	3.55521e-05
YNP_Virus_vOTUs.Endo_4_scaffold_8858_c1	0	0	0	0	0	0	0	0	0	0	0	0	0	0	0	3.792e-06	0	0	7.3781e-06	0	0	0	0	0	0	0	0	0	0	0
YNP_Virus_vOTUs.Endo_4_scaffold_8877_c2	2.47821e-05	0	0	3.24935e-05	0	0	0	0	0	0	0	0.000579941	0.000238399	0.00065382	0	0	0	0	0	0	0	0	0	0	0	0	0	0	0	0
YNP_Virus_vOTUs.Endo_4_scaffold_9394_c1	0	0	0	0	0	0	0	0	0	0	0	0	0	0	0	0	0	0	0	0	0	0	0	0	0	0	0	0	0	0
YNP_Virus_vOTUs.Endo_4_scaffold_9990_c1	0	0	0	0	0	0	0	0	0	0	0	0	0	0	0	0	0	0	0	0	0	0	0	0	0	0	0	0	0	0
YNP_Virus_vOTUs.Soil_1_scaffold_10153_c1	0	0	0	0	0	0	0	0	0	0	0	0	0	0	0.00258664	0.00400535	0.00160809	0.00238672	0.00089197	0.00345194	0.000685193	0.00910379	0.0142778	0.0389012	0.0055716	0.00899369	0.00797824	0.00200529	0.000658816	0.0080131
YNP_Virus_vOTUs.Soil_1_scaffold_10211_c1	0	0	0	0	0	0	0	0	0	0	0	0	0	0	7.56021e-05	0	0	0.000101503	0	0	0	0	0	0	0	0	0	0	0	0
YNP_Virus_vOTUs.Soil_1_scaffold_10375_c1	0	0	0	0	0	0	0	0	0	0	0	0	0	0	0	0	0	0	0	0	0	0	0	0	0	0	0	0	0	0
YNP_Virus_vOTUs.Soil_1_scaffold_11219_c1	0	0	0	0	0	0	0	0	0	0	0	0	0	0	0.000333253	4.16421e-05	0.000180286	0.000173305	0.000110474	6.1641e-05	4.50496e-05	0.000222093	0.000145631	0.00018853	3.94915e-05	8.3791e-06	0.000151311	0.000112019	3.12983e-05	8.33214e-05
YNP_Virus_vOTUs.Soil_1_scaffold_11653_c1	0	0	0	0	0	0	0	0	0	0	0	0	0	0	0.000267613	0.00025173	0.000172014	0.00019224	5.80267e-05	0	0.000126486	0.000140647	2.34444e-05	0.000891324	7.65871e-05	7.85252e-05	6.8148e-05	0	0.000109005	6.08843e-05
YNP_Virus_vOTUs.Soil_1_scaffold_11694_c1	0	0	0	0	0	0	0	0	0	0	0	0	0	0	0.000169195	0.00316462	4.13239e-05	0.000352575	0.000882999	0.000158419	0.00168732	0.0020919	0.000294941	0.000832391	0.00295469	0.00128846	1.48671e-05	0.000623444	0.000164877	0.00119086
YNP_Virus_vOTUs.Soil_1_scaffold_11862_c1	0.00145787	0	0.000390133	0	0	0.000101961	0.000126326	0	0	0.000130659	0	0.000508564	0.0036163	0.000506869	0	0	0	0.000236558	0	0	0	4.31788e-05	0	0	0	0	0	0.000192293	0.000118565	0
YNP_Virus_vOTUs.Soil_1_scaffold_12070_c1	0	0	0	0	0	0	0	0	0	0	0	0	0	0	0.000265952	0.000231107	0.000550572	0.000264559	7.66071e-05	7.65543e-05	2.27645e-05	0.000105516	9.9163e-05	0.000619023	6.37421e-05	0.000118427	0.000220983	0.000642523	0.000130162	0.000275908
YNP_Virus_vOTUs.Soil_1_scaffold_12514_c1	0	0	0	0	0	0	0	0	0	0	0	0	0	0	0	0	0	0	0	0	0	0	0	0	0	0	0	0	0	0
YNP_Virus_vOTUs.Soil_1_scaffold_12720_c1	0	0	0	0	0	0	0	0	0	0	0	0	0	0	0	0	0	2.38832e-05	0	0	0	0	0	0	0	0	0	0	0	1.2976e-05
YNP_Virus_vOTUs.Soil_1_scaffold_12841_c1	0	0	0	0	0	0	0	0	0	0	0	0	0	0	6.0178e-05	6.7925e-05	8.05274e-05	4.8061e-05	0.000176611	1.01649e-05	3.75322e-05	7.51112e-05	4.28783e-05	7.83688e-05	0	5.92726e-05	0.000172249	4.6277e-05	3.6308e-06	0.000109334
YNP_Virus_vOTUs.Soil_1_scaffold_13205_c1	0	0	0	0	0	0	0	0	0	0	0	0	0	0	0	1.57197e-05	0	0	0	0	9.15515e-05	0	0	0	0.000137133	0	0	0	0	0
YNP_Virus_vOTUs.Soil_1_scaffold_13491_c1	0	0	0	0	0	0	0	0	0	0	0	0	0	0	0.000436192	7.71431e-05	0.0011086	0.000719783	0.000536507	0.000712935	0.000352162	0.00211548	0.00152855	0.00445609	0.000990151	0.000280765	0.00133567	0.000863378	0.000972921	0.0036463
YNP_Virus_vOTUs.Soil_1_scaffold_14205_c1	0	0	0	0	0	0	0	0	0	0	0	0	0	0	1.65347e-05	9.34255e-05	7.0873e-06	7.72476e-05	8.60838e-05	4.75e-06	0	0.000124609	0	0	1.23458e-05	0.000535488	0.000137966	6.307e-06	5.2842e-06	0.000153298
YNP_Virus_vOTUs.Soil_1_scaffold_14321_c1	0	0	0	0	0	0	0	0	0	0	0	0	0	0	0	0	0	0	0	0	0	0	0	0	0	0	0	0	0	0
YNP_Virus_vOTUs.Soil_1_scaffold_14540_c1	0	0	0	0	0	0	0	0	0	0	0	0	0	0	0	0	0	0	0	0	0	0	0	0	0	0	0	0	0	0
YNP_Virus_vOTUs.Soil_1_scaffold_14589_c1	0	0	0	0	0	0	0	0	0	0	0	0	0	0	0	3.73727e-05	0	0	0	0	0	0	0	0	0	0	0	0	0	0
YNP_Virus_vOTUs.Soil_1_scaffold_15348_c1	0	0	0	0	0	0	0	0	0	0	0	0	0	0	3.15676e-05	0	0	0	2.91532e-05	2.79026e-05	0	2.04351e-05	0	0	0	0.00013487	6.34712e-05	0	0	0.000176146
YNP_Virus_vOTUs.Soil_1_scaffold_15399_c1	0	0	0	0	0	0	0	0	0	0	0	0	0	0	0	0	0	0	0	0	0	0	0	0	0	8.7128e-06	0	0	0	0
YNP_Virus_vOTUs.Soil_1_scaffold_15789_c1	0	0	0	0	0	0	0	0	0	0	0	0	0	0	0	0	0	0	0	0	0	0	0	0	0	0	0	1.88953e-05	0	0
YNP_Virus_vOTUs.Soil_1_scaffold_15921_c1	0	0	0	0	0	0	0	0	0	0	0	0	0	0	0.0159183	0.0105709	0.00519777	0.00657945	0.00750573	0.00720739	0.00500066	0.0299685	0.0306579	0.0691795	0.0243825	0.0223345	0.0157197	0.00421579	0.00345088	0.0124292
YNP_Virus_vOTUs.Soil_1_scaffold_16742_c1	0	0	0	0	0	0	0	0	0	0	0	0	0	0	2.1e-06	3.1426e-06	0	0	9.9795e-06	0	4.3025e-06	0	0	0	0	1.34443e-05	0	0	0	0
YNP_Virus_vOTUs.Soil_1_scaffold_16964_c1	0	0	0	0	0	0	0	0	0	0	0	0	0	0	3.127e-06	1.95022e-05	0	0	7.4632e-06	0	0	1.16596e-05	0	0	0	4.09e-06	0	9.0632e-06	0	3.6592e-06
YNP_Virus_vOTUs.Soil_1_scaffold_17451_c1	0	0	0	0	0	0	0	0	0	0	0	0	0	0	0	0	0	0	9.69355e-05	0	0	0	0	0	0	0	0	0	0	0
YNP_Virus_vOTUs.Soil_1_scaffold_17528_c1	0	0	0	0	0	0	0	0	0	0	0	0	0	0	0	0	0	0	0	0	0	0	0	0	0	0	0	0	0	0
YNP_Virus_vOTUs.Soil_1_scaffold_17650_c1	0	0	0	0	0	0	0	0	0	0	0	0	0	0	0.00202021	0.000430998	0.00133693	0.00173926	0.00105377	0.00171166	0.000532912	0.00266484	0.00245111	0.0111511	0.00168683	0.00171859	0.00400632	0.00243753	0.0021477	0.00777423
YNP_Virus_vOTUs.Soil_1_scaffold_17839_c1	0	0	0	0	0	0	0	0	0	0	0	0	0	0	0	0	0	0	0	0	0	0	0	0	0	0	0	0	0	0
YNP_Virus_vOTUs.Soil_1_scaffold_18207_c1	0	0	0	0	0	0	0	0	0	0	0	0	0	0	0	0	0	2.68869e-05	0	0	0	0	0	0	5.84002e-05	0	0	0	0	0
YNP_Virus_vOTUs.Soil_1_scaffold_18728_c1	0	0	0	0	0	0	0	0	0	0	0	0	0	0	3.30598e-05	7.1332e-06	5.2798e-06	0.000131287	1.18468e-05	6.5641e-06	0	6.06164e-05	2.86801e-05	0	0	0	0.000107224	0.000147617	9.2764e-06	8.26892e-05
YNP_Virus_vOTUs.Soil_1_scaffold_18944_c1	0	0	0	0	0	0	0	0	0	0	0	0	0	0	0	0	1.21711e-05	0	0	0	0	0	1.82165e-05	0	0.000103361	0	0	0	0	0
YNP_Virus_vOTUs.Soil_1_scaffold_18993_c1	0	0	0	0	0	0	0	0	0	0	0	0	0	0	0.000331479	0.000725848	7.5417e-05	0.000220787	0	0	0	0.000934192	0	0	0	0	0.000215872	0	0.000261186	6.90092e-05
YNP_Virus_vOTUs.Soil_1_scaffold_19316_c1	0	0	0	0	0	0	0	0	0	0	0	0	0	0	0	0	0	0	0	0	0	0	0	0	0	0	0	0	0	0
YNP_Virus_vOTUs.Soil_1_scaffold_19317_c1	0	0	0	0	0	0	0	0	0	0	0	0	0	0	0	0	0	0	0	0	0	0	0	0	0	0	0	0	0	0
YNP_Virus_vOTUs.Soil_1_scaffold_19412_c1	0	0	0	0	0	0	0	0	0	0	0	0	0	0	1.10917e-05	0	0	0	0	0	0	0	0	0	0	0	0	0	0	1.22409e-05
YNP_Virus_vOTUs.Soil_1_scaffold_19982_c1	0	0	0	0	0	0	0	0	0	0	0	0	0	0	0	0	0	0	0	0	0	0	0	0	0	0	0	0	0	0
YNP_Virus_vOTUs.Soil_1_scaffold_20079_c1	0	0	0	0	0	0	0	0	0	0	0	0	0	0	4.4104e-05	0	1.36345e-05	0	2.1178e-06	0.00010047	1.7949e-06	0	0.000142481	0	0	0	0	0	0	0
YNP_Virus_vOTUs.Soil_1_scaffold_20538_c1	0	0	0	0	0	0	0	0	0	0	0	0	0	0	4.96479e-05	0	1.94051e-05	0	7.9068e-06	0.00011325	1.51949e-05	6.06263e-05	0	0	0.000317988	0	0.000124865	6.94442e-05	0	0
YNP_Virus_vOTUs.Soil_1_scaffold_21010_c1	0	0	0	0	0	0	0	0	0	0	0	0	0	0	0.000259171	8.35628e-05	0.000317819	0.000334317	7.23224e-05	4.5154e-05	2.24814e-05	0.000196911	9.76603e-05	0.000257538	0	2.74877e-05	0.000195079	0.000521882	0.000469986	0.000537223
YNP_Virus_vOTUs.Soil_1_scaffold_21196_c2	0	0	0	0	0	0	0	0	0	0	0	0	0	0	0	0	0	0	0	0	0	0	0	0	0	0	0	0	0	0
YNP_Virus_vOTUs.Soil_1_scaffold_21230_c1	0	0	0	0	0	0	0	0	0	0	0	0	0	0	3.47098e-05	0	1.41152e-05	0	2.7895e-06	1.44904e-05	1.33462e-05	3.71581e-05	8.5251e-06	0	1.09514e-05	1.37192e-05	5.79157e-05	0	0	2.00462e-05
YNP_Virus_vOTUs.Soil_1_scaffold_21259_c1	0	0	0	0	0	0	0	0	0	0	0	0	0	0	0	0	0	0	0	0	0	0	0	0.00130153	0	0	0	0	0	0
YNP_Virus_vOTUs.Soil_1_scaffold_21285_c1	0	0	0	0	0	0	0	0	0	0	0	0	0	0	0	0	0	0	0	0	0	3.0272e-06	0	0	0	0	0	0	0	0
YNP_Virus_vOTUs.Soil_1_scaffold_21300_c1	0	0	0	0	0	0	0	0	0	0	0	0	0	0	5.20917e-05	0.000525225	1.74916e-05	5.37495e-05	8.53795e-05	2.03336e-05	0.000249473	0.000347919	4.72472e-05	7.76692e-05	0.000724594	0.000165034	4.3216e-05	0.000101654	3.64843e-05	0.000246364
YNP_Virus_vOTUs.Soil_1_scaffold_21804_c1	0	0	0	0	0	0	0	0	0	0	0	0	0	0	0	0	0	0	0	0	0	0	0	0	0	0	0	0	0	0
YNP_Virus_vOTUs.Soil_1_scaffold_22048_c1	0	0	0	0	0	0	0	0	0	0	0	0	0	0	0	0	0	0	0	0	0	0	0	0	0	0	0	0	0	0
YNP_Virus_vOTUs.Soil_1_scaffold_22345_c1	0	0	0	0	0	0	0	0	0	0	0	0	0	0	0	0	0	5.25287e-05	6.08435e-05	0	6.9319e-06	2.76499e-05	0	0	1.74887e-05	4.17195e-05	0	9.78174e-05	0	2.44484e-05
YNP_Virus_vOTUs.Soil_1_scaffold_22921_c1	0	0	0	0	0	0	0	0	0	0	0	0	0	0	2.54886e-05	0	0	0	6.59818e-05	1.28581e-05	0	0	0.000155086	0	1.13165e-05	0	1.36022e-05	0	0	6.22578e-05
YNP_Virus_vOTUs.Soil_1_scaffold_22990_c1	0	0	0	0	0	0	0	0	0	0	0	0	0	0	0	0	0	0	0	0	0	0	0	0	0	0	0	0	0	0
YNP_Virus_vOTUs.Soil_1_scaffold_2310_c2	0.00145199	0.000181043	0.000559383	0.000413235	0.000588491	0.00349534	0.00273022	0.00513515	0.00780543	0.0020614	0.00216999	0.0022881	0.0012819	0.000393082	0.000149941	3.42994e-05	0.000322378	0.000418225	8.20584e-05	0.000325701	0.000297508	5.84104e-05	0.000165053	0.000116689	0.000311014	0	4.37466e-05	0.000657229	0.00062963	0.000135437
YNP_Virus_vOTUs.Soil_1_scaffold_23126_c1	0	0	0	0	0	0	0	0	0	0	0	0	0	0	0	0	0	0	0	0	0	0	0	0	0	0	0	0	0	0
YNP_Virus_vOTUs.Soil_1_scaffold_23146_c1	0	0	0	0	0	0	0	0	0	0	0	0	0	0	0	0	0	0	0	0	0	0	0	0	0	0	0	0	0	0
YNP_Virus_vOTUs.Soil_1_scaffold_23336_c1	0	0	0	0	0	0	0	0	0	0	0	0	0	0	0	0	0	0	0	0	3.45325e-05	0	0	0	0	0	4.8878e-06	0	0	0
YNP_Virus_vOTUs.Soil_1_scaffold_23666_c1	0	0	0	0	0	0	0	0	0	0	0	0	0	0	0	0	0	0	0	0	0	0	0	0	0	0	0	0	0	0
YNP_Virus_vOTUs.Soil_1_scaffold_24355_c1	0	0	0	0	0	0	0	0	0	0	0	0	0	0	0.00307449	0.00110813	0.00158366	0.00152391	0.000608331	0.00106811	0.00127034	0	0.00900904	0.000747673	5.43875e-05	0	0.000882224	0	0	3.02571e-05
YNP_Virus_vOTUs.Soil_1_scaffold_24693_c1	0	0	0	0	0	0	0	0	0	0	0	0	0	0	0	0	0	0	0	0	0	0	0	0	0	0	0	0	0	0
YNP_Virus_vOTUs.Soil_1_scaffold_24939_c1	0	0	0	0	0	0	0	0	0	0	0	0	0	0	0	0	0	0	0	0	0	0	0	0	0	0	0	0	0	0
YNP_Virus_vOTUs.Soil_1_scaffold_25156_c1	0	0	0	0	0	0	0	0	0	0	0	0	0	0	0	0	0	0	0	0	0	0	0	0	0	0	0	0	0	0
YNP_Virus_vOTUs.Soil_1_scaffold_25612_c2	0	0	0	0	0	0	0	0	0	0	0	0	0	0	0	0	0	0	0	0	0	0	0	0	0	0	0	0	0	0
YNP_Virus_vOTUs.Soil_1_scaffold_25686_c1	0	0	0	0	0	0	0	0	0	0	0	0	0	0	0	0	0	0	0	0	0	0	0	0	0	0	0	0	0	0
YNP_Virus_vOTUs.Soil_1_scaffold_25776_c1	0	0	0	0	0	0	0	0	0	0	0	0	0	0	0	0	0	0	0	0	0	0	0	0	0	0	0	0	0	0
YNP_Virus_vOTUs.Soil_1_scaffold_25874_c1	0	0	0	0	0	0	0	0	0	0	0	0	0	0	0	0	0	0	0	0	0	0	0	0	0	0	0	0	0	0
YNP_Virus_vOTUs.Soil_1_scaffold_26000_c1	0	0	0	0	0	0	0	0	0	0	0	0	0	0	0	0	0	0	0	0	0	0	0	0	0	0	0	0	0	0
YNP_Virus_vOTUs.Soil_1_scaffold_26191_c1	0	0	0	0	0	0	0	0	0	0	0	0	0	0	0	0	0	0	0	0	0	0	0	0	0	0	0	0	0	0
YNP_Virus_vOTUs.Soil_1_scaffold_26199_c1	0	0	0	0	0	0	0	0	0	0	0	0	0	0	0.000175138	0.00130126	0.000467838	0.00113159	0.000323156	4.18646e-05	0.000137127	0.00140121	0.00482594	0.00529928	0.00184514	0.000632276	0.00257954	0.00170008	0.0003208	0.0104294
YNP_Virus_vOTUs.Soil_1_scaffold_26213_c1	0	0	0	0	0	0	0	0	0	0	0	0	0	0	0	0	0	0	0	0	0	0	0	0	0	0	0	0	0	0
YNP_Virus_vOTUs.Soil_1_scaffold_26303_c1	0	0	0	0	0	0	0	0	0	0	0	0	0	0	1.6744e-06	0	1.3904e-06	1.0198e-05	1.3447e-06	2.9056e-06	0	2.2075e-06	1.06587e-05	0	1.58725e-05	2.2524e-06	6.5367e-06	0	0	5.8321e-06
YNP_Virus_vOTUs.Soil_1_scaffold_26331_c1	0	0	0	0	0	0	0	0	0	0	0	0	0	0	0	0	0	0	0	0	0	0	0	0	0	0	0	0	0	0
YNP_Virus_vOTUs.Soil_1_scaffold_26349_c1	0	0	0	0	0	0	0	0	0	0	0	0	0	0	0	1.14582e-05	1.06249e-05	1.75209e-05	0	1.6363e-05	6.3938e-06	0	3.38154e-05	0	7.77384e-05	0	2.047e-06	0	0	3.8191e-06
YNP_Virus_vOTUs.Soil_1_scaffold_26535_c2	0	0	0	0	0	0	0	0	0	0	0	0	0	0	0	0	0	0	0	0	0	0	0	0	0	0	0	0	0	0
YNP_Virus_vOTUs.Soil_1_scaffold_26928_c1	0	0	0	0	0	0	0	0	0	0	0	0	0	0	1.71075e-05	2.14653e-05	0	1.1832e-05	3.59653e-05	1.96762e-05	6.027e-06	0	2.06445e-05	0	0.000141234	0.000115327	2.26059e-05	0	1.64349e-05	1.03672e-05
YNP_Virus_vOTUs.Soil_1_scaffold_27691_c1	0	0	0	0	0	0	0	0	0	0	0	0	0	0	0	0	0	0	0	0	0	0	0	0	0	0	0	0	0	0
YNP_Virus_vOTUs.Soil_1_scaffold_28130_c1	0.000409632	0	0.000267316	0.000200299	0.000680739	0.000189323	0.000219164	0.00029898	0.0006158	0.000138832	3.27382e-05	0.000361165	0.00062126	7.02957e-05	2.52007e-05	0	0	0.000191066	0	0.000210075	8.6146e-06	0	0	9.19562e-05	0	0	0	0	0	0
YNP_Virus_vOTUs.Soil_1_scaffold_28154_c1	0	0	0	0	0	0	0	0	0	0	0	0	0	0	3.75072e-05	1.66961e-05	1.64928e-05	2.64967e-05	1.50516e-05	4.2793e-05	0	0	0	0	0.000113748	0	0	0	0	0
YNP_Virus_vOTUs.Soil_1_scaffold_28168_c1	0	0	0	0	0	0	0	0	0	0	0	0	0	0	0	0.00023166	0	2.80953e-05	0	0	0	0.000151168	0.000270876	0.000953027	0	1.2687e-05	0.000118344	0.000128299	0	0.00177264
YNP_Virus_vOTUs.Soil_1_scaffold_28280_c1	0	0	0	0	0	0	0	0	0	0	0	0	0	0	0	0.000496093	2.70269e-05	4.86303e-05	3.01452e-05	1.13756e-05	6.46238e-05	7.01252e-05	3.75562e-05	0	0.000116347	0.000263187	0	0.000201908	8.7714e-06	3.5281e-05
YNP_Virus_vOTUs.Soil_1_scaffold_29030_c1	0	0	0	0	0	0	0	0	0	0	0	0	0	0	0	0	0	0	0	0	0	0	0	0	0	0	0	0	0	0
YNP_Virus_vOTUs.Soil_1_scaffold_29090_c1	0	0	0	0	0	0	0	0	0	0	0	0	0	0	0	0	0	0	0	0	0	0	0	0	0	0	0	0	0	0
YNP_Virus_vOTUs.Soil_1_scaffold_29092_c1	0	0	0	0	0	0	0	0	0	0	0	0	0	0	0	0	0	0	0	0	0	0	0	0	0	0	0	0	0	0
YNP_Virus_vOTUs.Soil_1_scaffold_29223_c1	0	0	0	0	0	0	0	0	0	0	0	0	0	0	0	0	0	0	0	0	1.35477e-05	0	0	0	0	0	0	4.4747e-06	0	0
YNP_Virus_vOTUs.Soil_1_scaffold_29338_c1	0	0	0	0	0	0	0	0	0	0	0	0	0	0	0	0	0	0	0	0	0	0	0	0	0	0	0	0	0	0
YNP_Virus_vOTUs.Soil_1_scaffold_29395_c1	0	0	0	0	0	0	0	0	0	0	0	0	0	0	0	0	0	0	0	0	0	0	0	0	0	0	0	0	0	0
YNP_Virus_vOTUs.Soil_1_scaffold_29500_c1	0	0	0	0	0	0	0	0	0	0	0	0	0	0	0	0	0	0	0	0	0	0	0	0	0	0	0	0	0	0
YNP_Virus_vOTUs.Soil_1_scaffold_29533_c1	0	0	0	0	0	0	0	0	0	0	0	0	0	0	0	0	0	0	0	0	0	0	0	0	0	0	0	0	0	0
YNP_Virus_vOTUs.Soil_1_scaffold_29771_c1	0	0	0	0	0	0	0	0	0	0	0	0	0	0	0	0	0	0	0	0	0	0	0	0	0	0	4.66165e-05	0	0	0
YNP_Virus_vOTUs.Soil_1_scaffold_29838_c1	0	0	0	0	0	0	0	0	0	0	0	0	0	0	0.00111949	0.00130234	0.00125133	0.00232193	0.00169535	0.000891795	0.00143876	0.00934978	0.00431529	0.00613966	0.00334379	0.00141864	0.00936343	0.00339433	0.00251368	0.011704
YNP_Virus_vOTUs.Soil_1_scaffold_30122_c1	0	0	0	0	0	0	0	0	0	0	0	0	0	0	0	0	0	0	0	0	0	0	0	0	0	0	0	0	0	0
YNP_Virus_vOTUs.Soil_1_scaffold_30149_c1	0	0	0	0	0	0	0	0	0	0	0	0	0	0	0	0	0	0	0	0	0	0	0	0	0	0	0	0	0	0
YNP_Virus_vOTUs.Soil_1_scaffold_30421_c1	0	0	0	0	0	0	0	0	0	0	0	0	0	0	0	0	0	0	0	0	0	0	0	0	0	0	0	0	0	0
YNP_Virus_vOTUs.Soil_1_scaffold_30510_c1	0	0	0	0	0	0	0	0	0	0	0	0	0	0	0	0	0	0	0	0	0	0	0	0	0	0	0	0	0	0
YNP_Virus_vOTUs.Soil_1_scaffold_3072_c1	0	0	0	0	0	0	0	0	0	0	0	0	0	0	0.000336492	0.000202135	0.000557257	0.000680671	0.000481262	0.000278846	7.54332e-05	0.000807756	0.000201876	0.000727331	0.000955095	0.000344215	0.00048081	5.53636e-05	4.1168e-05	0.000474381
YNP_Virus_vOTUs.Soil_1_scaffold_31087_c1	0	0	0	0	0	0	0	0	0	0	0	0	0	0.000107273	0	0.000106823	2.68883e-05	4.3701e-05	4.72399e-05	0	0	0	0	0.000206389	7.51817e-05	6.93644e-05	4.07229e-05	1.87983e-05	0	4.21164e-05
YNP_Virus_vOTUs.Soil_1_scaffold_31163_c1	0	0	0	0	0	0	0	0	0	0	0	0	0	0	0	0	0	0	0	0	0	0	0	0	0	0	0	0	0	0
YNP_Virus_vOTUs.Soil_1_scaffold_31166_c1	0	0	0	0	0	0	0	0	0	0	0	0	0	0	0	0	0	6.0355e-06	0	0	0	0	0	0	0	0	0	0	0	0
YNP_Virus_vOTUs.Soil_1_scaffold_31182_c1	0	0	0	0	0	0	0	0	0	0	0	0	0	0	0	0	0	0	0	0	0	0	0	0	0	0	0	0	0	0
YNP_Virus_vOTUs.Soil_1_scaffold_31232_c1	0	0	0	0	0	0	0	0	0	0	0	0	0	0	0.000919133	9.63301e-05	0.000836177	0.00128339	0.000827975	0.000650909	0.000272138	0.00119782	0.00144289	0.00231612	0.00112406	0.0007168	0.00154709	0.00124732	0.00154725	0.00340985
YNP_Virus_vOTUs.Soil_1_scaffold_31281_c1	0	0	0	0	0	0	0	0	0	0	0	0	0	0	0.00156148	0.00167564	0.00252773	0.0036418	0.000978841	0.00119218	0.000642242	0.00368476	0.0057947	0.0166433	0.00194938	0.00174997	0.00607845	0.00131753	0.000684839	0.00493562
YNP_Virus_vOTUs.Soil_1_scaffold_31540_c1	0	0	0	0	0	0	0	0	0	0	0	0	0	0	0	0	0	0	0	0	0	0	0	0	0	0	0	0	0	0
YNP_Virus_vOTUs.Soil_1_scaffold_31808_c1	0	0	0	0	0	0	0	0	0	0	0	0	0	0	0	0	1.07112e-05	0	0	0	2.6822e-06	0	0	0	0	0	0	1.6081e-06	0	0
YNP_Virus_vOTUs.Soil_1_scaffold_32167_c1	0	0	0	0	0	0	0	0	0	0	0	0	0	0	0	0	0	0	0	0	0	0	0	0	0	0	0	0	0	0
YNP_Virus_vOTUs.Soil_1_scaffold_32208_c1	0	0	0	0	0	0	0	0	0	0	0	0	0	0	5.0292e-05	3.89344e-05	2.06915e-05	3.41364e-05	2.12011e-05	3.11222e-05	1.70785e-05	0	3.08292e-05	0	0	0	1.6691e-05	3.9016e-05	0	0
YNP_Virus_vOTUs.Soil_1_scaffold_32525_c1	0	0	0	0	0	0	0	0	0	0	0	0	0	0	0	0	0	0	0	0	0	0	0	0	0	0	0	0	0	0
YNP_Virus_vOTUs.Soil_1_scaffold_32575_c1	0	0	0	0	0	0	0	0	0	0	0	0	0	0	0	0	0	0	0	0	0	0	6.27665e-05	0	0	0	0	0	0	0
YNP_Virus_vOTUs.Soil_1_scaffold_32717_c1	0	0	0	0	0	0	0	0	0	0	0	0	0	0	0	0	0	0	0	0	0	0	0	0	0	0	0	0	0	0
YNP_Virus_vOTUs.Soil_1_scaffold_32852_c1	0	0	0	0	0	0	0	0	0	0	0	0	0	0	0	0	0	0	0	0	0	0	0	0	0	0	0	0	0	0
YNP_Virus_vOTUs.Soil_1_scaffold_32862_c1	0	0	0	0	0	0	0	0	0	0	0	0	0	0	0	0	0	4.46874e-05	0	0	0	0	0	0	0	0	0	0	0	0
YNP_Virus_vOTUs.Soil_1_scaffold_32865_c1	0	0	0	0	0	0	0	0	0	0	0	0	0	0	0	0	0	0	0	0	0	0	0	0	0	0	0	0	0	0
YNP_Virus_vOTUs.Soil_1_scaffold_32912_c1	0	0	0	0	0	0	0	0	0	0	0	0	0	0	0	0	0	0	0	0	0	0	0	0	0	0	0	0	0	0
YNP_Virus_vOTUs.Soil_1_scaffold_33065_c1	0	0	0	0	0	0	0	0	0	0	0	0	0	0	0	0	0	0	0	0	0	0	0	0	0	0	0	0	0	0
YNP_Virus_vOTUs.Soil_1_scaffold_33186_c1	0	0	0	0	0	0	0	0	0	0	0	0	0	0	9.02489e-05	1.73106e-05	0.000126121	0.000156367	9.6782e-06	2.37252e-05	2.86932e-05	5.97921e-05	0.000187196	0.000113403	0	2.70752e-05	0.000120274	6.25557e-05	1.32422e-05	0.000254175
YNP_Virus_vOTUs.Soil_1_scaffold_33205_c1	0	0	0	0	0	0	0	0	0	0	0	0	0	0	0	3.48369e-05	3.88167e-05	0	0.00011688	3.11076e-05	0	1.84891e-05	0.000504064	0.00102057	0	0	0	0.0003832	0.000180421	0
YNP_Virus_vOTUs.Soil_1_scaffold_33208_c1	0	0	0	0	0	0	0	0	0	0	0	0	0	0	0	0	0	0	0	0	0	0	0	0	0	0	0	0	0	0
YNP_Virus_vOTUs.Soil_1_scaffold_33284_c1	0	0	0	0	0	0	0	0	0	0	0	0	0	0	0	0	0	0	0	0	0	0	0	0	0	0	0	0	0	0
YNP_Virus_vOTUs.Soil_1_scaffold_33600_c1	0	0	0	0	0	0	0	0	0	0	0	0	0	0	5.4366e-06	0	0	0	0	0	1.35477e-05	0	1.90325e-05	0	0	0	0	0	0	0
YNP_Virus_vOTUs.Soil_1_scaffold_3381_c1	0	0	0	0	0	0	0	0	0	0	0	0	0	0	0.00908405	0.00419026	0.00467755	0.0027246	0.000548931	0.00214206	0.0114221	2.50561e-05	0.0487481	0.152223	0.00539121	5.91362e-05	0.0022041	1.5178e-06	1.2779e-06	0.00340145
YNP_Virus_vOTUs.Soil_1_scaffold_33811_c1	0	0	0	0	0	0	0	0	0	0	0	0	0	0	0	0	0	0	0	0	0	0	0	0	0	0	0	0	0	0
YNP_Virus_vOTUs.Soil_1_scaffold_34378_c1	0	0	0	0	0	0	0	0	0	0	0	0	0	0	0	0	0	5.1263e-06	0	0	0	2.88359e-05	0	0	0	0	4.5455e-06	0	4.5135e-06	8.3064e-06
YNP_Virus_vOTUs.Soil_1_scaffold_34463_c1	0	0	0	0	0	0	0	0	0	0	0	0	0	0	0	0	0	0	0	0	0	0	0	0	0	0	0	0	0	0
YNP_Virus_vOTUs.Soil_1_scaffold_34495_c1	0	0	0	0	0	0	0	0	0	0	0	0	0	0	0	0	0	0	0	3.90392e-05	0	0	0	0	0	0	2.79775e-05	0	0	0
YNP_Virus_vOTUs.Soil_1_scaffold_34580_c2	0	0	0	0	0	0	0	0	0	0	0	0	0	0	0	0	0	0	0	0	0	0	0	0	0	0	1.20175e-05	0	0	0
YNP_Virus_vOTUs.Soil_1_scaffold_34753_c1	0	0	0	0	0	0	0	0	0	0	0	0	0	0	0	0	0	0	0	0	0	0	0	0	0	0	0	0	0	0
YNP_Virus_vOTUs.Soil_1_scaffold_34822_c2	0	0	0	0	0	0	0	0	0	0	0	0	0	0	0	0	0	0	0	0	0	0	0	0	0	0	0	0	0	0
YNP_Virus_vOTUs.Soil_1_scaffold_34892_c1	0	0	0	0	0	0	0	0	0	0	0	0	0	0	0	2.93995e-05	6.29856e-05	3.23934e-05	0	0	0	0	7.55326e-05	0	0	0	0	0	0	0
YNP_Virus_vOTUs.Soil_1_scaffold_35001_c1	0	0	0	0	0	0	0	0	0	0	0	0	0	0	0	0	0	0	0	0	0	0	0	0	0	0	0	0	0	0
YNP_Virus_vOTUs.Soil_1_scaffold_35041_c1	0	0	0	0	0	0	0	0	0	0	0	0	0	0	0	0	0	0	0	0	0	0	0	0	0	0	0	0	0	0
YNP_Virus_vOTUs.Soil_1_scaffold_35158_c1	0	0	0	0	0	0	0	0	0	0	0	0	0	0	0.00222796	0.000488349	0.00215049	0.0036704	0.00186664	0.00231497	0.00119526	0.00532502	0.00456611	0.0134173	0.00382517	0.00188105	0.0044064	0.0037193	0.0035031	0.0107975
YNP_Virus_vOTUs.Soil_1_scaffold_35348_c1	0	0	0	0	0	0	0	0	0	0	0	0	0	0	0	0	0	0	0	0	0	0	0	0	0	0	0	0	0	0
YNP_Virus_vOTUs.Soil_1_scaffold_35382_c1	0	0	0	0	0	0	0	0	0	0	0	0	0	0	0.000724836	0.00125765	0.000363917	0.000734142	6.90621e-05	6.84688e-05	2.74302e-05	3.54546e-05	0	0.00137189	0.000460301	0.000749339	0.000348705	0	0.000100869	0
YNP_Virus_vOTUs.Soil_1_scaffold_35594_c1	0	0	0	0	0	0	0	0	0	0	0	0	0	0	0	0	0	0	0	0	0	1.18745e-05	0	0	0	0	0	0	0	0
YNP_Virus_vOTUs.Soil_1_scaffold_35596_c1	0	0	0	0	0	0	0	0	0	0	0	0	0	0	0	0	0	0	0	0	0	0	0	0	0	0	0	0	0	0
YNP_Virus_vOTUs.Soil_1_scaffold_35598_c1	0	0	0	0	0	0	0	0	0	0	0	0	0	0	0	0	0	0	0	0	0	0	0	0	0	0	0	0	0	0
YNP_Virus_vOTUs.Soil_1_scaffold_35653_c1	0	0	0	0	0	0	0	0	0	0	0	0	0	0	0	0	0	0.000118279	0	0	0	0.000327918	0	0	0	0.000462334	0	0	0	0
YNP_Virus_vOTUs.Soil_1_scaffold_35686_c1	0	0	0	0	0	0	0	0	0	0	0	0	0	0	5.52212e-05	0	0	0	5.49328e-05	1.52444e-05	2.558e-05	0	0	0	0	0	0	0.00012182	4.4718e-05	0
YNP_Virus_vOTUs.Soil_1_scaffold_35717_c1	0	0	0	0	0	0	0	0	0	0	0	0	0	0	0	0	0	0	0	0	0	0	0	0	0	0	0	0	0	0
YNP_Virus_vOTUs.Soil_1_scaffold_35812_c1	0	0	0	0	0	0	0	0	0	0	0	0	0	0	0	0	0	0	0	0	0	0	0	0	0	0	0	0	0	0
YNP_Virus_vOTUs.Soil_1_scaffold_35825_c1	0	0	0	0	0	0	0	0	0	0	0	0	0	0	0	0	0	0	0	0	0	0	0	0	0	0	0	0	0	0
YNP_Virus_vOTUs.Soil_1_scaffold_35876_c1	0	0	0	0	0	0	0	0	0	0	0	0	0	0	0	0	0	2.88821e-05	0	0	0	0	0	0	0	1.24783e-05	0	0	0	0
YNP_Virus_vOTUs.Soil_1_scaffold_36017_c1	0	0	0	0	0	0	0	0	0	0	0	0	0	0	0	0	0	0	0	0	0	0	0	0	0	0	0	0	0	0
YNP_Virus_vOTUs.Soil_1_scaffold_36197_c1	0	0	0	0	0	0	0	0	0	0	0	0	0	0	0	0	0	0	0	0	0	0	0	0	0	0	0	0	0	0
YNP_Virus_vOTUs.Soil_1_scaffold_36235_c1	0	0	0	0	0	0	0	0	0	0	0	0	0	0	0	0	2.8336e-06	2.8865e-06	9.6542e-06	5.2789e-06	0	0	8.7081e-06	0	0	0	1.25214e-05	3.9232e-06	6.286e-06	0
YNP_Virus_vOTUs.Soil_1_scaffold_36251_c2	0	0	0	0	0	0	0	0	0	0	0	0	0	0	0	0	0	0	0	0	0	0	0	0	0	0	0	0	0	0
YNP_Virus_vOTUs.Soil_1_scaffold_36288_c1	0	0	0	0	0	0	0	0	0	0	0	0	0	0	0	0	0	0	0	0	0	0	0	0	0	0	0	0	0	0
YNP_Virus_vOTUs.Soil_1_scaffold_36405_c1	0	0	0	0	0	0	0	0	0	0	0	0	0	0	0	0	1.10675e-05	0	1.5342e-06	0	0	0	0	0	0	0	0	0	0	0
YNP_Virus_vOTUs.Soil_1_scaffold_36884_c1	0	0	0	0	0	0	0	0	0	0	0	0	0	0	0	0	8.0265e-06	0	0	0	0	0	0	0	0	0	0	0	0	0
YNP_Virus_vOTUs.Soil_1_scaffold_37085_c1	0	0	0	0	0	0	0	0	0	0	0	0	0	0	0	0	0	0	0	0	0	0	0	0	0	0	0	0	0	0
YNP_Virus_vOTUs.Soil_1_scaffold_37174_c1	0	0	0	0	0	0	0	0	0	0	0	0	0	0	0	0	0	0	0	0	0	0	0	0	0	0	0	0	0	0
YNP_Virus_vOTUs.Soil_1_scaffold_37258_c1	0	0	0	0	0	0	0	0	0	0	0	0	0	0	0	0	1.09946e-05	0	1.0717e-05	0	0	0	0	0	0	0	0	0	0	0
YNP_Virus_vOTUs.Soil_1_scaffold_37289_c1	0	0	0	0	0	0	0	0	0	0	0	0	0	0	0	0	0	0	0	0	0	0	0	0	0	0	0	0	0	0
YNP_Virus_vOTUs.Soil_1_scaffold_37316_c1	0	0	0	0	0	0	0	0	0	0	0	0	0	0	3.90753e-05	0.000402741	0	7.84376e-05	0	0	0.000132091	5.37107e-05	0.000101282	0.000105093	0	0	2.70344e-05	6.18875e-05	0	0
YNP_Virus_vOTUs.Soil_1_scaffold_37376_c1	0	0	0	0	0	0	0	0	0	0	0	0	0	0	0	0	0	0	0	0	0	0	0	0	0	0	0	0	0	0
YNP_Virus_vOTUs.Soil_1_scaffold_37536_c1	0	0	0	0	0	0	0	0	0	0	0	0	0	0	0	0	0	0	0	0	0	0	0	0	0	0	0	0	0	0
YNP_Virus_vOTUs.Soil_1_scaffold_37821_c1	0	0	0	0	0	0	0	0	0	0	0	0	0	0	0	0	0	0	0	0	0	0	0	0	0	0	0	0	0	0
YNP_Virus_vOTUs.Soil_1_scaffold_37847_c1	0	0	0	0	0	0	0	0	0	0	0	0	0	0	0	0	0	5.8276e-06	0	0	0	0	0	0	0	0	0	0	0	0
YNP_Virus_vOTUs.Soil_1_scaffold_37928_c1	0	0	0	0	0	0	0	0	0	0	0	0	0	0	0	0	0	0	0	0	0	0	0	0	0	0	0	0	0	0
YNP_Virus_vOTUs.Soil_1_scaffold_37996_c1	0	0	0	0	0	0	0	0	0	0	0	0	0	0	0	0	3.04877e-05	7.30546e-05	0	0	0	0	0.000281458	9.6136e-05	0	0	0	0	0	0
YNP_Virus_vOTUs.Soil_1_scaffold_38062_c1	0	0	0	0	0	0	0	0	0	0	0	0	0	0	0	0	0	0	0	0	0	0	0	0	0	0	0	0	0	0
YNP_Virus_vOTUs.Soil_1_scaffold_38141_c1	0	0	0	0	0	0	0	0	0	0	0	0	0	0	4.35903e-05	0.000165608	0	7.59818e-05	0	0	0	0	0	0	0	0	0	0	1.15266e-05	0
YNP_Virus_vOTUs.Soil_1_scaffold_38256_c1	0	0	0	0	0	0	0	0	0	0	0	0	0	0	0	0	0	0	0	0	0	0	0	0	0	0	0	0	0	0
YNP_Virus_vOTUs.Soil_1_scaffold_38394_c1	0	0	0	0	0	0	0	0	0	0	0	0	0	0	0	0	0	0	0	0	0	0	0	0	0	0	0	0	0	0
YNP_Virus_vOTUs.Soil_1_scaffold_38446_c1	0	0	0	0	0	0	0	0	0	0	0	0	0	0	0	0	0	0	0	0	0	0	0	0	0	0	0	0	0	0
YNP_Virus_vOTUs.Soil_1_scaffold_38514_c1	0	0	0	0	0	0	0	0	0	0	0	0	0	0	0	0	0	0	0	0	0	0	0	0	0	0	2.5515e-06	0	0	0
YNP_Virus_vOTUs.Soil_1_scaffold_38542_c1	0	0	0	0	0	0	0	0	0	0	0	0	0	0	0	0	0	0	0	0	0	0	0	0	0	0	0	0	0	0
YNP_Virus_vOTUs.Soil_1_scaffold_39014_c1	0	0	0	0	0	0	0	0	0	0	0	0	0	0	0	0	0	0	0	0	0	0	0	0	0	0	0	0	0	0
YNP_Virus_vOTUs.Soil_1_scaffold_39233_c1	0	0	0	0	0	0	0	0	0	0	0	0	0	0	0	0	6.29856e-05	0	0	0	0	0	0	0	0	0	0	0	0	0
YNP_Virus_vOTUs.Soil_1_scaffold_39268_c1	0	0	0	0	0	0	0	0	0	0	0	0	0	0	0	0	0	0	0	0	0	0	0	0	0	0	0	0	0	0
YNP_Virus_vOTUs.Soil_1_scaffold_39313_c1	0	0	0	0	0	0	0	0	0	0	0	0	0	0	0	0	0	0	0	0	0	0	0	0	0	0	0	0	0	0
YNP_Virus_vOTUs.Soil_1_scaffold_39350_c1	0	0	0	0	0	0	0	0	0	0	0	0	0	0	0	5.33546e-05	0	0	0	0	0	6.57586e-05	0	0	0	0	0	0	3.16946e-05	0
YNP_Virus_vOTUs.Soil_1_scaffold_39472_c1	0	0	0	0	0	0	0	0	0	0	0	0	0	0	0	0	0	0	0	0	0	0	0	0	0	0	0	0	0	0
YNP_Virus_vOTUs.Soil_1_scaffold_39571_c1	0	0	0	0	0	0	0	0	0	0	0	0	0	0	0	0	0	0	0	0	0	0	0	0	0	0	0	0	0	0
YNP_Virus_vOTUs.Soil_1_scaffold_39632_c1	0	0	0	0	0	0	0	0	0	0	0	0	0	0	0	0	0	0	0	0	0	0	0	0	0	0	0	0	0	0
YNP_Virus_vOTUs.Soil_1_scaffold_39642_c1	0	0	0	0	0	0	0	0	0	0	0	0	0	0	1.02335e-05	0	0	0	0	0	0	0	0	0	0	0	0	1.61642e-05	0	0
YNP_Virus_vOTUs.Soil_1_scaffold_39834_c1	0	0	0	0	0	0	0	0	0	0	0	0	0	0	0	0	0	0	0	0	0	0	0	0	0	0	0	0	0	0
YNP_Virus_vOTUs.Soil_1_scaffold_39887_c1	0	0	0	0	0	0	0	0	0	0	0	0	0	0	1.32718e-05	4.0217e-06	2.19433e-05	2.39238e-05	1.23389e-05	1.20213e-05	5.9806e-06	5.6636e-06	8.40443e-05	9.66765e-05	7.0943e-06	1.51838e-05	2.51417e-05	2.12192e-05	1.3283e-06	2.55698e-05
YNP_Virus_vOTUs.Soil_1_scaffold_39891_c1	0	0	0	0	0	0	0	0	0	0	0	0	0	0	0	0	0	0	0	0	0	0	0	0	0	0	0	0	0	0
YNP_Virus_vOTUs.Soil_1_scaffold_39961_c1	0	0	0	0	0	0	0	0	0	0	0	0	0	0	0	0	0	0	0	0	0	0	0	0	0	0	0	0	0	0
YNP_Virus_vOTUs.Soil_1_scaffold_40053_c1	0	0	0	0	0	0	0	0	0	0	0	0	0	0	0	0	0	0	0	0	0	0	0	0	0	0	0	0	0	0
YNP_Virus_vOTUs.Soil_1_scaffold_40253_c1	0	0	0	0	0	0	0	0	0	0	0	0	0	0	0	6.0869e-06	0	0	0	0	0	0	0	0	0	0	0	0	0	0
YNP_Virus_vOTUs.Soil_1_scaffold_40293_c1	0	0	0	0	0	0	0	0	0	0	0	0	0	0	0	0	0	0	0	0	0	0	0	0	0	0	0	0	0	0
YNP_Virus_vOTUs.Soil_1_scaffold_40365_c1	0	0	0	0	0	0	0	0	0	0	0	0	0	0	2.39478e-05	0	0	0	0	0	1.15665e-05	0	5.8621e-06	0.000178242	5.24022e-05	0	0	0	0	0
YNP_Virus_vOTUs.Soil_1_scaffold_40410_c1	0	0	0	0	0	0	0	0	0	0	0	0	0	0	0	0	0	0	0	0	0	0	0	0	0	0	0	0	0	0
YNP_Virus_vOTUs.Soil_1_scaffold_40610_c1	0	0	0	0	0	0	0	0	0	0	0	0	0	0	0	0	0	0	0	0	0	0	0	0	0	0	0	0	0	0
YNP_Virus_vOTUs.Soil_1_scaffold_40628_c1	0	0	0	0	0	0	0	0	0	0	0	0	0	0	0.00319136	0.000827959	0.00247189	0.00580548	0.00174218	0.0032847	0.00189645	0.00735432	0.00583613	0.0230373	0.00463627	0.00243722	0.00761942	0.00297014	0.00334807	0.0113065
YNP_Virus_vOTUs.Soil_1_scaffold_40727_c1	0	0	0	0	0	0	0	0	0	0	0	0	0	0	0	0	0	0	0	0	0	0	0	0	0	0	0	0	0	0
YNP_Virus_vOTUs.Soil_1_scaffold_40906_c1	0	0	0	0	0	0	0	0	0	0	0	0	0	0	0	0	0	0	0	0	0	0	0	0	0	0	0	0	0	0
YNP_Virus_vOTUs.Soil_1_scaffold_40999_c1	0	0	0	0	0	0	0	0	0	0	0	0	0	0	0	0	0	0	0	0	0	0	0	0	0	0	0	0	0	0
YNP_Virus_vOTUs.Soil_1_scaffold_41043_c1	0	0	0	0	0	0	0	0	0	0	0	0	0	0	0	0	0	0	0	0	0	0	0	0	0	0	0	0	0	0
YNP_Virus_vOTUs.Soil_1_scaffold_41134_c1	0	0	0	0	0	0	0	0	0	0	0	0	0	0	0	0	0	0	0	0	0	0	0	0	0	0	0	0	0	0
YNP_Virus_vOTUs.Soil_1_scaffold_41181_c2	0	0	0	0	0	0	0	0	0	0	0	0	0	0	0	0	0	0	0	0	0	0	0	0	0	0	0	0	0	0
YNP_Virus_vOTUs.Soil_1_scaffold_41327_c1	0	0	0	0	0	0	0	0	0	0	0	0	0	0	0	0	0	0	0	0	0	0	0	0	0	0	0	0	0	0
YNP_Virus_vOTUs.Soil_1_scaffold_41368_c1	0	0	0	0	0	0	0	0	0	0	0	0	0	0	0	0	0	0	0	0	0	0	0	0	0	0	0	0	0	0
YNP_Virus_vOTUs.Soil_1_scaffold_41485_c1	0	0	0	0	0	0	0	0	0	0	0	0	0	0	0	0.000337155	0	0	0.000133699	0	0	0	0	0	0	0	0	0	4.95106e-05	0
YNP_Virus_vOTUs.Soil_1_scaffold_41683_c1	0	0	0	0	0	0	0	0	0	0	0	0	0	0	0	0	0	0	0	0	0	0	0	0	0	0	0	0	0	0
YNP_Virus_vOTUs.Soil_1_scaffold_41686_c1	0	0	0	0	0	0	0	0	0	0	0	0	0	0	1.9363e-06	1.7127e-06	4.7851e-06	1.4556e-06	0	0	2.7159e-06	0	4.816e-06	0	0	0	0	0	0	0
YNP_Virus_vOTUs.Soil_1_scaffold_41731_c1	0	0	0	0	0	0	0	0	0	0	0	0	0	0	0	0	0	0	0	0	0	2.75361e-05	0	0	0	0	0	0	0	0
YNP_Virus_vOTUs.Soil_1_scaffold_41915_c1	0.000168826	0	0	0	0	0	6.48701e-05	0	1.50512e-05	1.39624e-05	0	2.37873e-05	0.000218069	0	8.18282e-05	0	0	0	0	0	0	0	0	0	0	0	0	4.89474e-05	0	0
YNP_Virus_vOTUs.Soil_1_scaffold_41929_c1	0	0	0	0	0	0	0	0	0	0	0	0	0	0	0	0	0	0	0	0	0	0	0	0	0	0	0	0	0	0
YNP_Virus_vOTUs.Soil_1_scaffold_41972_c1	0.000413454	0.000143039	0.000421062	0.000318069	0.000961026	0.000968663	0.000836891	0.000930054	0.00138011	0.00082724	0.0010076	0.000559068	0.00109489	0.00053353	0.000633753	0.000455607	0.00034931	0.00053809	0.000514882	0.000665022	0.000284438	0.000450508	0.000445793	0.000976993	0.00029652	0.00048487	0.000501745	0.000920413	0.000703451	0.000566295
YNP_Virus_vOTUs.Soil_1_scaffold_42272_c1	0	0	0	0	0	0	0	0	0	0	0	0	0	0	0.000204314	0.000104852	0.000269599	0.000405521	0.000385562	0.000296687	0.000629429	0.000238955	7.77256e-05	0.000523092	0.00047682	0.000236462	0.000929994	0.000552946	0.000101625	0.00081159
YNP_Virus_vOTUs.Soil_1_scaffold_42421_c1	0	0	0	0	0	0	0	0	0	0	0	0	0	0	0	0	0	3.32704e-05	0	1.03906e-05	5.976e-06	0	0	3.20563e-05	0	0	0	0	1.05902e-05	1.00389e-05
YNP_Virus_vOTUs.Soil_1_scaffold_42538_c1	0	0	0	0	0	0	0	0	0	0	0	0	0	0	0	0	0	0	0	0	0	0	0	0	0	0	0	0	0	0
YNP_Virus_vOTUs.Soil_1_scaffold_42583_c1	0	0	0	0	0	0	0	0	0	0	0	0	0	0	7.15881e-05	0.000240877	7.6516e-06	2.14667e-05	0	2.6973e-06	8.10294e-05	0.000344726	0	0	0.000193825	0.000298272	2.11058e-05	3.08245e-05	8.7581e-06	7.6183e-05
YNP_Virus_vOTUs.Soil_1_scaffold_42641_c1	0	0	0	0	0	0	0	0	0	0	0	0	0	0	0	0	0	0	0	0	0	0	0	0	0	0	0	0	0	0
YNP_Virus_vOTUs.Soil_1_scaffold_42744_c1	0	0	0	0	0	0	0	0	0	0	0	0	0	0	0	0	0	0	0	0	0	0	0	0	0	0	0	0	0	0
YNP_Virus_vOTUs.Soil_1_scaffold_42748_c1	0	0	0	0	0	0	0	0	0	0	0	0	0	0	0	4.386e-06	0	4.212e-06	0	0	0	0	0	0	0	0	0	0	0	0
YNP_Virus_vOTUs.Soil_1_scaffold_42850_c2	0	0	0	0	0	0	0	0	0	0	0	0	0	0	0	0	0	0	0	0	0	0	0	0	0	0	0	0	0	0
YNP_Virus_vOTUs.Soil_1_scaffold_42878_c1	0	0	0	0	0	0	0	0	0	0	0	0	0	0	0	0	0	0	0	0	0	0	0	0	0	0	0	0	0	0
YNP_Virus_vOTUs.Soil_1_scaffold_42892_c1	0	0	0	0	0	0	0	0	0	0	0	0	0	0	0	0	0	0	0	0	0	0	0	0	0	0	0	0	0	0
YNP_Virus_vOTUs.Soil_1_scaffold_43145_c1	0	0	0	0	0	0	0	0	0	0	0	0	0	0	3.28349e-05	0.000546892	2.42312e-05	7.1585e-05	0	2.42711e-05	0	0.000341773	0.000793819	0.00361126	0.000381096	0.000411806	0.00052189	0.000313649	3.98894e-05	0.00182986
YNP_Virus_vOTUs.Soil_1_scaffold_43148_c1	0	0.00215654	0	0	0	0	0	0	5.14048e-05	8.39953e-05	0	0	0	0	0	0	0	0	0	0	0	0	0	0	6.32282e-05	2.93894e-05	1.58936e-05	0	0	0
YNP_Virus_vOTUs.Soil_1_scaffold_43186_c1	0.00749104	0.0046609	0.00493753	0.0043157	0.00258953	0.0194346	0.0226106	0.0145031	0.0181647	0.0211217	0.0217485	0.00704104	0.00601221	0.00836758	0.00324859	0.00339735	0.00322549	0.00340527	0.013911	0.0131062	0.00767265	0.00795494	0.00811467	0.00693519	0.00783533	0.00612596	0.006405	0.0121611	0.0138358	0.00790448
YNP_Virus_vOTUs.Soil_1_scaffold_43479_c1	0	0	0	0	0	0	0	0	0	0	0	0	0	0	0	0	0	0	0	0	0	0	0	0	0	0	0	0	0	0
YNP_Virus_vOTUs.Soil_1_scaffold_43763_c1	0	0	0	0	0	0	0	0	0	0	0	0	0	0	0	0	0	0	0	0	0	0	0	0	0	0	0	0	0	0
YNP_Virus_vOTUs.Soil_1_scaffold_43892_c1	0	0	0	0	0	0	0	0	0	0	0	0	0	0	0	0	2.0442e-06	0	0	0	0	0	0	0	0	0	0	0	6.0742e-06	0
YNP_Virus_vOTUs.Soil_1_scaffold_43956_c1	0	0	0	0	0	0	0	0	0	0	0	0	0	0	0	0	0	0	0	0	0	0	0	0	0	0	0	0	0	0
YNP_Virus_vOTUs.Soil_1_scaffold_44003_c1	0	0	0	0	0	0	0	0	0	0	0	0	0	0	0	0	0	0	0	0	0	0	0	0	0	0	0	0	0	0
YNP_Virus_vOTUs.Soil_1_scaffold_44452_c1	0	0	0	0	0	0	0	0	0	0	0	0	0	0	0	0	0	0	0	0	0	0	0	0	0	0	0	0	0	0
YNP_Virus_vOTUs.Soil_1_scaffold_44535_c1	0	0	0	0	0	0	0	0	0	0	0	0	0	0	0	0	0	0	0	0	0	0	0	0	0	0	0	0	0	0
YNP_Virus_vOTUs.Soil_1_scaffold_44578_c1	0	0	0	0	0	0	0	0	0	0	0	0	0	0	0	0	0	0	0	0	0	0	0	0	0	0	0	0	0	0
YNP_Virus_vOTUs.Soil_1_scaffold_44703_c1	0	0	0	0	0	0	0	0	0	0	0	0	0	0	0	0	0	0	0	0	0	0	0	0	0	0	0	0	0	0
YNP_Virus_vOTUs.Soil_1_scaffold_44766_c1	0	0	0	0	0	0	0	0	0	0	0	0	0	0	0	0	0	5.0499e-06	0	0	0	1.17258e-05	0	0	0	0	0	0	0	0.000106656
YNP_Virus_vOTUs.Soil_1_scaffold_45100_c1	0.000457363	0.000507958	0.000460186	0.000339404	0.000218739	0.000695845	0.000925823	0.000226899	0.000502173	0.00052209	0.000313113	0.00019782	0.000452543	8.31938e-05	0.000287185	0.000584338	0.00031606	0.000495699	0.000867298	0.000845043	0.000396235	0.000381273	0.0016903	0.00105217	0.00183219	0.00243368	0.000156413	0.000375876	0.000133597	0.00115955
YNP_Virus_vOTUs.Soil_1_scaffold_45110_c1	0	0	0	0	0	0	0	0	0	0	0	0	0	0	0	0	0	0	0	0	0	0	0	0	0	0	0	0	0	0
YNP_Virus_vOTUs.Soil_1_scaffold_45241_c1	0	0	0	0	0	0	0	0	0	0	0	0	0	0	0	0	0	0	0	2.58084e-05	0	0	0	0	0	0	0	0	0	0
YNP_Virus_vOTUs.Soil_1_scaffold_45286_c1	0	0	0	0	0	0	0	0	0	0	0	0	0	0	0	0	0	0	0	0	0	0	0	0	0	0	0	0	0	0
YNP_Virus_vOTUs.Soil_1_scaffold_45555_c1	0	0	0	0	0	0	0	0	0	0	0	0	0	0	0	0	0	0	0	0	0	0	0	0	0	0	0	0	0	0
YNP_Virus_vOTUs.Soil_1_scaffold_45572_c1	0	0	0	0	0	0	0	0	0	0	0	0	0	0	0	0	0	0	0	0	0	0	0	0	0	0	0	0	0	0
YNP_Virus_vOTUs.Soil_1_scaffold_45858_c1	0	0	0	0	0	0	0	0	0	0	0	0	0	0	0	0	0	0	0	0	0	0	0	0	0	0	0	0	0	0
YNP_Virus_vOTUs.Soil_1_scaffold_46155_c1	0	0	0	0	0	0	0	0	0	0	0	0	0	0	0	0	0	0	0	0	0	0	0	0	0	0	0	0	0	0
YNP_Virus_vOTUs.Soil_1_scaffold_46623_c1	0	0	0	0	0	0	0	0	0	0	0	0	0	0	0	0	0	0	0	0	0	0	0	0	0	0	0	0	0	0
YNP_Virus_vOTUs.Soil_1_scaffold_46667_c1	0	0	0	0	0	0	0	0	0	0	0	0	0	0	0	0	0	0	0	0	0	0	0	0	0	0	0	0	0	0
YNP_Virus_vOTUs.Soil_1_scaffold_46883_c1	0	0	0	0	0	0	0	0	0	0	0	0	0	0	0	0	0	0	0	0	0	0	0	0	0	0	0	0	0	0
YNP_Virus_vOTUs.Soil_1_scaffold_46950_c1	0	0	0	0	0	0	0	0	0	0	0	0	0	0	0	0	0	0	0	0	0	0	0	0	0	0	0	0	0	0
YNP_Virus_vOTUs.Soil_1_scaffold_47011_c1	0	0	0	0	0	0	0	0	0	0	0	0	0	0	0	0	0	0	0	0	0	0	0	0	0	0	0	0	0	0
YNP_Virus_vOTUs.Soil_1_scaffold_47089_c1	0	0	0	0	0	0	0	0	0	0	0	0	0	0	0	0	0	0	0	0	0	0	0	0	0	0	0	0	0	0
YNP_Virus_vOTUs.Soil_1_scaffold_47201_c1	0	0	0	0	0	0	0	0	0	0	0	0	0	0	0	0	0	0	0	0	0	0	0	0	0	0	0	2.46446e-05	0	0
YNP_Virus_vOTUs.Soil_1_scaffold_47279_c1	0	0	0	0	0	0	0	0	0	0	0	0	0	0	0	0	0	0	0	0	0	0	0	0	0	0	0	0	0	0
YNP_Virus_vOTUs.Soil_1_scaffold_47297_c1	0	0	0	0	0	0	0	0	0	0	0	0	0	0	0	0	0	9.7401e-06	0	0	0	0	0	0	0	0	0	0	0	0
YNP_Virus_vOTUs.Soil_1_scaffold_47586_c1	0	0	0	0	0	0	0	0	0	0	0	0	0	0	0	0	0	0	0	0	0	0	0	0	0	0	0	0	0	0
YNP_Virus_vOTUs.Soil_1_scaffold_47747_c1	0	0	0	0	0	0	0	0	0	0	0	0	0	0	0	0	0	0	0	0	0	0	0	0	0	0	0	0	0	0
YNP_Virus_vOTUs.Soil_1_scaffold_47766_c1	0	0	0	0	0	0	0	0	0	0	0	0	0	0	0	0	0	0	0	0	0	0	0	0	0	0	0	0	0	0
YNP_Virus_vOTUs.Soil_1_scaffold_47829_c1	0	0	0	0	0	0	0	0	0	0	0	0	0	0	1.14666e-05	0	0	0	3.0517e-06	0	0	0	0	0	0	0	0	0	0	0
YNP_Virus_vOTUs.Soil_1_scaffold_47959_c1	0	0	0	0	0	0	0	0	0	0	0	0	0	0	0	0	0	0	0	0	0	0	0	0	0	0	0	0	0	0
YNP_Virus_vOTUs.Soil_1_scaffold_47986_c1	0	0	0	0	0	0	0	0	0	0	0	0	0	0	0	0	0	0	0	0	0	0.000175231	0	0	0	0	0	0	0	0
YNP_Virus_vOTUs.Soil_1_scaffold_48008_c1	0	0	0	0	0	0	0	0	0	0	0	0	0	0	0	0	0	0	0	0	0	0	0	0	0	0	0	0	0	0
YNP_Virus_vOTUs.Soil_1_scaffold_48294_c1	0	0	0	0	0	0	0	0	0	0	0	0	0	0	0.000451904	0.00020696	0.000399361	0.000409283	0.000425986	0.000211334	1.7472e-05	0.000305191	0.000178502	0.000343763	4.79471e-05	0	8.97137e-05	0.000128337	3.16569e-05	0.00027432
YNP_Virus_vOTUs.Soil_1_scaffold_48314_c1	0	0	0	0	0	0	0	0	0	0	0	0	0	0	0	0	0	0	0	0	2.7614e-06	0	0	0	0	0	0	0	0	0
YNP_Virus_vOTUs.Soil_1_scaffold_48380_c1	0.00146156	0.000888451	0.00181254	0.000658548	0.00126326	0.0091337	0.00783152	0.0051739	0.00593179	0.00353902	0.00482617	0.00212961	0.00162067	0.000966435	0.000273843	0.000221857	0.000183169	0.000379045	0.000455146	0.000290515	0.000107474	0.000214499	0.00016386	4.74399e-05	0.000223934	4.95213e-05	0.000146078	0.000951552	0.000534389	0.00046652
YNP_Virus_vOTUs.Soil_1_scaffold_48775_c1	0	0	0	0	0	0	0	0	0	0	0	0	0	0	6.90487e-05	1.80132e-05	0	0	0	1.71465e-05	0	0	1.27685e-05	5.34585e-05	0	1.44112e-05	0	0	0	7.17997e-05
YNP_Virus_vOTUs.Soil_1_scaffold_48810_c1	0	0	0	0	0	0	0	0	0	0	0	0	0	0	0	0	0	0	0	0	0	0	0	0	0	0	0	0	0	0
YNP_Virus_vOTUs.Soil_1_scaffold_48837_c1	0	0	0	0	0	0	0	0	0	0	0	0	0	0	0.00628007	0.00521154	0.00338914	0.00294361	0.00166943	0.00358209	0.00185927	0.0134023	0.0113968	0.0406457	0.00783367	0.00524012	0.00449286	0.00201181	0.0015171	0.00365885
YNP_Virus_vOTUs.Soil_1_scaffold_49211_c1	0	0	0	0	0	0	0	0	0	0	0	0	0	0	2.84774e-05	0	1.24367e-05	2.16707e-05	0	0	0	0.000136882	0	0	6.387e-05	1.92738e-05	0	0	8.8498e-06	1.72231e-05
YNP_Virus_vOTUs.Soil_1_scaffold_49214_c1	0	0	0	0	0	0	0	0	0	0	0	0	0	0	0.000574847	0.000215549	6.15618e-05	0.000342255	0.000302948	5.47558e-05	0.000245061	0.000736714	0.000266204	9.0481e-05	0.000488986	9.41164e-05	0.000193967	1.81671e-05	1.45683e-05	0.000206046
YNP_Virus_vOTUs.Soil_1_scaffold_49309_c1	0	0	0	0	0	0	0	0	0	0	0	0	0	0	0	0	0	0	0	0	0	0	0	0	0	0	0	0	0	0
YNP_Virus_vOTUs.Soil_1_scaffold_49519_c1	0.00435278	0.010792	0.00822269	0.0112086	0.000880838	0.000409803	4.52867e-05	7.15927e-05	0.00146114	0.000226141	0.000136495	0.00128711	0.00057258	0.00118269	0	0	5.73169e-05	8.56502e-05	0.000233697	4.19856e-05	0.000596487	0	0.00178257	0.00167111	0	0	0	0.000767539	0.000333738	2.26673e-05
YNP_Virus_vOTUs.Soil_1_scaffold_49642_c1	0	0	0	0	0	0	0	0	0	0	0	0	0	0	0	0	0	0	0	0	0	0	0	0	0	0	0	0	0	0
YNP_Virus_vOTUs.Soil_1_scaffold_49731_c1	0	0	0	0	0	0	0	0	0	0	0	0	0	0	0	0	0	0	0	0	0	0	0	0	0	0	0	0	0	0
YNP_Virus_vOTUs.Soil_1_scaffold_49740_c1	0	0	0	0	0	0	0	0	0	0	0	0	0	0	0	0	0	0	0	0	0	0	0	0	0	0	0	0	0	0
YNP_Virus_vOTUs.Soil_1_scaffold_49893_c1	0	0	0	0	0	0	0	0	0	0	0	0	0	0	0	0	0	0	0	0	0	0	0	0	0	0	0	0	0	0
YNP_Virus_vOTUs.Soil_1_scaffold_50031_c1	0	0	0	0	0	0	0	0	0	0	0	0	0	0	0.000402681	0.000385104	0.000365853	0.000133541	0.00017158	5.6478e-05	0.000112035	0.000143779	9.68788e-05	0.000528748	0.000141718	0.000533035	0.000263163	1.4169e-05	2.3224e-05	0.000314355
YNP_Virus_vOTUs.Soil_1_scaffold_50102_c1	0	0	0	0	0	0	0	0	0	0	0	0	0	0	0	0	0	0	0	0	0	0	0	0	0	0	0	0	0	0
YNP_Virus_vOTUs.Soil_1_scaffold_50161_c1	0	0	0	0	0	0	0	0	0	0	0	0	0	0	0	0	0	0	0	0	0	0	0	0	0	0	0	0	0	0
YNP_Virus_vOTUs.Soil_1_scaffold_50171_c1	0	0	0	0	0	0	0	0	0	0	0	0	0	0	0	0	0	0	0	0	0	0	0	0	0	0	0	0	0	0
YNP_Virus_vOTUs.Soil_1_scaffold_50241_c1	0	0	0	0	0	0	0	0	0	0	0	0	0	0	0	0	0	0	0	0	0	0	0	0	0	0	0	0	0	0
YNP_Virus_vOTUs.Soil_1_scaffold_50477_c1	0	0	0	0	0	0	0	0	0	0	0	0	0	0	9.09923e-05	0	0.000140368	3.28249e-05	0	0	0	0	5.466e-05	0	3.40515e-05	0	3.01706e-05	0	0	0
YNP_Virus_vOTUs.Soil_1_scaffold_50481_c1	0	0	0	0	0	0	0	0	0	0	0	0	0	0	0	0	0	0	0	0	0	0	0	0	0	0	0	0	0	0
YNP_Virus_vOTUs.Soil_1_scaffold_50604_c1	0	0	0	0	0	0	0	0	0	0	0	0	0	0	0	0	0	0	0	0	0	0	0	0	0	0	0	0	0	0
YNP_Virus_vOTUs.Soil_1_scaffold_50708_c1	0	0	0	0	0	0	0	0	0	0	0	0	0	0	0	0	0	0	0	0	0	0	0	0	0	0	0	0	0	0
YNP_Virus_vOTUs.Soil_1_scaffold_50727_c1	0	0	0	0	0	0	0	0	0	0	0	0	0	0	0.000102308	7.55838e-05	0.000205151	0.000319833	1.7354e-05	3.77639e-05	1.3967e-05	0.000146326	4.572e-06	0.000119704	6.5469e-05	0	5.37152e-05	0.000158419	2.65636e-05	0.000159718
YNP_Virus_vOTUs.Soil_1_scaffold_50731_c1	0	0	0	0	0	0	0	0	0	0	0	0	0	0	0	0	0	0	0	0	0	0	0	0	0	0	0	0	0	0
YNP_Virus_vOTUs.Soil_1_scaffold_51353_c1	0	0	0	0	0	0	0	0	0	0	0	0	0	0	0	0	0	0	0	0	0	0	0	0	0	0	0	0	0	0
YNP_Virus_vOTUs.Soil_1_scaffold_51355_c1	0	0	0	0	0	0	0	0	0	0	0	0	0	0	0	0	9.3732e-06	0	0	0	0	0	0	0	0	0	0	0	0	0
YNP_Virus_vOTUs.Soil_1_scaffold_51556_c1	0	0	0	0	0	0	0	0	0	0	0	0	0	0	0	0	0	0	0	0	0	0	0	0	0	0	0	0	0	0
YNP_Virus_vOTUs.Soil_1_scaffold_51651_c1	0	0	0	0	0	0	0	0	0	0	0	0	0	0	0	0	0	0	0	0	0	0	0	0	0	0	6.888e-06	0	0	1.27931e-05
YNP_Virus_vOTUs.Soil_1_scaffold_51726_c1	0	0	0	0	0	0	0	0	0	0	0	0	0	0	0	0	0	0	0	0	0	0	0	0	0	0	0	0	0	0
YNP_Virus_vOTUs.Soil_1_scaffold_51729_c1	0	0	0	0	0	0	0	0	0	0	0	0	0	0	0	0	0	3.58837e-05	0	0	0	0	0	0	0	0	0	0	0	0
YNP_Virus_vOTUs.Soil_1_scaffold_51805_c1	2.99168e-05	0	0.000443161	0	0	0	0	6.28418e-05	6.1552e-06	0	0	6.99598e-05	0	0	0	0	0	0	0	0	0	0	0	0	0	0	0	0	0	0
YNP_Virus_vOTUs.Soil_1_scaffold_51823_c1	0	0	0	0	0	0	0	0	0	0	0	0	0	0	0	0	0	0	0	0	0	0	0	0	0	0	0	0	0	0
YNP_Virus_vOTUs.Soil_1_scaffold_51845_c1	0	0	0	0	0	0	0	0	0	0	0	0	0	0	0	0	0	0	0	0	0	0	3.94374e-05	0	0	0	0	0	0	0
YNP_Virus_vOTUs.Soil_1_scaffold_51898_c1	0	0	0	0	0	0	0	0	0	0	0	0	0	0	0	0	0	0	0	0	0	0	0	0	0	0	0	0	0	0
YNP_Virus_vOTUs.Soil_1_scaffold_51923_c1	0	0	0	0	0	0	0	0	0	0	0	0	0	0	0	0	0	0	0	0	0	0	0	0	0	0	0	0	0	0
YNP_Virus_vOTUs.Soil_1_scaffold_51984_c1	0	0	0	0	0	0	0	0	0	0	0	0	0	0	0	0	0	0	0	0	0	0	0	0	0	0	0	0	0	0
YNP_Virus_vOTUs.Soil_1_scaffold_52035_c2	0	0	0	0	0	0	0	0	0	0	0	0	0	0	0	0	0	0	1.94159e-05	5.2185e-06	0	0	0	0	0	0	0	0	1.03126e-05	0
YNP_Virus_vOTUs.Soil_1_scaffold_52183_c1	0	0	0	0	0	0	0	0	0	0	0	0	0	0	0	0	0	0	0	0	0	0	0	0	0	0	0	0	0	0
YNP_Virus_vOTUs.Soil_1_scaffold_52518_c1	0	0	0	0	0	0	0	0	0	0	0	0	0	0	1.99295e-05	8.6399e-06	8.1648e-06	1.81458e-05	0	3.5733e-06	0	0	6.04478e-05	0	0	0	4.75775e-05	0	0	1.21546e-05
YNP_Virus_vOTUs.Soil_1_scaffold_52520_c1	0	0	0	0	0	0	0	0	0	0	0	0	0	0	0	0	0	0	0	0	0	0	0	0	0	5.4257e-06	0	0	0	0
YNP_Virus_vOTUs.Soil_1_scaffold_52555_c1	0	0	0	0	0	0	0	0	0	0	0	0	0	0	0	0	0	0.000128475	0	0.000167942	0	0	0	0	0	0	0	0	0.000125152	0
YNP_Virus_vOTUs.Soil_1_scaffold_52599_c1	0	0	0	0	0	0	0	0	0	0	0	0	0	0	0	0	0	0	0	0	0	0	0	0	0	0	0	0	0	0
YNP_Virus_vOTUs.Soil_1_scaffold_52626_c1	0	0	0	0	0	0	0	0	0	0	0	0	0	0	0	0	0	0	0	0	0	0	0	0	0	0	0	0	0	0
YNP_Virus_vOTUs.Soil_1_scaffold_52674_c1	0	0	0	0	0	0	0	0	0	0	0	0	0	0	0	0	9.4734e-06	1.65214e-05	0	0	0	6.45521e-05	0.000205772	0	0	0	0	0	0	0
YNP_Virus_vOTUs.Soil_1_scaffold_52874_c1	0	0	0	0	0	0	0	0	0	0	0	0	0	0	2.36691e-05	0	0.000130266	0	0.000200211	0	0	0	0	0	0	0	0	0.000172033	0.000224116	0.000112495
YNP_Virus_vOTUs.Soil_1_scaffold_53019_c1	0	0	0	0	0	0	0	0	0	0	0	0	0	0	0.000112184	0	0	0	0	0	0	0	0	0	0	0	0	0	0	4.68819e-05
YNP_Virus_vOTUs.Soil_1_scaffold_53020_c1	0	0	0	0	0	0	0	0	0	0	0	0	0	0	0	0	0	0	0	0	0	0	0	0	0	0	0	0	0	0
YNP_Virus_vOTUs.Soil_1_scaffold_53039_c1	0	0	0	0	0	0	0	0	0	0	0	0	0	0	0	0	0	0	6.3754e-06	0	0	0	0	0	0	0	0	0	0	0
YNP_Virus_vOTUs.Soil_1_scaffold_53073_c1	0	0	0	0	0	0	0	0	0	0	0	0	0	0	0	0	0	2.08457e-05	0	7.336e-06	0	0	7.0653e-06	0	0	0	0	0	0	0
YNP_Virus_vOTUs.Soil_1_scaffold_53099_c1	0	0	0	0	0	0	0	0	0	0	0	0	0	0	0	0	0	0	0	0	0	0	0	0	0	0	0	0	0	0
YNP_Virus_vOTUs.Soil_1_scaffold_53197_c1	0	0	0	0	0	0	0	0	0	0	0	0	0	0	0	0	0	0	0	0	0	0	0	0	0	0	0	0	0	0
YNP_Virus_vOTUs.Soil_1_scaffold_53247_c1	0	0	0	0	0	0	0	0	0	0	0	0	0	0	0	5.9723e-06	0	0	0	0	0	1.96819e-05	0	0	0	0	0	0	0	0
YNP_Virus_vOTUs.Soil_1_scaffold_53406_c1	0	0	0	0	0	0	0	0	0	0	0	0	0	0	1.93722e-05	0	5.3205e-06	1.73147e-05	4.10475e-05	3.60056e-05	0	0	0	8.67689e-05	0	0	3.5026e-06	3.42781e-05	0.000128138	0.00029406
YNP_Virus_vOTUs.Soil_1_scaffold_53468_c1	0	0	0	0	0	0	0	0	0	0	0	0	0	0	0	0	0	0	0	0	0	0	0	0	0	0	0	0	0	0
YNP_Virus_vOTUs.Soil_1_scaffold_53524_c1	0	0	0	0	0	0	0	0	0	0	0	0	0	0	0	0	0	0	0	0	0	0	0	0	0	0	0	0	0	0
YNP_Virus_vOTUs.Soil_1_scaffold_53572_c1	0.000697874	0.000451828	0.000220366	0.000425866	0	0.00160033	0.00162312	0.00125822	0.000951429	0.00127136	0.00155137	0.000814338	7.80466e-05	0.000262667	0	0	0	6.18012e-05	0	3.17324e-05	0	0	0	0	0	0	0	0.000142533	0	1.28888e-05
YNP_Virus_vOTUs.Soil_1_scaffold_53587_c1	0	0	0	0	0	0	0	0	0	0	0	0	0	0	0	0	0	0	0	0	0	0	0	0	0	0	0	0	0	0
YNP_Virus_vOTUs.Soil_1_scaffold_53870_c1	0	0	0	0	0	0	0	0	0	0	0	0	0	0	0	0	0	0	0	0	0	0	0	0	0	0	0	0	0	0
YNP_Virus_vOTUs.Soil_1_scaffold_53893_c1	0	0	0	0	0	0	0	0	0	0	0	0	0	0	0	0	0	0	0	0	0	0	0	0	0	0	0	0	0	0
YNP_Virus_vOTUs.Soil_1_scaffold_53943_c1	0	0	0	0	0	0	0	0	0	0	0	0	0	0	0	0	0	0	0	0	0	0	0	0	0	0	0	0	0	0
YNP_Virus_vOTUs.Soil_1_scaffold_53985_c1	0.000129437	0	4.06845e-05	4.59944e-05	0.000275818	2.72852e-05	0	0	6.03532e-05	6.53297e-05	2.591e-06	7.69663e-05	8.30552e-05	0	0	0	0	0	0	0	1.37467e-05	0	6.1059e-06	0	0	0	0	0	0	0
YNP_Virus_vOTUs.Soil_1_scaffold_54067_c1	0	0	0	0	0	0	0	0	0	0	0	0	0	0	0.000348396	8.6262e-06	8.88008e-05	0.000381508	0.000174307	0.000131282	6.04482e-05	0.000850346	0.00034565	0.000173538	5.18357e-05	8.24631e-05	0.000370682	0.000183553	0.000378664	0.000688885
YNP_Virus_vOTUs.Soil_1_scaffold_54235_c1	0	0	0	0	0	0	0	0	0	0	0	0	0	0	0	0	0	0	0	0	0	0	0	0	0	0	0	0	0	0
YNP_Virus_vOTUs.Soil_1_scaffold_54263_c1	0	0	0	0	0	0	0	0	0	0	0	0	0	0	0	0	0	0	0	0	0	0	0	0	0	0	0	0	0	0
YNP_Virus_vOTUs.Soil_1_scaffold_54326_c1	0	0	0	0	0	0	0	0	0	0	0	0	0	0	0	0	0	0	0	0	0	0	0	0	0	0	0	0	3.17286e-05	0
YNP_Virus_vOTUs.Soil_1_scaffold_54390_c1	0	0	0	0	0	0	0	0	0	0	0	0	0	0	0	0	0	0	0	0	0	0	0	0	0	0	0	0	0	0
YNP_Virus_vOTUs.Soil_1_scaffold_54431_c1	0	0	0	0	0	0	0	0	0	0	0	0	0	0	0	0	0	0	0	0	0	0	0	0	0	0	0	0	0	0
YNP_Virus_vOTUs.Soil_1_scaffold_54437_c1	0	0	0	0	0	0	0	0	0	0	0	0	0	0	0	0	2.42674e-05	7.6741e-06	0	0	0	0	0	0	0	0	0	0	0	0
YNP_Virus_vOTUs.Soil_1_scaffold_54469_c1	0	0	0	0	0	0	0	0	0	0	0	0	0	0	0.000113008	2.49313e-05	8.72464e-05	2.9023e-05	1.99374e-05	1.9154e-06	4.5093e-06	3.38915e-05	4.0167e-06	1.48152e-05	8.12441e-05	1.74244e-05	1.90833e-05	1.61774e-05	1.3142e-05	3.62373e-05
YNP_Virus_vOTUs.Soil_1_scaffold_54472_c1	0	0	0	0	0	0	0	0	0	0	0	0	0	0	0	0	0	0	0	0	0	0	0	0	0	0	0	0	0	0
YNP_Virus_vOTUs.Soil_1_scaffold_54690_c1	0	0	0	0	0	0	0	0	0	0	0	0	0	0	0	0	0	0	0	0	0	0	0	0	0	0	0	0	0	0
YNP_Virus_vOTUs.Soil_1_scaffold_54787_c1	0	0	0	0	0	0	0	0	0	0	0	0	0	0	0.00022683	3.80496e-05	0.000498205	0.000418954	0.000104968	0.000176866	9.3703e-06	0.00039834	0.000255287	0.000885837	0.000180857	0.000164483	0.000323734	0.000270369	0.000625705	0.00146891
YNP_Virus_vOTUs.Soil_1_scaffold_54965_c1	0	0	0	0	0	0	0	0	0	0	0	0	0	0	0	0	0	0	0	0	0	0	0	0	0	0	1.01525e-05	0	0	0
YNP_Virus_vOTUs.Soil_1_scaffold_54973_c1	0	0	0	0	0	0	0	0	0	0	0	0	0	0	0	0	0	0	0	0	0	0	0	0	0	0	0	0	0	0
YNP_Virus_vOTUs.Soil_1_scaffold_54985_c1	0	0	0	0	0	0	0	0	0	0	0	0	0	0	0	0	0	0	0	0	0	0	0	0	0	0	0	0	0	0
YNP_Virus_vOTUs.Soil_1_scaffold_55049_c1	0	0	0	0	0	0	0	0	0	0	0	0	0	0	0	0	0	0	0	0	0	0	0	0	0	0	0	0	0	0
YNP_Virus_vOTUs.Soil_1_scaffold_55186_c1	0	0	0	0	0	0	0	0	0	0	0	0	0	0	0	4.7558e-05	0	0	0	2.4981e-06	3.1217e-06	0	0	0	6.6347e-06	0	0	0	4.8661e-06	1.35458e-05
YNP_Virus_vOTUs.Soil_1_scaffold_55327_c1	0	0	0	0	0	0	0	0	0	0	0	0	0	0	0	0	0	0	0	0	0	0	0	0	0	0	0	0	0	0
YNP_Virus_vOTUs.Soil_1_scaffold_55412_c1	0	0	0	0	0	0	0	0	0	0	0	0	0	0	0	0	0	0	0	0	0	0	0	0	0	0	0	0	0	0
YNP_Virus_vOTUs.Soil_1_scaffold_55733_c1	0	0	0	0	0	0	0	0	0	0	0	0	0	0	0	0	0	0	0	0	0	0	0	0	0	0	0	0	0	0
YNP_Virus_vOTUs.Soil_1_scaffold_55776_c1	0	0	0	0	0	0	0	0	0	0	0	0	0	0	0	0	0	0	0	0	0	0	0	0	0	0	0	0	0	0
YNP_Virus_vOTUs.Soil_1_scaffold_55893_c1	0	0	0	0	0	0	0	0	0	0	0	0	0	0	0	0	0	0	0	0	0	0	0	0	0	0	0	0	0	0
YNP_Virus_vOTUs.Soil_1_scaffold_55980_c1	0	0	0	0	0	0	0	0	0	0	0	0	0	0	0.000133027	0.00135683	0.000253129	0.000987484	0.000493666	0.000367916	8.90236e-05	0.000318419	4.64147e-05	0.000506025	0.000196276	0.00028588	0.000854937	1.1912e-05	0	0.000225541
YNP_Virus_vOTUs.Soil_1_scaffold_55989_c1	0	0	0	0	0	0	0	0	0	0	0	0	0	0	0	0	0	0	0	0	0	0	0	0	0	0	0	0	0	0
YNP_Virus_vOTUs.Soil_1_scaffold_56458_c1	0	0	0	0	0	0	0	0	0	0	0	0	0	0	0	0	0	0	0	0	1.64898e-05	0	0	0	7.29982e-05	1.46277e-05	0	5.9463e-06	1.14713e-05	0
YNP_Virus_vOTUs.Soil_1_scaffold_56489_c1	0	0	0	0	0	0	0	0	0	0	0	0	0	0	0	0	0	0	0	0	0	0	0	0	0	0	0	0	0	0
YNP_Virus_vOTUs.Soil_1_scaffold_56697_c1	0	0	0	0	0	0	0	0	0	0	0	0	0	0	0	0	0	0	0	0	0	0	0	0	0	0	0	0	0	0
YNP_Virus_vOTUs.Soil_1_scaffold_56707_c1	0	0	0	0	0	0	0	0	0	0	0	0	0	0	4.25752e-05	0	4.50304e-05	5.6088e-06	2.20114e-05	6.84039e-05	0	9.9688e-06	4.92598e-05	0.000313643	0	0	0.000112028	5.50171e-05	0.000104789	0.000476668
YNP_Virus_vOTUs.Soil_1_scaffold_56730_c1	0	0	0	0	0	0	0	0	0	0	0	0	0	0	0	0	0	0	0	0	0	0	0	0	0	0	0	0	0	0
YNP_Virus_vOTUs.Soil_1_scaffold_56743_c1	0	0	0	0	0	0	0	0	0	0	0	0	0	0	0	4.4069e-06	0	0	0	0	0	0	0	0	0	0	0	0	0	0
YNP_Virus_vOTUs.Soil_1_scaffold_56843_c1	0	0	0	0	0	0	0	0	0	0	0	0	0	0	0	0	0	0	0	0	0	0	0	0	0	0	0	0	0	0
YNP_Virus_vOTUs.Soil_1_scaffold_56856_c1	0	0	0	0	0	0	0	0	0	0	0	0	0	0	0.0146505	0.00833684	0.014512	0.012255	0.00354576	0.00337992	0.00457518	0.00764455	0.00808613	0.0122489	0.00633189	0.00443964	0.00490792	0.0014568	0.00107174	0.00443904
YNP_Virus_vOTUs.Soil_1_scaffold_56949_c1	0	0	0	0	0	0	0	0	0	0	0	0	0	0	1.02804e-05	0	0	7.5681e-06	0	1.21236e-05	0	1.02061e-05	0	0	0	0	0	0	0	0
YNP_Virus_vOTUs.Soil_1_scaffold_56991_c1	0	0	0	0	0	0	0	0	0	0	0	0	0	0	0.000160914	0.000141989	0.000191666	0.000574305	0.000115907	0.000664771	0.000378027	0.0013819	0.00127779	0.00174934	0.000820391	0.000461441	0.00100531	2.66545e-05	9.53912e-05	0.000621758
YNP_Virus_vOTUs.Soil_1_scaffold_56994_c1	0	0	0	0	0	0	0	0	0	0	0	0	0	0	0.0008958	0.000170964	0.000521331	0.000694016	0.000455177	0.000916211	0.00059985	0.00177831	0.00209596	0.0109335	0.00204001	0.00118096	0.00138821	0.0020398	0.00137275	0.00371018
YNP_Virus_vOTUs.Soil_1_scaffold_57059_c1	0	0	0	0	0	0	0	0	0	0	0	0	0	0	0	0	0	0	0	0	0	0	0	0	0	0	0	0	0	0
YNP_Virus_vOTUs.Soil_1_scaffold_57064_c1	0	0	0	0	0	0	0	0	0	0	0	0	0	0	0	0	4.1884e-06	7.2065e-06	0	0	7.0274e-06	0	0	0	0	0	0	0	0	0
YNP_Virus_vOTUs.Soil_1_scaffold_57114_c1	0	0	0	0	0	0	0	0	0	0	0	0	0	0	0	0	0	0	0	0	0	0	0	0	0	0	0	0	0	0
YNP_Virus_vOTUs.Soil_1_scaffold_57314_c1	0	0	0	0	0	0	0	0	0	0	0	0	0	0	0	0	0	2.8606e-06	0	0	0	0	0	0	0	0	0	0	0	0
YNP_Virus_vOTUs.Soil_1_scaffold_57348_c1	0	0	0	0	0	0	0	0	0	0	0	0	0	0	0	0	0	0	0	0	0	0	0	0	0	0	0	0	0	0
YNP_Virus_vOTUs.Soil_1_scaffold_57361_c1	0	0	0	0	0	0	0	0	0	0	0	0	0	0	0	0	0	0	0	0	0	0	0	0	0	0	0	0	0	0
YNP_Virus_vOTUs.Soil_1_scaffold_57527_c1	0	0	0	0	0	0	0	0	0	0	0	0	0	0	0	0	0	0	0	0	0	0	0	0	0	0	0	0	0	0
YNP_Virus_vOTUs.Soil_1_scaffold_57528_c1	0	0	0	0	0	0	0	0	0	0	0	0	0	0	0	0	0	0	0	0	0	0	0	0	0	0	0	0	0	0
YNP_Virus_vOTUs.Soil_1_scaffold_57631_c1	0	0	0	0	0	0	0	0	0	0	0	0	0	0	0	0	0	0	5.81922e-05	0	0	0	0	0	1.24212e-05	0	1.13694e-05	5.39535e-05	0	0
YNP_Virus_vOTUs.Soil_1_scaffold_57645_c1	0	0	0	0	0	0	0	0	0	0	0	0	0	0	0	0	0	0	4.2753e-06	2.72955e-05	1.42321e-05	0.000141173	6.4848e-06	0	3.89724e-05	0	0	1.93383e-05	0	0
YNP_Virus_vOTUs.Soil_1_scaffold_57710_c1	0	0	0	0	0	0	0	0	0	0	0	0	0	0	0	0	0	7.6399e-06	0	0	0	0	0	0	0	9.0659e-06	0	0	0	0
YNP_Virus_vOTUs.Soil_1_scaffold_57840_c1	0	0	0	0	0	0	0	0	0	0	0	0	0	0	0.000465155	0.000204458	0.00114882	0.00056153	0.000565297	0.000912232	5.99488e-05	0.00107751	0.000182969	9.45248e-05	0.000443567	0.00028783	0.0007741	0.00041492	6.22892e-05	0.000797307
YNP_Virus_vOTUs.Soil_1_scaffold_57907_c1	0	0	0	0	0	0	0	0	0	0	0	0	0	0	0	0	0	0	0	0	0	0	0	0.000130267	0	0	0	0	0	0
YNP_Virus_vOTUs.Soil_1_scaffold_58014_c1	0	0	0	0	0	0	0	0	0	0	0	0	0	0	0	0	0	2.77312e-05	0	0	0	0	0	0	0	0	0	0	0	0
YNP_Virus_vOTUs.Soil_1_scaffold_58083_c1	0	0	0	0	0	0	0	0	0	0	0	0	0	0	0	0	0	0	0	0	0	0	0	0	0	0	0	0	0	0
YNP_Virus_vOTUs.Soil_1_scaffold_58167_c1	0	0	0	0	0	0	0	0	0	0	0	0	0	0	0	0	0	0	0	0	0	0	0	0	0	0	0	0	0	0
YNP_Virus_vOTUs.Soil_1_scaffold_58179_c1	0	0	0	0	0	0	0	0	0	0	0	0	0	0	0	0	0	0	0	0	7.4768e-06	0	0	0	9.40158e-05	4.74788e-05	0	0	0	0
YNP_Virus_vOTUs.Soil_1_scaffold_58636_c1	0	0	0	0	0	0	0	0	0	0	0	0	0	0	0	0.000371817	0	2.1215e-05	6.30391e-05	9.8781e-06	0.000286434	3.1258e-05	0	0	0.000666643	0	0	5.65549e-05	2.29956e-05	4.02909e-05
YNP_Virus_vOTUs.Soil_1_scaffold_58682_c1	0	0	0	0	0	0	0	0	0	0	0	0	0	0	0	0	0	0	0	0	0	0	0	0	0	0	0	0	0	0
YNP_Virus_vOTUs.Soil_1_scaffold_58720_c1	0	0	0	0	0	0	0	0	0	0	0	0	0	0	0	0	0	0	0	0	0	0	0	0	0	0	0	0	0	0
YNP_Virus_vOTUs.Soil_1_scaffold_58871_c1	4.01144e-05	0.000785831	1.22045e-05	8.42811e-05	0	2.8479e-06	4.0832e-06	1.37845e-05	0	0	3.5118e-06	0	1.5818e-05	2.86963e-05	0	0	0	0	0	9.5796e-06	0	0	0	0	0	0	0	0	0	0
YNP_Virus_vOTUs.Soil_1_scaffold_58924_c1	0	0	0	0	0	0	0	0	0	0	0	0	0	0	0	1.30117e-05	0	0	0	0	1.76525e-05	1.53393e-05	0	0	0	0	0	0	0	2.44237e-05
YNP_Virus_vOTUs.Soil_1_scaffold_59249_c1	0	0	0	0	0	0	0	0	0	0	0	0	0	0	3.32019e-05	0	0	0	0	0	2.40242e-05	4.95399e-05	0	0	0	0	0	0	0	0
YNP_Virus_vOTUs.Soil_1_scaffold_59275_c1	0	0	0	0	0	0	0	0	0	0	0	0	0	0	0	0	0	0	0	0	0	0	0	0	0	0	0	0	0	0
YNP_Virus_vOTUs.Soil_1_scaffold_59324_c1	0	0	0	0	0	0	0	0	0	0	0	0	0	0	0	0	0	0	0	0	0	0	0	0	0	0	0	0	0	0
YNP_Virus_vOTUs.Soil_1_scaffold_59338_c1	0	0	0	0	0	0	0	0	0	0	0	0	0	0	4.5746e-06	4.7107e-06	3.8069e-06	6.6061e-06	1.36992e-05	0	0	0	0	0	0	0	0	0	5.4213e-06	5.2753e-06
YNP_Virus_vOTUs.Soil_1_scaffold_59362_c1	0	0	0	0	0	0	0	0	0	0	0	0	0	0	0	0	0	0	0	0	0	0	0	0	0	0	0	0	0	0
YNP_Virus_vOTUs.Soil_1_scaffold_59409_c1	0	0	0	0	0	0	0	0	0	0	0	0	0	0	0	0	0	0	0	0	0	0	0	0	0	0	0	0	0	0
YNP_Virus_vOTUs.Soil_1_scaffold_59432_c1	0	0	0	0	0	0	0	0	0	0	0	0	0	0	0	0	0	0	0	0	0	0	0	0	0	0	0	0	0	0
YNP_Virus_vOTUs.Soil_1_scaffold_59468_c1	0	0	0	0	0	0	0	0	0	0	0	0	0	0	0	0	0	0	0	0	0	0	0	0	0	0	0	0	0	0
YNP_Virus_vOTUs.Soil_1_scaffold_59509_c1	0	0	0	0	0	0	0	0	0	0	0	0	0	0	0	0	0	0	0	0	3.4282e-06	1.429e-05	0	0	0	0	0	0	0	0
YNP_Virus_vOTUs.Soil_1_scaffold_59840_c1	0	0	0	0	0	0	0	0	0	0	0	0	0	0	0	0	0	0	0	0	0	0	0	0	0	0	0	0	0	0
YNP_Virus_vOTUs.Soil_1_scaffold_60091_c1	0	0	0	0	0	0	0	0	0	0	0	0	0	0	0	0	0	0	0	0	0	0	0	0	0	0	0	0	0	0
YNP_Virus_vOTUs.Soil_1_scaffold_60188_c1	0	0	0	0	0	0	0	0	0	0	0	0	0	0	0.000144904	0.00051449	0.000124602	8.27952e-05	0	0.000256758	0	0	0	0	0	0	7.7615e-05	0	0	0
YNP_Virus_vOTUs.Soil_1_scaffold_60191_c1	0	0	0	0	0	0	0	0	0	0	0	0	0	0	0	0	0	0	0	0	0	0	5.45684e-05	0	0	0	0	0	0	0
YNP_Virus_vOTUs.Soil_1_scaffold_60195_c1	0	0	0	0	0	0	0	0	0	0	0	0	0	0	0	0	0	0	0	0	0	0	0	0	0	0	0	0	0	0
YNP_Virus_vOTUs.Soil_1_scaffold_60312_c1	0	0	0	0	0	0	0	0	0	0	0	0	0	0	0	0	0	0	0	0	0	0	0	0	0	0	0	0	0	0
YNP_Virus_vOTUs.Soil_1_scaffold_60349_c1	0	0	0	0	0	0	0	0	0	0	0	0	0	0	0	0	0	0	0	0	0	0	0	0	0	0	0	0	0	0
YNP_Virus_vOTUs.Soil_1_scaffold_60357_c1	0	0	0	0	0	0	0	0	0	0	0	0	0	0	0	0	0	0	0	0	0	0	0	0	0	0	0	0	0	0
YNP_Virus_vOTUs.Soil_1_scaffold_60557_c1	0	0	0	0	0	0	0	0	0	0	0	0	0	0	0	0	0	0	0	0	0	0	0	0	0	0	0	0	0	0
YNP_Virus_vOTUs.Soil_1_scaffold_60747_c1	0	0	0	0	0	0	0	0	0	0	0	0	0	0	0	0	0	0	0	0	0	0	0	0	0	0	0	0	0	0
YNP_Virus_vOTUs.Soil_1_scaffold_60975_c1	0	0	0	0	0	0	0	0	0	0	0	0	0	0	0	0	0	0	0	0	0	0	0	0	0	0	0	0	0	0
YNP_Virus_vOTUs.Soil_1_scaffold_60996_c1	0	0	0	0	0	0	0	0	0	0	0	0	0	0	0	4.95042e-05	3.13765e-05	9.3378e-06	0	0	0	0	1.85637e-05	0	0	0	5.26875e-05	0	0	0
YNP_Virus_vOTUs.Soil_1_scaffold_61001_c1	0	0	0	0	0	0	0	0	0	0	0	0	0	0	0	0	0	0	0	0	0	0	0	0	0	0	0	0	0	0
YNP_Virus_vOTUs.Soil_1_scaffold_61035_c1	0	0	0	0	0	0	0	0	0	0	0	0	0	0	0	0	0	4.5992e-06	0	0	0	0	0	0	0	8.9333e-06	0	0	0	0
YNP_Virus_vOTUs.Soil_1_scaffold_61116_c1	0	0	0	0	0	0	0	0	0	0	0	0	0	0	0	0	0	0	0	0	0	0	0	0	0	0	5.0344e-06	0	0	0
YNP_Virus_vOTUs.Soil_1_scaffold_61156_c1	0	0	0	0	0	0	0	0	0	0	0	0	0	0	0	0	2.4697e-06	0	0	0	0	0	0	0	0	0	0	0	0	0
YNP_Virus_vOTUs.Soil_1_scaffold_61167_c1	0	0	0	0	0	0	0	0	0	0	0	0	0	0	0	0	0	0	0	0	0	0	0.000217387	0	0	0	0	0	0	0
YNP_Virus_vOTUs.Soil_1_scaffold_61549_c1	0	0	0	0	0	0	0	0	0	0	0	0	0	0	0	0	0	0	0	0	0	0	0	0	0	0	0	0	0	0
YNP_Virus_vOTUs.Soil_1_scaffold_61665_c1	0	0	0	0	0	0	0	0	0	0	0	0	0	0	0	0	0	0	0	0	0	0	0	0	0	0	0	0	0	0
YNP_Virus_vOTUs.Soil_1_scaffold_61714_c1	0	0	0	0	0	0	0	0	0	0	0	0	0	0	0	0	0	0	0	0	0	0	0	0	0	0	0	0	0	0
YNP_Virus_vOTUs.Soil_1_scaffold_61799_c1	0	0	0	0	0	0	0	0	0	0	0	0	0	0	0	0	0	0	0	0	1.43179e-05	0	0	0	0	0	0	0	0	0.00010341
YNP_Virus_vOTUs.Soil_1_scaffold_61844_c1	0	0	0	0	0	0	0	0	0	0	0	0	0	0	0	0	0	0	0	0	0	0	0	0	0	0	0	0	0	0
YNP_Virus_vOTUs.Soil_1_scaffold_61951_c1	0	0	0	0	0	0	0	0	0	0	0	0	0	0	0.000156229	0.000130569	0.000219453	0.000135959	4.31566e-05	5.91706e-05	3.28983e-05	1.23802e-05	1.20256e-05	3.16664e-05	2.35756e-05	2.29387e-05	1.28844e-05	0.00028096	4.46248e-05	3.8928e-05
YNP_Virus_vOTUs.Soil_1_scaffold_61990_c1	0	0	0	0	0	0	0	0	0	0	0	0	0	0	0	0	0	0	0	0	0	0	0	0	0	0	0	0	0	0
YNP_Virus_vOTUs.Soil_1_scaffold_62131_c1	0	0	0	0	0	0	0	0	0	0	0	0	0	0	0	0	0	0	0	0	0	0	0	0	0	0	0	0	0	0
YNP_Virus_vOTUs.Soil_1_scaffold_62232_c1	0	0	0	0	0	0	0	0	0	0	0	0	0	0	0	0	0	0	0	0	0	0	0	0	0	0	0	0	0	0
YNP_Virus_vOTUs.Soil_1_scaffold_62233_c1	0	0	0	0	0	0	0	0	0	0	0	0	0	0	0	0	0	0	3.91598e-05	0	0	0	0	0	0	0	0	0	0	0
YNP_Virus_vOTUs.Soil_1_scaffold_62245_c1	0	0	0	0	0	0	0	0	0	0	0	0	0	0	4.90747e-05	0	5.9937e-06	3.52769e-05	0	1.32883e-05	0	0	0	0	0	0	1.45605e-05	0	0	3.39005e-05
YNP_Virus_vOTUs.Soil_1_scaffold_62334_c1	0	0	0	0	0	0	0	0	0	0	0	0	0	0	0	0	0	0	0	0	0	0	0	0	0	0	0	0	0	0
YNP_Virus_vOTUs.Soil_1_scaffold_62336_c1	0	0	0	0	0	0	0	0	0	0	0	0	0	0	0	3.3736e-06	0	0	0	2.2691e-06	0	0	4.3302e-06	0	0	0	0	0	4.4107e-06	2.04924e-05
YNP_Virus_vOTUs.Soil_1_scaffold_62383_c1	0	0	0	0	0	0	0	0	0	0	0	0	0	0	3.0325e-06	0	2.27573e-05	9.5858e-06	0	0	0	0	0	0	2.45647e-05	2.581e-05	2.69567e-05	2.34206e-05	1.8802e-06	0
YNP_Virus_vOTUs.Soil_1_scaffold_62395_c1	0	0	0	0	0	0	0	0	0	0	0	0	0	0	0	0	0	0	0	0	0	0	0	0	0	0	0	0	0	0
YNP_Virus_vOTUs.Soil_1_scaffold_62400_c1	0	0	0	0	0	0	0	0	0	0	0	0	0	0	0	0	0	0	0	0	0	0	0	0	0	0	0	0	0	0
YNP_Virus_vOTUs.Soil_1_scaffold_62465_c1	0	0	0	0	0	0	0	0	0	0	0	0	0	0	0	0	6.749e-06	5.9931e-06	0	1.50616e-05	0	0	1.84767e-05	0	2.50831e-05	0	5.6174e-06	0	0	1.12386e-05
YNP_Virus_vOTUs.Soil_1_scaffold_62535_c1	0	0	0	0	0	0	0	0	0	0	0	0	0	0	0	0	0	0	0	0	0	0	0	0	0	0	0	0	0	0
YNP_Virus_vOTUs.Soil_1_scaffold_62562_c1	0	0	1.29493e-05	3.47996e-05	1.74263e-05	0	3.1876e-06	2.71634e-05	4.1968e-06	2.6607e-06	2.282e-06	7.68e-06	8.5076e-06	0	0	0	0	0	0	0	0	0	0	0	0	0	0	0	0	0
YNP_Virus_vOTUs.Soil_1_scaffold_62680_c1	0	0	0	0	0	0	0	0	0	0	0	0	0	0	0	0	0	0	0	0	0	0	0	0	0	0	0	0	0	0
YNP_Virus_vOTUs.Soil_1_scaffold_62743_c1	0	0	0	0	0	0	0	0	0	0	0	0	0	0	5.4727e-05	2.2326e-06	0.000130915	7.71546e-05	2.64757e-05	5.98492e-05	3.07868e-05	0.000162731	3.33083e-05	0.000142166	4.42846e-05	6.8676e-06	0.000146423	9.97444e-05	0.000124701	0.00034196
YNP_Virus_vOTUs.Soil_1_scaffold_62825_c1	0	0	0	0	0	0	0	0	0	0	0	0	0	0	0	0	0	0	0	0	0	0	0	0	0	0	0	0	0	0
YNP_Virus_vOTUs.Soil_1_scaffold_62912_c1	0	0	0	0	0	0	0	0	0	0	0	0	0	0	0	0	0	0	0	0	0	0	0	0	0	0	0	0	0	0
YNP_Virus_vOTUs.Soil_1_scaffold_62917_c1	0	0	0	0	0	0	0	0	0	0	0	0	0	0	0	0	0	0	0	0	0	0	0	0	0	0	0	0	0	0
YNP_Virus_vOTUs.Soil_1_scaffold_62958_c1	0	0	0	0	0	0	0	0	0	0	0	0	0	0	0	0	0	0	0	0	0	0	0	0	0	0	0	0	0	0
YNP_Virus_vOTUs.Soil_1_scaffold_63030_c1	0	0	0	0	0	0	0	0	0	0	0	0	0	0	0	0	0	0	0	0	0	0	0	0	0	0	0	0	0	0
YNP_Virus_vOTUs.Soil_1_scaffold_63056_c1	0	0	0	0	0	0	0	0	0	0	0	0	0	0	0	0	0	0	0	0	0	0	0	0	0	0	0	0	0	0
YNP_Virus_vOTUs.Soil_1_scaffold_63082_c1	0	0	0	0	0	0	0	0	0	0	0	0	0	0	0	0	0	0	0	0	0	0	0	0	0	0	0	0	0	0
YNP_Virus_vOTUs.Soil_1_scaffold_63093_c1	0	0	0	0	0	0	0	0	0	0	0	0	0	0	0	0	0	1.9064e-05	0	0	0	0	0	0	0	0	0	0	0	1.44371e-05
YNP_Virus_vOTUs.Soil_1_scaffold_63097_c1	0	0	0	0	0	0	0	0	0	0	0	0	0	0	0	0	0	0	0	0	0	0	0	0	0	0	0	0	0	0
YNP_Virus_vOTUs.Soil_1_scaffold_631_c2	0	0	0	0	0	0	0	0	0	0	0	0	0	0	0.000357802	0.000200472	0.000300222	0.000348895	1.71374e-05	1.89534e-05	0.000260564	0	0.00141038	0.000438419	0.000342417	0	6.71674e-05	0	1.0752e-06	0.000213576
YNP_Virus_vOTUs.Soil_1_scaffold_63220_c1	0	0	0	0	0	0	0	0	0	0	0	0	0	0	0	0	0	0.000177418	0	0	0	0	0	0	0	0	0	0	0	0
YNP_Virus_vOTUs.Soil_1_scaffold_63296_c1	0	0	0	0	0	0	0	0	0	0	0	0	0	0	0	0	0	0	0	0	0	0	0	0	0	0	0	0	0	0
YNP_Virus_vOTUs.Soil_1_scaffold_63324_c1	0	0	0	0	0	0	0	0	0	0	0	0	0	0	0	0	0	0	0	0	0	0	0	0	0	0	0	4.3782e-06	0	0
YNP_Virus_vOTUs.Soil_1_scaffold_63436_c1	0	0	0	0	0	0	0	0	0	0	0	0	0	0	0	0	0	0	0	0	0	0	0	0	0	0	0	0	0	0
YNP_Virus_vOTUs.Soil_1_scaffold_63455_c1	0	0	0	0	0	0	0	0	0	0	0	0	0	0	0	0	0	0	0	0	0	0	0	0	0	0	0	0	0	0
YNP_Virus_vOTUs.Soil_1_scaffold_63500_c1	0	0	0	0	0	0	0	0	0	0	0	0	0	0	0	0	0	0	0	0	0	0	0	0	0	0	0	0	0	0
YNP_Virus_vOTUs.Soil_1_scaffold_63697_c1	0	0	0	0	0	0	0	0	0	0	0	0	0	0	0	0	0	0	0	0	0	0	0	0	0	0	0	0	0	0
YNP_Virus_vOTUs.Soil_1_scaffold_63796_c1	0	0	0	0	0	0	0	0	0	0	0	0	0	0	0	0	0	0	3.19654e-05	0	0	0	0	0	0	0	0	0	0	0
YNP_Virus_vOTUs.Soil_1_scaffold_63847_c1	0	0	0	0	0	0	0	0	0	0	0	0	0	0	0	0	0	0	0	0	0	0	0	0	0	0	0	0	0	0
YNP_Virus_vOTUs.Soil_1_scaffold_63856_c1	0	0	0	0	0	0	0	0	0	0	0	0	0	0	0	0	0	0	0	0	0	0	0	0	0	0	1.03715e-05	6.5946e-06	0	0
YNP_Virus_vOTUs.Soil_1_scaffold_63951_c1	0	0	0	0	0	0	0	0	0	0	0	0	0	0	0	0	0	0	0	0	0	0	0	0	0	0	0	0	0	0
YNP_Virus_vOTUs.Soil_1_scaffold_64069_c1	0	0	0	0	0	0	0	0	0	0	0	0	0	0	0	0	0	0	0	0	0	0	0	0	0	0	0	0	0	0
YNP_Virus_vOTUs.Soil_1_scaffold_64115_c1	0	0	0	0	0	0	0	0	0	0	0	0	0	0	0	0	0	0	0	0	1.71053e-05	0	0	0	0	0	0	0	0	0
YNP_Virus_vOTUs.Soil_1_scaffold_64146_c1	0	0	0	0	0	0	0	0	0	0	0	0	0	0	0	0	0	0	0	0	0	0	0	0	0	0	0	0	0	0
YNP_Virus_vOTUs.Soil_1_scaffold_64155_c1	0	0	0	0	0	0	0	0	0	0	0	0	0	0	0	0	0	0	0	0	0	0	0	0	0	0	0	0	0	0
YNP_Virus_vOTUs.Soil_1_scaffold_64291_c1	0	0	0	0	0	0	0	0	0	0	0	0	0	0	0	0	0	0	4.60856e-05	0	0	0	0	0	0	0	0	2.8338e-05	0	0
YNP_Virus_vOTUs.Soil_1_scaffold_64871_c1	0	0	0	0	0	0	0	0	0	0	0	0	0	0	0	0	0	0	0	0	0	0	0	0	0	0	0	0	0	0
YNP_Virus_vOTUs.Soil_1_scaffold_64945_c1	0	0	0	0	0	0	0	0	0	0	0	0	0	0	0	0	0	0	9.7772e-06	0	0	0	0	0	0	0	0	0	0	0
YNP_Virus_vOTUs.Soil_1_scaffold_64965_c1	0	0	0	0	0	0	0	0	0	0	0	0	0	0	0	0	0	0	0	0	0	0	0	0	0	0	0	0	0	0
YNP_Virus_vOTUs.Soil_1_scaffold_64992_c1	0	0	0	0	0	0	0	0	0	0	0	0	0	0	0	0	0	0	0	5.0125e-06	0	0	0	0	0	0	0	0	0	0
YNP_Virus_vOTUs.Soil_1_scaffold_65028_c1	0	0	0	0	0	0	0	0	0	0	0	0	0	0	3.518e-06	0	0	2.6614e-06	0	0	0	0	0	0	0	0	0	0	0	0
YNP_Virus_vOTUs.Soil_1_scaffold_6505_c1	0	0	0	0	0	0	0	0	0	0	0	0	0	0	0.000465851	0.000137009	0.000255194	0.000803916	0.00065624	0.000446584	7.78623e-05	0.000540774	0.000463416	0.000362128	0.000475078	0.000603718	0.000276088	0.000228632	2.87284e-05	0.000296377
YNP_Virus_vOTUs.Soil_1_scaffold_65126_c1	0	0	0	0	0	0	0	0	0	0	0	0	0	0	0	0	0	0	1.38181e-05	0	0	0	0	0	0	0	0	0	0	0
YNP_Virus_vOTUs.Soil_1_scaffold_65130_c1	0	0	0	0	0	0	0	0	0	0	0	0	0	0	0	0	0	0	0	0	0	0	0	0	0	0	0	0	0	0
YNP_Virus_vOTUs.Soil_1_scaffold_65269_c1	0	0	0	0	0	0	0	0	0	0	0	0	0	0	0	0	0	0	0	0	2.20493e-05	0	0	0	0	0	0	0	0	0
YNP_Virus_vOTUs.Soil_1_scaffold_65464_c1	0	0	0	0	0	0	0	0	0	0	0	0	0	0	0	0	0	0	0	0	1.9854e-06	0	0	0	0	3.6152e-06	0	0	0	0
YNP_Virus_vOTUs.Soil_1_scaffold_65619_c1	0	0	0	0	0	0	0	0	0	0	0	0	0	0	0	3.0479e-06	0	0	0	0	0	0	0	0	0	0	0	0	0	0
YNP_Virus_vOTUs.Soil_1_scaffold_65634_c1	0	0	0	0	0	0	0	0	0	0	0	0	0	0	0	0	0	0	0	0	0	0	0	0	0	0	0	0	0	0
YNP_Virus_vOTUs.Soil_1_scaffold_65802_c1	0	0	0	0	0	0	0	0	0	0	0	0	0	0	0	0	9.2788e-06	0	0	0	0	0	0	0	0	0	0	0	0	1.33283e-05
YNP_Virus_vOTUs.Soil_1_scaffold_65853_c1	0	0	0	0	0	0	0	0	0	0	0	0	0	0	0	0	0	0	0	0	0	0	0	0	0	0	0	0	0	0
YNP_Virus_vOTUs.Soil_1_scaffold_65955_c1	0	0	0	0	0	0	0	0	0	0	0	0	0	0	0	0	0	0	0	0	0	0	0	0	0	0	0	0	0	0
YNP_Virus_vOTUs.Soil_1_scaffold_66092_c1	0	0	0	0	0	0	0	0	0	0	0	0	0	0	0	0	0	0	0	0	0	0	0	6.26128e-05	0	0	0	0	0	0
YNP_Virus_vOTUs.Soil_1_scaffold_66212_c1	0	0	0	0	0	0	0	0	1.2717e-06	0	0	0	0	0	0	0	0	0	2.9779e-06	4.5058e-06	0	0	0	0	0	0	0	0	1.34751e-05	0
YNP_Virus_vOTUs.Soil_1_scaffold_66346_c1	0	0	0	0	0	0	0	0	0	0	0	0	0	0	0	0	2.70363e-05	0	0	0	0	0	0	0	0	0	0	0	0	0
YNP_Virus_vOTUs.Soil_1_scaffold_66383_c1	0	0	0	0	0	0	0	0	0	0	0	0	0	0	0	0	0	0	0	0	0	0	0	0	0	0	0	0	0	0
YNP_Virus_vOTUs.Soil_1_scaffold_6641_c1	0	0	0	0	0	0	0	0	0	0	0	0	0	0	0	0	0	0	0	0	0	0	0	0	0	0	2.9194e-06	0	0	0
YNP_Virus_vOTUs.Soil_1_scaffold_66837_c1	0	0	0	0	0	0	0	0	0	0	0	0	0	0	0	0	0	0	0	0	0	0	0	0	0	0	0	0	0	0
YNP_Virus_vOTUs.Soil_1_scaffold_66912_c1	0	0	0	0	0	0	0	0	0	0.00369579	0	0	0	0	0	0	0	0.000124193	0	0	0	0	0	0	0	0	0	0.00349974	0	0
YNP_Virus_vOTUs.Soil_1_scaffold_67066_c1	0	0	0	0	0	0	0	0	0	0	0	0	0	0	0	0	0	0	0	0	0	0	0	0	0	0	0	0	0	0
YNP_Virus_vOTUs.Soil_1_scaffold_67187_c1	0	0	0	0	0	0	0	0	0	0	0	0	0	0	0	0	0	0	0	0	0	0	0	0	0	0	0	0	0	0
YNP_Virus_vOTUs.Soil_1_scaffold_67366_c1	0	0	0	0	0	0	0	0	0	0	0	0	0	0	0	0	0	0	0	0	0	0	0	0	0	0	0	0	0	0
YNP_Virus_vOTUs.Soil_1_scaffold_67466_c1	0	0	0	0	0	0	0	0	0	0	0	0	0	0	0	0	0	0	0	0	0	0	0	0	0	0	0	0	0	0
YNP_Virus_vOTUs.Soil_1_scaffold_679_c3	0.00102055	0	0	0.000241932	0.00158296	0.00188195	0.00144835	4.24643e-05	0.00206193	0.00015917	0.000451525	3.46143e-05	0.000215796	0	0	0.000166492	0.000147391	0.000497315	0.00017134	0.000132828	0	0	0	0.000304864	0	0	0	0.000314668	4.58315e-05	5.71221e-05
YNP_Virus_vOTUs.Soil_1_scaffold_68112_c1	0	0	0	0	0	0	0	0	0	0	0	0	0	0	0	0	0	0	0	0	0	0	0	0	0	0	0	0	0	0
YNP_Virus_vOTUs.Soil_1_scaffold_68243_c1	0	0	0	0	0	0	0	0	0	0	0	0	0	0	0	0	0	0	0	0	0	0	0	0	0	0	0	0	0	0
YNP_Virus_vOTUs.Soil_1_scaffold_6829_c1	0	0	0	0	0	0	0	0	0	0	0	0	0	0	0	0	2.87523e-05	1.34895e-05	4.55074e-05	0	0	0	5.92354e-05	7.93467e-05	0	0	0	0	0	0
YNP_Virus_vOTUs.Soil_1_scaffold_68331_c1	0	0	0	0	0	0	0	0	0	0	0	0	0	0	0	0	0	0	0	0	0	0	0	0	0	0	0	0	0	0
YNP_Virus_vOTUs.Soil_1_scaffold_68371_c1	0	0	0	0	0	0	0	0	0	0	0	0	0	0	0	0	0	0	0	0	0	0	0	0	0	0	0	0	0	0
YNP_Virus_vOTUs.Soil_1_scaffold_68381_c1	0	0	0	0	0	0	0	0	0	0	0	0	0	0	0	0	0	0	0	0	0	0	0	0	0	0	0	0	0	0
YNP_Virus_vOTUs.Soil_1_scaffold_68388_c1	0	0	0	0	0	0	0	0	0	0	0	0	0	0	0	0	0	0	0	0	0	0	0	0	0	0	0	0	0	0
YNP_Virus_vOTUs.Soil_1_scaffold_68605_c1	0	0	0	0	0	0	0	0	0	0	0	0	0	0	0.000114197	0	1.4195e-05	0	1.42847e-05	3.11447e-05	0	0.000174431	9.83706e-05	6.35613e-05	1.29915e-05	4.36074e-05	8.04564e-05	1.28867e-05	0	0
YNP_Virus_vOTUs.Soil_1_scaffold_68607_c1	0	0	0	0	0	0	0	0	0	0	0	0	0	0	0	0	0	0	0	0	0	0	0	0	0	0	0	0	0	0
YNP_Virus_vOTUs.Soil_1_scaffold_68726_c1	0	0	0	0	0	0	0	0	0	0	0	0	0	0	0	0.000192666	7.121e-06	6.5248e-06	0	2.2951e-06	1.97706e-05	1.12964e-05	0	0	0.000108669	0	4.1547e-05	0	3.19122e-05	6.76637e-05
YNP_Virus_vOTUs.Soil_1_scaffold_68754_c1	0	0	0	0	0	0	0	0	0	0	0	0	0	0	5.10697e-05	5.47053e-05	6.78186e-05	1.19431e-05	0	2.39343e-05	1.2578e-05	5.57652e-05	0	0.000125333	2.76208e-05	0	1.54235e-05	0	0	5.68833e-05
YNP_Virus_vOTUs.Soil_1_scaffold_68863_c1	0	0	0	0	0	0	0	0	0	0	0	0	0	0	0	0	0	0	0	0	0	0	0	0	0	0	0	0	0	0
YNP_Virus_vOTUs.Soil_1_scaffold_68877_c1	0	0	0	0	0	0	0	0	0	0	0	0	0	0	0	0	0	0	0	0	0	0	0	0	0	0	0	0	0	0
YNP_Virus_vOTUs.Soil_1_scaffold_68975_c1	0	0	0	0	0	0	0	0	0	0	0	0	0	0	0	0	0	0	0	0	0	0	0	0	0	0	0	0	0	0
YNP_Virus_vOTUs.Soil_1_scaffold_69231_c1	0	0	0	0	0	0	0	0	0	0	0	0	0	0	0	0	0	0	0	0	0	0	0	0	0	0	0	0	0	0
YNP_Virus_vOTUs.Soil_1_scaffold_69489_c1	0	0	0	0	0	0	0	0	0	0	0	0	0	0	4.912e-05	8.6004e-06	1.60552e-05	3.37481e-05	0.000181979	4.56793e-05	0	0	0	0	0.000103361	4.11113e-05	2.01064e-05	0.000190834	6.3817e-06	4.80704e-05
YNP_Virus_vOTUs.Soil_1_scaffold_69664_c1	0	0	0	0	0	0	0	0	0	0	0	0	0	0	0	0	0	0	0	0	0	0	0	0	0	0	0	0	0	0
YNP_Virus_vOTUs.Soil_1_scaffold_69735_c1	0	0	0	0	0	0	0	0	0	0	0	0	0	0	0	0	0	0	0	0	0	0	0	0	0	0	0	0	0	0
YNP_Virus_vOTUs.Soil_1_scaffold_69744_c1	0	0	0	0	0	0	0	0	0	0	0	0	0	0	6.066e-06	0	2.4806e-06	0	0	5.2088e-06	0	0	0	0	0	0	1.9781e-06	2.1931e-06	0	3.5074e-06
YNP_Virus_vOTUs.Soil_1_scaffold_69822_c1	0	0	0	0	0	0	0	0	0	0	0	0	0	0	4.41281e-05	0	3.74148e-05	2.6153e-06	1.96396e-05	2.41105e-05	2.01653e-05	0.000152046	4.6629e-06	0	3.45457e-05	4.00255e-05	7.49008e-05	4.53871e-05	4.3845e-06	7.69535e-05
YNP_Virus_vOTUs.Soil_1_scaffold_69874_c1	0	0	0	0	0	0	0	0	0	0	0	0	0	0	0	0	0	0	0	0	2.31331e-05	0	0	0	2.25813e-05	1.20325e-05	0	0	0	0
YNP_Virus_vOTUs.Soil_1_scaffold_69950_c1	0	0	0	0	0	0	0	0	0	0	0	0	0	0	0	0	0	0	0	0	0	0	0	0	0	0	0	0	0	0
YNP_Virus_vOTUs.Soil_1_scaffold_69993_c1	0	0	0	0	0	0.000278635	0	0	1.2967e-05	0	0	0	0	0	0	0	0	0	0	0	0	0	0	0	0	0	0	0	0	0
YNP_Virus_vOTUs.Soil_1_scaffold_70135_c1	0	0	0	0	0	0	0	0	0	0	0	0	0	0	0	0	0	0	0	0	0	0	0	0	0	0	0	0	0	0
YNP_Virus_vOTUs.Soil_1_scaffold_70225_c1	0	0	0	0	0	0	0	0	0	0	0	0	0	0	0	0	1.0346e-05	0	0	0	0	0	0	0	0	0	8.7176e-06	0	6.3998e-06	7.23093e-05
YNP_Virus_vOTUs.Soil_1_scaffold_70254_c1	0	0	0	0	0	0	0	0	0	0	0	0	0	0	0	0	0	0	0	0	0	0	0	0	0	0	0	0	0	0
YNP_Virus_vOTUs.Soil_1_scaffold_70255_c1	0	0	0	0	0	0	0	0	0	0	0	0	0	0	0	0	0	0	0	0	0	0	0	0.000325384	0	0	0	0	0	0
YNP_Virus_vOTUs.Soil_1_scaffold_70380_c1	0	0	0	0	0	0	0	0	0	0	0	0	0	0	0	0	0	0	0	0	0	0	0	0	0	0	0	0	0	0
YNP_Virus_vOTUs.Soil_1_scaffold_70389_c1	0	0	0	0	0	0	0	0	0	0	0	0	0	0	0	0	0	0	0	0	0	0	0	0	0	0	0	0	0	0
YNP_Virus_vOTUs.Soil_1_scaffold_70443_c1	0	0	0	0	0	0	0	0	0	0	0	0	0	0	0	0	0	0	0	0	0	0	0	0	0	0	0	0	0	0
YNP_Virus_vOTUs.Soil_1_scaffold_7051_c1	0	0	0	0	0	0	0	0	0	0	0	0	0	0	0.000413253	4.72319e-05	0.000369458	0.000162599	0	0.000122695	8.2871e-05	7.80444e-05	9.54244e-05	0.000646725	0.000152755	0.000680155	0.000248023	5.27864e-05	0	0.000329632
YNP_Virus_vOTUs.Soil_1_scaffold_70544_c1	0	0	0	0	0	0	0	0	0	0	0	0	0	0	0	0	0	0	0	0	0	0	0	0	0	0	0	0	0	0
YNP_Virus_vOTUs.Soil_1_scaffold_70562_c1	0	0	0	0	0	0	0	0	0	0	0	0	0	0	0	0	0	0	0	0	0	0	0	0	0	0	0	0	0	0
YNP_Virus_vOTUs.Soil_1_scaffold_7079_c1	0	0	0	0	0	0	0	0	0	0	0	0	0	0	0	0	0	0	0	0	0	0	0	0	0	0	0	0	0	0
YNP_Virus_vOTUs.Soil_1_scaffold_7079_c2	0	0	0	0	0	0	0	0	0	0	0	0	0	0	0	0	0	0	0	0	0	0	0	0	0	0	0	0	0	0
YNP_Virus_vOTUs.Soil_1_scaffold_70801_c1	0	0	0	0	0	0	0	0	0	0	0	0	0	0	0.00333349	0.00105569	0.0034043	0.00714397	0.00234844	0.0041442	0.0018734	0.00869806	0.00698835	0.0194493	0.0049531	0.00340762	0.00776729	0.00504069	0.0033092	0.0131542
YNP_Virus_vOTUs.Soil_1_scaffold_71030_c1	0	0	0	0	0	0	0	0	0	0	0	0	0	0	0	0	0	0	0	0	0	0	0	0	0	0	0	0	0	0
YNP_Virus_vOTUs.Soil_1_scaffold_71141_c1	0	0	0	0	0	0	0	0	0	0	0	0	0	0	0	0	4.94111e-05	0	0	0	0	0	0	0	0	0	0	0	0	0
YNP_Virus_vOTUs.Soil_1_scaffold_71194_c1	0	0	0	0	0	0	0	0	0	0	0	0	0	0	0	0	0	0	0	0	0	0	0	0	0	0	0	0	0	0
YNP_Virus_vOTUs.Soil_1_scaffold_71289_c1	0	0	0	0	0	0	0	0	0	0	0	0	0	0	0	0	0	0	0	0	0	0	0	0	0	0	0	0	0	0
YNP_Virus_vOTUs.Soil_1_scaffold_71372_c1	0	0	0	0	0	0	0	0	0	0	0	0	0	0	0.000100309	7.21413e-05	0.000151948	4.94558e-05	5.25688e-05	2.91273e-05	3.38783e-05	8.43708e-05	3.38742e-05	0	6.25292e-05	0.000153987	5.67765e-05	1.91713e-05	7.2742e-06	4.41882e-05
YNP_Virus_vOTUs.Soil_1_scaffold_71381_c1	0.000264257	0.000184544	3.336e-05	0.000262937	0.000462555	4.7585e-06	0	0	5.63961e-05	0	2.40805e-05	0.000283613	8.4241e-05	2.24777e-05	0	0	2.00788e-05	1.2055e-05	2.15792e-05	2.93817e-05	1.12482e-05	2.07282e-05	0	4.25745e-05	0	0	2.79374e-05	3.09792e-05	0	0
YNP_Virus_vOTUs.Soil_1_scaffold_71500_c1	0	0	0	0	0	0	0	0	0	0	0	0	0	0	0	0	0	0	0	0	0	0	0	0	0	0	0	3.07669e-05	0	1.212e-05
YNP_Virus_vOTUs.Soil_1_scaffold_71580_c1	0	0	0	0	0	0	0	0	0	0	0	0	0	0	0	0	0	0	0	0	0	0	0	0	0	0	0	0	0	0
YNP_Virus_vOTUs.Soil_1_scaffold_71850_c1	0	0	0	0	0	0	0	0	0	0	0	0	0	0	1.13444e-05	0.000125383	0.000142468	0.000149008	3.01092e-05	7.0683e-06	0	4.55682e-05	2.81833e-05	5.55649e-05	0.000146988	1.46556e-05	1.56905e-05	0	1.49886e-05	0
YNP_Virus_vOTUs.Soil_1_scaffold_71960_c1	0	0	0	0	0	0	0	0	0	0	0	0	0	0	0	0	0	0	0	0	0	0	0	0	0	0	0	0	0	0
YNP_Virus_vOTUs.Soil_1_scaffold_72089_c1	0	0	0	0	0	0	0	0	0	0	0	0	0	0	0	0	0	0	0	0	0	0	0	0	0	0	0	0	0	0
YNP_Virus_vOTUs.Soil_1_scaffold_72142_c1	0	0	0	0	0	0	0	0	0	0	0	0	0	0	0	0	0	0	0	0	0	0	0	0	0	0	0	0	0	0
YNP_Virus_vOTUs.Soil_1_scaffold_72215_c1	0	0	0	0	0	0	0	0	0	0	0	0	0	0	0	0	0	0	0	0	0	0	0	0	0	0	0	0	0	0
YNP_Virus_vOTUs.Soil_1_scaffold_72458_c1	0	0	0	0	0	0	0	0	0	0	0	0	0	0	1.67277e-05	0	0	0	0	0	0	0	0	4.13419e-05	0	0	0	0	0	0
YNP_Virus_vOTUs.Soil_1_scaffold_72707_c1	0	0	0	0	0	0	0	0	0	0	0	0	0	0	0	0	0	0	0	0	0	0	0	0	0	0	0	0	0	0
YNP_Virus_vOTUs.Soil_1_scaffold_72815_c1	0	0	0	0	0	0	0	0	0	0	0	0	0	0	0	9.8541e-06	0	3.0598e-06	0	0	5.4455e-06	2.72964e-05	0	0	0	0	0	0	0	0
YNP_Virus_vOTUs.Soil_1_scaffold_72846_c1	0	0	0	0	0	0	0	0	0	0	0	0	0	0	0	0	0	0.000206988	0	3.83661e-05	0	0	0	0	0	0	0.000271652	0	0	0
YNP_Virus_vOTUs.Soil_1_scaffold_72881_c1	0	0	0	0	0	0	0	0	0	0	0	0	0	0	0	0	0	0	0	0	0	0	0	0	0	0	0	0	0	0
YNP_Virus_vOTUs.Soil_1_scaffold_72898_c1	0	0	0	0	0	0	0	0	0	0	0	0	0	0	0	0	0	0	0	0	0	0	0	0	0	0	0	0	0	0
YNP_Virus_vOTUs.Soil_1_scaffold_72907_c1	0	0	0	0	0	0	0	0	0	0	0	0	0	0	0	0	0	2.25123e-05	0	0	0	0	0	0	0	0	0	0	0	0
YNP_Virus_vOTUs.Soil_1_scaffold_72971_c1	0	0	0	0	0	0	0	0	0	0	0	0	0	0	0	0	0	0	0	0	0	0	0	0	0	0	0	0	0	0
YNP_Virus_vOTUs.Soil_1_scaffold_73112_c1	0	0	0	0	0	0	0	0	0	0	0	0	0	0	0	0	7.5569e-06	0	0	3.27192e-05	0	0	0	0	0	0	5.6953e-06	6.5155e-06	0	0
YNP_Virus_vOTUs.Soil_1_scaffold_73275_c1	0	0	0	0	0	0	0	0	0	0	0	0	0	0	0	0	0	0	0	0	0	0	0	0	0	0	0	0	0	0
YNP_Virus_vOTUs.Soil_1_scaffold_73401_c1	0	0	0	0	0	0	0	0	0	0	0	0	0	0	0	0	0	0	0	0	0	0	0	0	0	0	5.6866e-06	0	0	0
YNP_Virus_vOTUs.Soil_1_scaffold_73416_c1	0	0	0	0	0	0	0	0	0	0	0	0	0	0	0	0	0	0	0	0	0	0	0	0	0	0	0	0	0	0
YNP_Virus_vOTUs.Soil_1_scaffold_73471_c1	0	0	0	0	0	0	0	0	0	0	0	0	0	0	0	0	0	0	0	0	0	0	0	0	0	0	0	0	0	0
YNP_Virus_vOTUs.Soil_1_scaffold_73476_c1	0	0	0	0	0	0	0	0	0	0	0	0	0	0	0	0	0	0	0	0	0	0	0	0	0	0	0	0	0	0
YNP_Virus_vOTUs.Soil_1_scaffold_73597_c1	0	0	0	0	0	0	0	0	0	0	0	0	0	0	0	0	0	0	0	0	0	0	0	0	0	0	0	0	0	1.09248e-05
YNP_Virus_vOTUs.Soil_1_scaffold_73703_c1	0	0	0	0	0	0	0	0	0	0	0	0	0	0	0	0	0	0	0	0	0	0	0	0	0	0	0	0	0	0
YNP_Virus_vOTUs.Soil_1_scaffold_73764_c1	0	0	0	0	0	0	0	0	0	0	0	0	0	0	0	0	0	0	0	0	0	0	0	0	0	0	0	0	0	0
YNP_Virus_vOTUs.Soil_1_scaffold_73868_c1	0	0	0	0	0	0	0	0	0	0	0	0	0	0	0	0	0	0	0	0	0	0	0	0	0	0	0	0	0	0
YNP_Virus_vOTUs.Soil_1_scaffold_7388_c1	0	0	0	0	0	0	0	0	0	0	0	0	0	0	7.12519e-05	0	6.86247e-05	5.29948e-05	4.89052e-05	6.61746e-05	6.2726e-06	5.34437e-05	1.07586e-05	0	0	6.76107e-05	2.20602e-05	6.9413e-06	0	6.5432e-05
YNP_Virus_vOTUs.Soil_1_scaffold_73883_c1	0	0	0	0	0	0	0	0	0	0	0	0	0	0	0	0	0	0	0	0	0	0	0	0	0	0	0	0	0	0
YNP_Virus_vOTUs.Soil_1_scaffold_73954_c1	0	0	0	0	0	0	0	0	0	0	0	0	0	0	0	0	0	0	0	0	0	0	0	0	0	0	0	0	0	0
YNP_Virus_vOTUs.Soil_1_scaffold_74246_c1	0	0	0	0	0	0	0	0	0	0	0	0	0	0	0	0	0	0	0	0	0	0	0	0	0	0	0	0	0	0
YNP_Virus_vOTUs.Soil_1_scaffold_74274_c1	0	0	0	0	0	0	0	0	0	0	0	0	0	0	0	0	0	2.37872e-05	0	0	0	0	0	0	0	0	0	0	0	0
YNP_Virus_vOTUs.Soil_1_scaffold_74304_c1	0	0	0	0	0	0	0	0	0	0	0	0	0	0	0	0	0	0	0	0	0	0	0	0	0	0	0	0	0	0
YNP_Virus_vOTUs.Soil_1_scaffold_74382_c1	0	0	0	0	0	0	0	0	0	0	0	0	0	0	0	0	0	0	0	0	0	0	0	0	0	0	0	0	0	0
YNP_Virus_vOTUs.Soil_1_scaffold_74398_c1	0	0	0	0	0	0	0	0	0	0	0	0	0	0	0	0	0	0	0	0	0	0	0	0	0	0	0	0	0	0
YNP_Virus_vOTUs.Soil_1_scaffold_74460_c1	0	0	0	0	0	0	0	0	0	0	0	0	0	0	0	0	0	0	0	4.8547e-06	0	0	0	4.91805e-05	0	0	0	0	0	0
YNP_Virus_vOTUs.Soil_1_scaffold_74548_c1	0	0	0	0	0	0	0	0	0	0	0	0	0	0	0	0	1.96199e-05	0	9.5502e-06	0	0	3.21593e-05	0	0	0	0	8.1651e-06	3.67117e-05	6.52364e-05	7.57802e-05
YNP_Virus_vOTUs.Soil_1_scaffold_74593_c1	0	0	0	0	0	0	0	0	0	0	0	0	0	0	0	0	0	0	3.88728e-05	0	0	0	0	0	0	0	0	0	0	2.53435e-05
YNP_Virus_vOTUs.Soil_1_scaffold_74633_c1	0	0	0	0	0	0	0	0	0	0	0	0	0	0	0	0	0	0	0	0	0	0	0	0	0	0	0	0	0	0
YNP_Virus_vOTUs.Soil_1_scaffold_74643_c1	0	0	0	0	0	0	0	0	0	0	0	0	0	0	0	0	0	0	0	0	0	0	0	0	0	0	0	0	0	0
YNP_Virus_vOTUs.Soil_1_scaffold_74711_c1	0	0	0	0	0	0	0	0	0	0	0	0	0	0	0	0	0	0	0	0	0	0	0	0	0	0	0	0	0	0
YNP_Virus_vOTUs.Soil_1_scaffold_74785_c1	0	0	0	0	0	0	0	0	0	0	0	0	0	0	0	0	0	0	0	0	0	3.41082e-05	0	0	0	0	0	0	0	0
YNP_Virus_vOTUs.Soil_1_scaffold_74954_c1	0	0	0	0	0	0	0	0	0	0	0	0	0	0	0	0	0	0	0	0	0	0	0	0	0	0	0	0	0	0
YNP_Virus_vOTUs.Soil_1_scaffold_74979_c1	0	0	0	0	0	0	0	0	0	0	0	0	0	0	0	0	0	0	0	0	0	0	0	0	0	0	0	0	0	0
YNP_Virus_vOTUs.Soil_1_scaffold_74983_c1	0	0	0	0	0	0	0	0	0	0	0	0	0	0	0	0	0	0	0	0	0	0	0	0	0	0	0	0	0	0
YNP_Virus_vOTUs.Soil_1_scaffold_75060_c1	0	0	0	0	0	0	0	0	0	0	0	0	0	0	0	0	0	0	0	0	0	0	0	0	0	0	0	0	0	0
YNP_Virus_vOTUs.Soil_1_scaffold_75064_c1	0	0	0	0	0	0	0	0	0	0	0	0	0	0	0	0	0	0	0	0	0	0	0	0	0	0	0	0	0	7.50289e-05
YNP_Virus_vOTUs.Soil_1_scaffold_75082_c1	0	0	0	0	0	0	0	0	0	0	0	0	0	0	0	0	0	0	0	0	0	0	0	0	0	0	0	0	0	0
YNP_Virus_vOTUs.Soil_1_scaffold_75115_c1	0	0	0	0	0	0	0	0	0	0	0	0	0	0	0	0	0	0	0	0	0	0	0	0	0	0	0	0	0	0
YNP_Virus_vOTUs.Soil_1_scaffold_75195_c1	0	0	0	0	0	0	0	0	0	0	0	0	0	0	0	0	0	0	3.3425e-06	0	3.2818e-06	0	5.2628e-06	0	0	0	0	0	0	0
YNP_Virus_vOTUs.Soil_1_scaffold_75241_c1	0	0	0	0	0	0	0	0	0	0	0	0	0	0	0	0	0	0	0	0	0	0	0	0	0	0	0	0	0	0
YNP_Virus_vOTUs.Soil_1_scaffold_75348_c1	0	0	0	0	0	0	0	0	0	0	0	0	0	0	0	0	0	0	0	0	0	0	0	0	0	0	0	0	0	0
YNP_Virus_vOTUs.Soil_1_scaffold_75364_c1	0	0	0	0	0	0	0	0	0	0	0	0	0	0	0	0	0	0	0	0	0	0	0	0	0	0	0	0	0	0
YNP_Virus_vOTUs.Soil_1_scaffold_8582_c1	0	0	0	0	0	0	0	0	0	0	0	0	0	0	3.33834e-05	0.000116968	2.49787e-05	6.4909e-06	1.04546e-05	1.057e-06	3.34325e-05	1.3233e-05	0.000181818	5.40862e-05	2.39839e-05	0	1.5135e-05	0	0	4.1335e-06
YNP_Virus_vOTUs.Soil_1_scaffold_8677_c1	0	0	0	0	0	0	0	0	0	0	0	0	0	0	0.000187467	0	0.000175365	0	0	3.84936e-05	0	0	2.95948e-05	7.75253e-05	0	3.27762e-05	8.21949e-05	0	0	2.84782e-05
YNP_Virus_vOTUs.Soil_1_scaffold_8895_c2	0	0	0	0	0	0	0	0	0	0	0	0	0	0	0	0	0	0	0	0	0	7.92005e-05	0	0	0	0	0	0	0	0
YNP_Virus_vOTUs.Soil_1_scaffold_9203_c1	0	0	0	0	0	0	0	0	0	0	0	0	0	0	0.00188541	0.000605391	0.00126783	0.000401364	8.83393e-05	0.000379705	0.00166731	4.1102e-05	0.00409146	0.00375358	0.000883822	0	0.000326696	2.12948e-05	0	0.000673123
YNP_Virus_vOTUs.Soil_1_scaffold_9498_c1	0	0	0	0	0	0	0	0	0	0	0	0	0	0	0.00458139	0.00143902	0.00177545	0.000995088	5.63637e-05	0.00116755	0.00342473	0	0.0143367	0.00689087	0.00171561	0	0.00109531	7.54796e-05	0	0.00128808
YNP_Virus_vOTUs.Soil_1_scaffold_9732_c1	0	0	0	0	0	0	0	0	0	0	0	0	0	0	0	0	0	0	0	0	0	0	0	0	0	0	0	0	0	0
YNP_Virus_vOTUs.Soil_2_scaffold_10728_c1	0	0	0	0	0	0	0	0	0	0	0	0	0	0	2.3258e-06	0	0	4.9861e-06	6.3604e-06	2.1324e-06	1.4702e-06	0	0	0	7.9776e-06	0	7.4246e-06	4.3838e-06	0	0
YNP_Virus_vOTUs.Soil_2_scaffold_12517_c1	0	0	0	0	0	0	0	0	0	0	0	0	0	0	0.000478399	7.2165e-06	0.000105651	0.00046399	8.7754e-05	0.000106256	0.000132351	0.000647262	0.000172595	6.58311e-05	0.000365249	4.81677e-05	0.000333079	0.000149561	1.46075e-05	0.000125953
YNP_Virus_vOTUs.Soil_2_scaffold_13661_c1	0	0	0	0	0	0	0	0	0	0	0	0	0	0	0	0	0	0	0	0	3.4147e-06	0	0	0	0	3.68773e-05	0	3.4928e-06	0	0
YNP_Virus_vOTUs.Soil_2_scaffold_14773_c1	0	0	0	0	0	0	0	0	0	0	0	0	0	0	0	0	0	0	0	0	0	0	0	0	0	0	0	6.302e-07	0	0
YNP_Virus_vOTUs.Soil_2_scaffold_15135_c1	0	0	0	0	0	0	0	0	0	0	0	0	0	0	0	0	0	0	0	0	0	0	0	0	0	0	0	0	0	0
YNP_Virus_vOTUs.Soil_2_scaffold_17131_c1	0	0	0	0	0	0	0	0	0	0	0	0	0	0	0	0	0	0	0	0	0	0	0	0	0	0	0	0	0	0.000666602
YNP_Virus_vOTUs.Soil_2_scaffold_17836_c1	0	0	0	0	0	0	0	0	0	0	0	0	0	0	0	0	1.51851e-05	0	0	0	0	0	0	0	0	0	0	0	0	0
YNP_Virus_vOTUs.Soil_2_scaffold_18616_c1	0	0	0	0	0	0	0	0	0	0	0	0	0	0	0	0	0	0	0	0	0	0	0	0	0	0	0	0	0	0
YNP_Virus_vOTUs.Soil_2_scaffold_19636_c1	0	0	0	0	0	0	0	0	0	0	0	0	0	0	0	0	0	0	0	0	0	0	0	0	0	0	0	0	0	0
YNP_Virus_vOTUs.Soil_2_scaffold_19707_c1	0	0	0	0	0	0	0	0	0	0	0	0	0	0	0.000174619	8.43684e-05	0.000199741	0.000365663	0.000439528	0.000250873	1.3471e-05	0.000674281	0.000108337	8.67689e-05	0.000251643	0.000331788	6.08672e-05	0.000101448	1.27997e-05	0.000355267
YNP_Virus_vOTUs.Soil_2_scaffold_19719_c1	0	0	0	0	0	0	0	0	0	0	0	0	0	0	0	0	0	0	0	0	0	1.1689e-05	0	0	0	0	0	0	0	0
YNP_Virus_vOTUs.Soil_2_scaffold_19756_c1	0	0	0	0	0	0	0	0	0	0	0	0	0	0	0	0	0	0	0	0	0	0	0	0	0	0	0	0	0	0
YNP_Virus_vOTUs.Soil_2_scaffold_19907_c1	0	0	0	0	0	0	0	0	0	0	0	0	0	0	0	0	2.86585e-05	0	2.7789e-06	0	1.08148e-05	0	0	8.03037e-05	5.7466e-06	9.0392e-06	6.91416e-05	0	0	8.4111e-06
YNP_Virus_vOTUs.Soil_2_scaffold_19945_c1	0	0	0	0	0	0	0	0	0	0	0	0	0	0	0.00552625	0.000743072	0.00788582	0.00462206	0.00453915	0.00236964	0.00259037	0.0130138	0.00402516	0.0105934	0.00760102	0.00500459	0.00519725	0.00437138	0.000738466	0.0117432
YNP_Virus_vOTUs.Soil_2_scaffold_20293_c1	0	0	0	0	0	0	0	0	0	0	0	0	0	0	0	0	0	0	0	0	0	0	0	0	0	0	0	0	0	0
YNP_Virus_vOTUs.Soil_2_scaffold_20349_c1	0	0	0	0	0	0	0	0	0	0	0	0	0	0	0	0.000288115	0	0	0	0	0	0	0	0	0	0	0	0	0	0
YNP_Virus_vOTUs.Soil_2_scaffold_20485_c1	0	0	0	0	0	0	0	0	0	0	0	0	0	0	0	0	0	0	0	0	0	0	0	0	0	0	0	0	0	0
YNP_Virus_vOTUs.Soil_2_scaffold_20974_c1	0	0	0	0	0	0	0	0	0	0	0	0	0	0	2.89808e-05	5.61262e-05	4.88512e-05	0	4.1383e-05	1.80913e-05	0	0	0	0.000269999	0	0	1.97218e-05	2.24342e-05	0	0
YNP_Virus_vOTUs.Soil_2_scaffold_2137_c2	0	0	0	0	0	0	0	0	0	0	0	0	0	0	0.00299916	0.00118965	0.00198554	0.00198175	0.0055292	0.00189085	0.0020451	0.00869333	0.00525758	0.0109841	0.00604152	0.00443578	0.00945593	7.41634e-05	5.2108e-05	0.00480995
YNP_Virus_vOTUs.Soil_2_scaffold_21810_c1	0	0	0	0	0	0	0	0	0	0	0	0	0	0	4.92592e-05	0	0	0	9.55948e-05	0	0	0	0	0	0	0	0	0	0	0
YNP_Virus_vOTUs.Soil_2_scaffold_22226_c1	0	0	0	0	0	0	0	0	0	0	0	0	0	0	0	0	0	0	0	0	0	0	0	0	0	0	0	0	0	0
YNP_Virus_vOTUs.Soil_2_scaffold_22365_c1	0	0	0	0	0	0	0	0	0	0	0	0	0	0	0	0	0	0	0	0	0	0	0	0	0	0	0	0	0	0
YNP_Virus_vOTUs.Soil_2_scaffold_22991_c1	0	0	0	0	0	0	0	0	0	0	0	0	0	0	3.32325e-05	4.6115e-06	0.000145543	3.13899e-05	0	1.58283e-05	0	0	0	1.14314e-05	0	0	0	1.8742e-05	0	0
YNP_Virus_vOTUs.Soil_2_scaffold_23183_c1	0	0	0	0	0	0	0	0	0	0	0	0	0	0	1.16406e-05	0	0	0	0	2.1554e-06	0	0	0	0	5.8274e-06	0	0	0	0	0
YNP_Virus_vOTUs.Soil_2_scaffold_23195_c1	0	0	0	0	0	0	0	0	0	0	0	0	0	0	0	0	0	0	0	0	0	0	0	0	0	0	0	0	0	0
YNP_Virus_vOTUs.Soil_2_scaffold_23646_c1	0	0	0	0	0	0	0	0	0	0	0	0	0	0	6.94073e-05	0	0	0	0	0	0	0	0	0	0	0	0	0	0	0
YNP_Virus_vOTUs.Soil_2_scaffold_24452_c1	0	0	0	0	0	0	0	0	0	0	0	0	0	0	0	0	0	0	0	0	0	0	0	0	0	0	0	0	0	0
YNP_Virus_vOTUs.Soil_2_scaffold_25305_c1	0	0	0	0	0	0	0	0	0	0	0	0	0	0	0	0	0	0	0	0	0	0	0	0	0	0	0	0	0	0
YNP_Virus_vOTUs.Soil_2_scaffold_25593_c1	0	0	0	0	0	0	0	0	0	0	0	0	0	0	0	0	0	0	0	0	0	0	0	0	0	0	0	0	0	0
YNP_Virus_vOTUs.Soil_2_scaffold_25766_c2	0	0	0	0	0	0	0	0	0	0	0	0	0	0	0	0	0	0	0	0	0	0	0	0	0	0	0	0	0	0
YNP_Virus_vOTUs.Soil_2_scaffold_26098_c1	0	0	0	0	0	0	0	0	0	0	0	0	0	0	0	0	0	0	0	0	0	0	0	0	0	0	0	0	0	0
YNP_Virus_vOTUs.Soil_2_scaffold_26118_c1	0	0	0	0	0	0	0	0	0	0	0	0	0	0	0.000126923	0	0	0	0.000418588	1.5726e-05	0	0	6.70139e-05	0	8.93442e-05	0	0	0	0	0
YNP_Virus_vOTUs.Soil_2_scaffold_26726_c1	0	0	0	0	0	0	0	0	0	0	0	0	0	0	2.69e-06	0	0	0	1.58588e-05	0	0	0	0	0	0	0	0	0	0	0
YNP_Virus_vOTUs.Soil_2_scaffold_26790_c1	0	0	0	0	0	0	0	0	0	0	0	0	0	0	0	0	0	0	0	0	0	0	0	0	0	0	0	3.10329e-05	0	0
YNP_Virus_vOTUs.Soil_2_scaffold_26825_c1	0	0	0	0	0	0	0	0	0	0	0	0	0	0	0.000542343	8.4703e-05	0.000316177	0.000596927	0.000359682	0.000671386	0.000255673	0.00172588	0.000868208	0.00329342	0.000881903	0.000152158	0.00084235	0.000371552	0.000682096	0.00128099
YNP_Virus_vOTUs.Soil_2_scaffold_27115_c1	0	0	0	0	0	0	0	0	0	0	0	0	0	0	0	0	0	0	0	0	0	0	0	0	0	0	0	0	0	0
YNP_Virus_vOTUs.Soil_2_scaffold_2816_c1	0	0	0	0	0	0	0	0	0	0	0	0	0	0	0	0	0	0	0	0	0	0	0	0	0	0	0	0	0	0
YNP_Virus_vOTUs.Soil_2_scaffold_29342_c1	0	0	0	0	0	0	0	0	0	0	0	0	0	0	0.000814504	0.000540749	0.000688668	0.00160551	0.00064772	0.000370935	0.000519316	0.00231877	0.00213723	0.00357539	0.00166832	0.000491606	0.00505067	0.0014588	0.00137789	0.00631236
YNP_Virus_vOTUs.Soil_2_scaffold_29525_c1	0	0	0	0	0	0	0	0	0	0	0	0	0	0	0	0	0	0	0	4.30453e-05	0	9.05175e-05	0	0	0.000164149	8.44383e-05	6.31099e-05	8.7123e-06	0	0
YNP_Virus_vOTUs.Soil_2_scaffold_30183_c2	0	0	0	0	0	0	0	0	0	0	0	0	0	0	0.000103019	0	7.4029e-06	0	0.000740192	5.523e-06	6.6975e-06	0	8.48429e-05	0	1.48777e-05	0	0	0	0	8.35061e-05
YNP_Virus_vOTUs.Soil_2_scaffold_30523_c1	0	0	0	0	0	0	0	0	0	0	0	0	0	0	0	0	0	0	0	0	0	0	0	0	0	0	0	8.5736e-06	0	0
YNP_Virus_vOTUs.Soil_2_scaffold_30629_c1	0	0	0	0	0	0	0	0	0	0	0	0	0	0	9.8039e-06	2.0797e-05	3.92421e-05	0.000115209	0.000122825	4.25278e-05	1.03107e-05	0.000152094	8.85713e-05	0.000874092	0	1.10029e-05	0.000426029	4.43459e-05	2.0969e-05	0.000234799
YNP_Virus_vOTUs.Soil_2_scaffold_31640_c1	0	0	0	0	0	0	0	0	0	0	0	0	0	0	0	0	0.000110225	0	0	0	0	0	0	0	0	0	2.50632e-05	0	4.02273e-05	0.000106656
YNP_Virus_vOTUs.Soil_2_scaffold_31683_c1	0	0	0	0	0	0	0	0	0	0	0	0	0	0	0	3.31354e-05	0	0	0	0.000218974	4.75526e-05	0	0	0	9.28027e-05	0	0	0	0	0
YNP_Virus_vOTUs.Soil_2_scaffold_32492_c1	0	0	0	0	0	0	0	0	0	0	0	0	0	0	0	0	0	0	0	0	0	0	0	0	0.000426205	0.000320482	0	0	0	0
YNP_Virus_vOTUs.Soil_2_scaffold_32515_c1	0	0	0	0	0	0	0	0	0	0	0	0	0	0	0.00062824	0.000112118	0.000137602	0.000574571	0.00017938	0.000362351	4.04035e-05	0.000737011	0.000425157	0.00142372	0.000961508	0.000518831	0.000622249	0.000579384	0.000443198	0.00167424
YNP_Virus_vOTUs.Soil_2_scaffold_33098_c1	0	0	0	0	0	0	0	0	0	0	0	0	0	0	0	0	0	0	0	0	0	2.03131e-05	0	0	0	0	0	0	0	0
YNP_Virus_vOTUs.Soil_2_scaffold_33120_c1	0	0	0	0	0	0	0	0	0	0	0	0	0	0	0	0	0	0	0	0	0	0	0	0	0	0	0	0	0	0
YNP_Virus_vOTUs.Soil_2_scaffold_33678_c1	0	0	0	0	0	0	0	0	0	0	0	0	0	0	0	0	1.96965e-05	0	6.3631e-06	3.11747e-05	0	0	1.73769e-05	0	0	0	7.6924e-06	0	0	0
YNP_Virus_vOTUs.Soil_2_scaffold_33711_c1	0	0	0	0	0	0	0	0	0	0	0	0	0	0	4.94793e-05	3.16977e-05	0	7.76e-06	0	6.2047e-06	3.28462e-05	1.4436e-05	0	0.000109983	0.00013441	1.36388e-05	0	2.43227e-05	0	0
YNP_Virus_vOTUs.Soil_2_scaffold_33805_c1	0	0	0	0	0	0	0	0	0	0	0	0	0	0	3.53296e-05	1.6828e-06	1.69202e-05	1.62284e-05	0	1.01415e-05	3.62757e-05	3.98687e-05	0	0.000218363	1.52461e-05	6.49567e-05	7.55028e-05	4.28734e-05	5.1053e-06	8.72141e-05
YNP_Virus_vOTUs.Soil_2_scaffold_34060_c1	0	0	0	0	0	0	0	0	0	0	0	0	0	0	0	0	0	0	0	0	0	0	0	0	0	0	0	0	0	0
YNP_Virus_vOTUs.Soil_2_scaffold_34184_c1	0	0	0	0	0	0	0	0	0	0	0	0	0	0	0	0	0	0	9.8164e-06	0	0	0	0	0	0	0	0	0	0	0
YNP_Virus_vOTUs.Soil_2_scaffold_34200_c1	0	0	0	0	0	0	0	0	0	0	0	0	0	0	0	0	0	0	2.62942e-05	0	0	0	0	0	0	0	0	0	0	0
YNP_Virus_vOTUs.Soil_2_scaffold_34714_c1	0	0	0	0	0	0	0	0	0	0	0	0	0	0	0	0	0	0	0	2.0727e-06	0	0	0	0	0	0	0	0	0	0
YNP_Virus_vOTUs.Soil_2_scaffold_36015_c1	0	0	0	0	0	0	0	0	0	0	0	0	0	0	0	0	0	0	0	0	0	0	0	0	0	0	0	0	0	0
YNP_Virus_vOTUs.Soil_2_scaffold_36309_c1	0	0	0	0	0	0	0	0	0	0	0	0	0	0	0.00271025	0.000502998	0.00207052	0.00421917	0.0010194	0.00258254	0.00145568	0.0044177	0.00298736	0.00845085	0.00380806	0.00193637	0.0052626	0.00273336	0.00323508	0.00900833
YNP_Virus_vOTUs.Soil_2_scaffold_36688_c1	0	0	0	0	0	0	0	0	0	0	0	0	0	0	0	0	1.05961e-05	0	0	1.5516e-05	0	2.53526e-05	0	7.88379e-05	9.597e-06	0	0	0	0	2.21221e-05
YNP_Virus_vOTUs.Soil_2_scaffold_37020_c1	0	0	0	0	0	0	0	0	0	0	0	0	0	0	0.000389865	5.43452e-05	0.000463035	0.000576723	0.000199079	0.000354885	0.000102957	0.000286114	0.000365599	0.00124279	4.59101e-05	0.000111735	0.000427268	0.000521577	0.000498184	0.00160691
YNP_Virus_vOTUs.Soil_2_scaffold_37071_c1	0	0	0	0	0	0	0	0	0	0	0	0	0	0	0	0	0	0	0	0	0	0	0	0	0	0	0	0	0	0
YNP_Virus_vOTUs.Soil_2_scaffold_37171_c1	0	0	0	0	0	0	0	0	0	0	0	0	0	0	0	0	0	0	0	0	0	0	0	0	0	0	0	0	0	0
YNP_Virus_vOTUs.Soil_2_scaffold_37283_c1	0	0	0	0	0	0	0	0	0	0	0	0	0	0	0	0	0	0	0	0	0	0	0	0	0	0	0	0	0	0
YNP_Virus_vOTUs.Soil_2_scaffold_38036_c1	0	0	0	0	0	0	0	0	0	0	0	0	0	0	0	3.47463e-05	5.59443e-05	2.16476e-05	5.95952e-05	5.76337e-05	0.000124761	0.000255805	0.000122892	0.00032752	0.000186647	0.000301277	4.35757e-05	6.10267e-05	0	0.000131427
YNP_Virus_vOTUs.Soil_2_scaffold_38397_c1	0	0	0	0	0	0	0	0	0	0	0	0	0	0	0	0	0	0	0	0	0	1.76867e-05	0	0	0	0	0	0	0	0
YNP_Virus_vOTUs.Soil_2_scaffold_38575_c1	0.000944669	0.000107354	0.000430163	0.000367578	0	0.000890661	0.000512109	0.000871649	0.00117354	0.000457774	0.000833921	0.000722891	0.00056868	0.000126717	0.000446927	0.000586254	0.000339444	0.000410117	0.000922587	0.00110412	0.000471134	0.00075579	0.000558232	0.000926482	0.000989297	0.000749902	0.000543376	0.00145181	0.000965526	0.000696909
YNP_Virus_vOTUs.Soil_2_scaffold_38673_c1	0	0	0	0	0	0	0	0	0	0	0	0	0	0	0	0	3.9243e-06	0	9.8078e-06	0	0	0	3.58313e-05	0	0	0	2.707e-06	0	0	0
YNP_Virus_vOTUs.Soil_2_scaffold_39059_c1	0	0	0	0	0	0	0	0	0	0	0	0	0	0	2.00353e-05	2.11407e-05	2.55382e-05	3.7483e-05	1.74815e-05	2.13318e-05	1.0462e-05	7.09164e-05	0.000131097	0.000319943	0	0.000204363	3.06602e-05	0	0	5.40007e-05
YNP_Virus_vOTUs.Soil_2_scaffold_39685_c1	0	0	0	0	0	0	0	0	0	0	0	0	0	0	0	0	4.8842e-06	1.03415e-05	0	0	0	0	0	0	0	0	1.5286e-06	1.31605e-05	0	0
YNP_Virus_vOTUs.Soil_2_scaffold_39790_c1	0	0	0	0	0	0	0	0	0	0	0	0	0	0	0	0	0	0	0	0	0	0	0	0	0	0	0	0	0	0
YNP_Virus_vOTUs.Soil_2_scaffold_40102_c1	0	0	0	0	0	0	0	0	0	0	0	0	0	0	0	0	0	0	0	2.74194e-05	0	0	2.67039e-05	0	0	3.17594e-05	9.91777e-05	0	0	0
YNP_Virus_vOTUs.Soil_2_scaffold_40353_c1	0.000217049	0.000531753	0.000868396	0.000988254	0.000206415	1.9973e-06	0	0	3.6813e-06	0	0	0.000263283	0.000372496	4.21832e-05	0	0	0	6.5735e-06	0	0	0	0	0	0	0	0	0	0	0	0
YNP_Virus_vOTUs.Soil_2_scaffold_40803_c1	0	0	0	0	0	0	0	0	0	0	0	0	0	0	0	0	0	0	0	0	0	0	0	0	0	0	0	0	0	0
YNP_Virus_vOTUs.Soil_2_scaffold_41760_c1	0	0	0	0	0	0	0	0	0	0	0	0	0	0	0	0	0	0	0	0	0	0	0	0	0	0	0	0	0	0
YNP_Virus_vOTUs.Soil_2_scaffold_41927_c1	0	0	0	0	0	0	0	0	0	0	0	0	0	0	0	0	0	0	0	0	0	0	0	0	0	0	0	0	0	0
YNP_Virus_vOTUs.Soil_2_scaffold_42141_c1	0	0	0	0	0	0	0	0	0	0	0	0	0	0	0	0	0	0	0	0	0	0	0	0	0	0	0	0	0	0
YNP_Virus_vOTUs.Soil_2_scaffold_42380_c1	0	0	0	0	0	0	0	0	0	0	0	0	0	0	0	0	0	0	0	3.84e-06	0	0	0	0	0	0	0	0	0	0
YNP_Virus_vOTUs.Soil_2_scaffold_43081_c1	0	0	0	0	0	0	0	0	0	0	0	0	0	0	0	0	0	0	0	0	0	0	0	0	0	0	0	0	0	0
YNP_Virus_vOTUs.Soil_2_scaffold_43461_c1	0	0	7.50174e-05	0	0	0	0	0	0	0	0	0	0	8.19497e-05	0	0	1.2852e-05	0	0	0	0	0	0	0	0	0	0	8.6484e-06	9.6026e-06	0
YNP_Virus_vOTUs.Soil_2_scaffold_43644_c1	0	0	0	0	0	0	0	0	0	0	0	0	0	0	0	0	0	0	0	0	0	0	0	0	0	0	0	0	0	0
YNP_Virus_vOTUs.Soil_2_scaffold_43728_c1	0	0	0	0	0	0	0	0	0	0	0	0	0	0	0.000251974	0.000124251	0.000220924	0.000142149	8.93572e-05	0.000162278	0	0.00028718	0.000321137	0	0.00022814	6.57587e-05	0.00026745	2.56415e-05	4.31438e-05	0.000210534
YNP_Virus_vOTUs.Soil_2_scaffold_44307_c1	0	0	0	0	0	0	0	0	0	0	0	0	0	0	0	0	7.5212e-06	8.4352e-06	3.5182e-06	0	0	0	2.8345e-06	0	1.11487e-05	1.33288e-05	4.6942e-06	6.7671e-06	1.3518e-06	1.07094e-05
YNP_Virus_vOTUs.Soil_2_scaffold_44551_c1	0	0	0	0	0	0	0	0	0	0	0	0	0	0	0	0	0	0	0	0	0	0	0	0	0	0	0	0	0	0
YNP_Virus_vOTUs.Soil_2_scaffold_44586_c1	0	0	0	0	0	0	0	0	0	0	0	0	0	0	0	0	0	0	0	0	0	0	0	0	0	0	0	0	0	0
YNP_Virus_vOTUs.Soil_2_scaffold_44729_c1	0	0	0	0	0	0	0	0	0	0	0	0	0	0	9.1022e-05	0	0	0	0	0	0	0	0	6.36707e-05	0	0	0	0	0	0
YNP_Virus_vOTUs.Soil_2_scaffold_44969_c1	0	0	0	0	0	0	0	0	0	0	0	0	0	0	0.000165312	1.06503e-05	0.000203329	0.000228744	3.98096e-05	9.2166e-05	7.90315e-05	0.000310471	0.000153943	0.000443193	0.000121629	7.28807e-05	0.000421291	0.000200806	0.00025509	0.000874993
YNP_Virus_vOTUs.Soil_2_scaffold_45211_c1	0	0	0	0	0	0	0	0	0	0	0	0	0	0	0	0	0	0	0	0	0	0	0	0	0	0	0	0	0	0
[truncated: 791 more rows]
[truncated: 13 more columns]

## Sheet: Table_S3
Supplemental Table 3. Proportion of reads mapped to transcripts from each MAG in each Sample of the RiboMinus selected libraries.
MAG_ID	CreekBiofilm_T1_1	CreekBiofilm_T1_2	CreekBiofilm_T1_3	CreekBiofilm_T1_4	CreekBiofilm_T2_1	CreekBiofilm_T2_2	CreekBiofilm_T2_4	CreekBiofilm_T3_1	CreekBiofilm_T3_2	CreekBiofilm_T3_3	CreekBiofilm_T3_4	CreekBiofilm_T4_1	CreekBiofilm_T4_2	CreekBiofilm_T4_3	Soil_T1_1	Soil_T1_2	Soil_T1_3	Soil_T1_4	Soil_T2_1	Soil_T2_2	Soil_T2_3	Soil_T2_4	Soil_T3_1	Soil_T3_2	Soil_T3_3	Soil_T3_4	Soil_T4_1	Soil_T4_2	Soil_T4_3	Soil_T4_4		Domain	CreekBiofilm_T1_1	CreekBiofilm_T1_2	CreekBiofilm_T1_3	CreekBiofilm_T1_4	CreekBiofilm_T2_1	CreekBiofilm_T2_2	CreekBiofilm_T2_4	CreekBiofilm_T3_1	CreekBiofilm_T3_2	CreekBiofilm_T3_3	CreekBiofilm_T3_4	CreekBiofilm_T4_1	CreekBiofilm_T4_2	CreekBiofilm_T4_3	Soil_T1_1	Soil_T1_2	Soil_T1_3
Cmer_10D	0.26401	0.154697	0.294355	0.150374	0.126871	2.28909	3.20155	2.3429	2.24045	5.76841	10.8033	0.280569	0.447065	0.436966	3.28953	5.15751	5.56406	4.76754	7.83443	10.1266	3.1305	4.76773	3.10046	5.50188	2.86983	4.45653	6.21436	3.63987	2.8542	5.13012		d__Archaea	0.775428	1.01122	0.416757	0.778026	0.841717	0.208774	0.254456	0.327793	0.663876	0.457349	0.656819	1.66343	2.91522	1.31874	2.21848	1.22365	3.86405
Cmer_10D_chloroplast	1.82829	1.48256	2.49191	3.03313	1.20714	48.585	46.6201	53.6577	70.7378	8.76189	18.2874	0.91428	1.91311	8.65798	46.3455	17.1737	11.8174	23.2176	20.7996	24.8224	44.4472	9.09316	11.568	16.9477	9.00586	9.99006	25.2091	53.0521	70.8887	16.9468		d__Bacteria	96.7827	96.9596	96.4255	95.3149	97.2558	48.0687	48.8081	42.9415	25.3501	84.2888	69.1725	96.7607	94.0455	88.6487	39.5998	62.7557	69.5085
Cmer_10D_mitochondria	0.035831	0.0137469	0.0192381	0.0191463	0.0147712	0.496642	0.759888	0.478611	0.702668	0.350886	0.825246	0.0239726	0.0343575	0.063744	0.566477	0.936204	0.60112	0.511867	0.6645	0.983616	0.298637	0.125687	0.202185	0.285986	0.194859	0.487659	0.698471	0.345745	0.358669	0.491612		d__Eukaryota	2.13125	1.6511	2.8068	3.20314	1.3489	51.3733	50.5832	56.4802	73.6827	14.8838	29.9212	1.21897	2.39509	9.17378	57.8507	35.7748	26.2058
Gsulp_YNP5587_1	7.38817e-05	4.19593e-05	0.000147839	1.94751e-05	4.43238e-05	0.000767802	0.000474566	0.000638984	0.00079694	0.00136906	0.00271726	6.8557e-05	9.8188e-05	0.00536365	1.54394	3.5223	2.33599	2.64027	0.915629	1.82199	2.56656	1.18413	0.491811	0.936605	1.06445	1.65579	2.59719	0.91133	0.699545	1.48167		d__Viruses	0.310638	0.378049	0.350973	0.703891	0.55355	0.349159	0.354203	0.250433	0.303239	0.370002	0.249512	0.356902	0.644156	0.85881	0.33109	0.245924	0.421595
Gsulp_YNP5587_1_chloroplast	9.78344e-05	3.81113e-05	0.000141128	5.36825e-05	1.99764e-05	0.00177197	0.00103514	0.000362049	0.00100464	0.00118963	0.00251114	2.98665e-05	0.000109436	0.00900229	3.78069	5.90363	2.94787	3.54577	2.19282	2.54994	6.03842	1.45849	0.825361	1.33822	2.21367	3.60445	4.06373	1.98066	1.80056	2.62592
Gsulp_YNP5587_1_mitochondria	0	0	0	0	0	3.4779e-06	0	0	6.1658e-06	0	3.74316e-05	0	0	8.81615e-05	0.021982	0.0597869	0.0320671	0.0276983	0.0141903	0.0249994	0.0225795	0.00734238	0.00461609	0.00971586	0.0115555	0.013946	0.0270621	0.0101284	0.0129914	0.0145431
YNP_Archaea_bin001	0.0150045	0.0357043	0.0165724	0.0080635	0.0236375	0.0104278	0.00654236	0.00867685	0.00971569	0.0158591	0.0130169	0.115131	0.0534553	0.0708144	1.71702e-05	0	1.81947e-05	5.21842e-05	3.10716e-05	0	0	0	0	0	0	4.13704e-05	0	0	0	0
YNP_Archaea_bin002	0.0367567	0.0506211	0.0409351	0.0141838	0.0214372	0.0100975	0.00427792	0.00663299	0.00689347	0.0249901	0.0130425	0.0543883	0.0383733	0.0627094	0	0	0	1.15867e-05	2.73261e-05	0	0	0	0	0	0	0	3.2316e-06	0	0	0
YNP_Archaea_bin003	0	0	0	0	0	0	0	0	0	2.0541e-06	0	0	0	0	0.00136796	0.000986277	0.00355283	0.0123566	0.000540539	0.00667232	0.00307906	0.0198498	0.00901488	0.0123482	0.00409934	0.0247087	0.00928446	1.5607e-06	3.48958e-05	0.000644529
YNP_Archaea_bin004	0.0050482	0.00563466	0.0111002	0.00455634	0.00121458	0.000559462	5.1339e-05	0.000538219	0.000267902	0.000515711	0.000728036	0.00521853	0.00470441	0.00854319	3.633e-07	0	0	4.842e-07	1.0909e-06	0	0	0	0	0	1.4246e-06	4.7796e-06	2.479e-07	0	0	0
YNP_Archaea_bin005	0.000231007	0.000160539	8.62473e-05	0.000179236	0.000191569	6.64305e-05	7.52071e-05	7.86583e-05	0.000112467	0.000124234	0.00187618	0.000367881	0.00115414	0.000540414	0.000718119	0.000207793	0.00149938	0.00277571	0.000923225	0.000164209	0.000483099	0.000354206	0.0015325	0.00272461	0.00117634	0.00129953	0.00227672	0.00298602	0.00170844	0.00382087
YNP_Archaea_bin006	0.00243031	0.00192376	0.00108342	0.00128949	0.00121034	0.000544958	0.000687401	0.000356039	0.00112761	0.000688388	0.00156651	0.00216003	0.00221204	0.00223109	0	0	6.116e-07	0.000152083	0	0	0	3.203e-06	0	0	0	0	0	0	0	2.21011e-05
YNP_Archaea_bin007	0.0018867	0.00133784	0.00568171	0.00350808	0.000223952	0.000743725	0.000715895	0.00024106	0.000575092	0.000300887	0.000561862	0.000524406	0.00118292	0.00334495	1.29423	0.0920374	2.10249	2.39167	2.05018	0.610934	0.506299	0.407085	1.61562	1.97036	2.37537	1.19727	2.98622	2.39501	2.11498	6.2523
YNP_Archaea_bin008	0.018876	0.0106157	0.00793654	0.0131987	0.00478285	0.00355467	0.00327912	0.00342267	0.008549	0.00652659	0.0119816	0.00704092	0.00530802	0.0161555	0.357051	0.129004	0.584776	1.32847	0.258182	0.165134	0.113451	0.160777	0.954149	0.901425	0.252547	0.572249	0.93947	0.624802	0.632945	2.10492
YNP_Archaea_bin009	0.000280071	0.000244453	0.000327607	9.28219e-05	0.000102614	4.32731e-05	6.277e-06	4.026e-05	2.06242e-05	3.08931e-05	3.08567e-05	0.000451727	0.00050531	0.000551766	0.00199119	0	0.0140911	0.00113357	4.17841e-05	0.000163367	1.449e-06	0	0	0	3.23449e-05	1.53992e-05	9.35308e-05	0.0965818	0.105949	0.00295683
YNP_Archaea_bin010	0.00655087	0.0010758	0.001921	0.00246441	0.0017998	0.000630219	0.000723353	0.000843708	0.00193345	0.00122013	0.00187221	0.00388435	0.00850533	0.0023704	0.000129661	5.86649e-05	0.000579761	0.00142632	0.000312056	0.000133423	3.54987e-05	0	0.000545169	9.52637e-05	4.08417e-05	0.000283867	0.000103798	0.000193989	0.000496347	0.000199437
YNP_Archaea_bin011	0.000134543	2.30067e-05	2.19125e-05	6.56709e-06	1.45532e-05	1.9251e-06	0.00077551	1.3712e-06	8.34168e-05	0	0	2.01118e-05	2.35117e-05	3.27975e-05	0.0436616	0.000930968	0.0873771	0.0905548	0.0232142	0.0167798	0.00801184	0.00734578	0.0288457	0.0187977	0.0483774	0.0290056	0.0942815	0.0249667	0.0422738	0.229555
YNP_Archaea_bin012	0.00313343	0.00176588	0.00128038	0.00289545	0.00369255	0.00143653	0.00160204	0.00166398	0.00222478	0.00170065	0.0060915	0.00779159	0.0100964	0.00649791	0.00048615	0.000660337	0.00242325	0.00138067	0.00151703	0.00127155	0.000598093	0.000342072	0.000726111	0.00320049	0.00120019	0.00122467	0.00212415	0.00119081	0.000898021	0.0026314
YNP_Archaea_bin013	0.0167081	0.00713581	0.0120267	0.0227014	0.0090315	0.00711376	0.00539996	0.00400606	0.00713158	0.0109584	0.052399	0.0193074	0.0204972	0.0257422	0.00447609	0.00167287	0.00538409	0.00339671	0.00351639	0.00084528	0.000244195	0.000788805	0.000767654	0.00075908	0.00162991	0.00210874	0.00157305	0.000968094	0.00119383	0.00438249
YNP_Archaea_bin014	0.00360603	0.00295064	0.00184564	0.00326118	0.00473105	0.00087126	0.00152704	0.00143467	0.00217634	0.00265782	0.00308536	0.00987608	0.00771594	0.0067704	0.000656769	0.000181624	0.00194527	0.0018583	0.000776711	7.70727e-05	0.000128949	0.000135216	0.000529854	0.000471001	0.000620036	0.000603669	0.000509094	0.00013978	0.000182521	0.00155812
YNP_Archaea_bin015	0.00217558	0.00127906	0.00155404	0.000289389	0.000569246	0.000210213	9.87433e-05	0.000708679	0.00018946	0.00015293	0.000194058	0.00286217	0.00248828	0.00440067	0	0	0	0	0	0	0	0	0	0	0	0	0	0	0	0
YNP_Archaea_bin016	0.119304	0.171336	0.0169662	0.104857	0.0374093	0.0164864	0.0228957	0.0408117	0.128591	0.0449333	0.0179116	0.120753	0.503872	0.112213	0.114789	0.00759041	0.0794541	0.50537	0.144721	0.0117399	0.00618794	0.00939803	0.551514	0.212224	0.0332551	0.427564	0.123892	0.0299495	0.0224004	0.111957
YNP_Archaea_bin017	0.00835105	0.00254707	0.00128055	0.0017554	0.00229741	0.000277966	0.000373092	0.00145614	0.00154618	0.00330244	0.00264103	0.0252224	0.0198122	0.00484956	0	0	0	1.01543e-05	0	0	0	0	0	0	0	0	0	0	0	0
YNP_Archaea_bin018	0.000168653	9.03494e-05	9.44125e-05	0.000194086	7.07132e-05	7.95525e-05	7.12911e-05	0.000147145	0.000307322	1.66061e-05	4.6219e-05	0.000181611	0.00134365	0.000175592	0.309709	0.982769	0.719446	1.0896	0.433885	0.515864	0.307807	0.747803	1.29043	1.78126	1.25064	1.72794	1.79685	0.164499	0.125426	0.934362
YNP_Archaea_bin019	0.00951039	0.00248704	0.000874956	0.000884543	0.00172732	0.000195639	0.00105483	0.00305133	0.00596925	0.00349626	0.00165646	0.0295845	0.0243147	0.00525167	9.1264e-06	0	3.24298e-05	0	0	0	0	0	0.00014672	8.7639e-06	1.16547e-05	0.000116386	1.4357e-05	0	0	7.25088e-05
YNP_Archaea_bin020	0.120535	0.117044	0.0839036	0.167388	0.200818	0.0400246	0.0445308	0.0487734	0.105	0.075876	0.137931	0.313228	0.509849	0.266883	0.000104509	5.0039e-06	0.000143033	0.000351593	9.52719e-05	4.4314e-06	5.033e-07	0	3.1642e-05	3.5595e-06	1.22762e-05	6.331e-06	1.86334e-05	3.31785e-05	4.4264e-06	4.67962e-05
YNP_Archaea_bin021	0	0	0	0	0	0	0	0	0	0	0	0	0	0	0	0	0	0	0	0	0	0	0	0	0	0	0	0	0	0
[truncated: 2,762 more rows]
[truncated: 13 more columns]

## Sheet: Table_S4
Supplemental Table 4. List of C. merolae and G. yellowstonensis genes annotated as being part of cell cycle control pathways.
Gene Name	Annotation
[truncated: 40 more rows]

## Sheet: Table_S5
Supplemental Table 5. Number of differentially accumulated metabolites between each time point in each combination of environment-extraction samples.
[truncated: 20 more rows]

[truncated: 16 more sheets: Table_S6, Table_S7, Table_S8, Table_S9, Table_S10, Table_S11, Table_S12, Table_S13, Table_S14, Table_S15, Table_S16, Table_S17, Table_S18, Table_S19, Table_S20, Table_S21]
